# Supplementary material for: Gain of 1q confers an MDM4-driven growth advantage to undifferentiated and differentiating hESC while altering their differentiation capacity
Source: Cell Death Dis. 2024 Nov 21;15(11):852. doi: 10.1038/s41419-024-07236-x (PMC11582570; doi:10.1038/s41419-024-07236-x)
Supplement: Supplementary file 4 — Table S3 [file 41419_2024_7236_MOESM4_ESM.xlsx]

## Sheet: NE_gseGO_Gene_ontology
ONTOLOGY	ID	Description	setSize	enrichmentScore	NES	pvalue	p.adjust	qvalue	rank	leading_edge	core_enrichment
BP	GO:0042254	ribosome biogenesis	287	-0.459695	-1.96002	1e-10	1e-10	2.52611e-07	3749	tags=37%, list=22%, signal=29%	MRPL36/MPV17L2/WDR36/PA2G4/WDR18/NSUN3/WDR74/BRIX1/NOP10/RIOX2/EXOSC2/LTV1/NOP2/LSG1/MALSU1/IMP3/GTPBP4/ABT1/UTP11/RRN3/EXOSC10/MRPS11/NOL6/EXOSC4/PES1/WDR12/METTL17/XPO1/DHX37/MAK16/XRCC5/RRP7A/DDX31/WDR3/BYSL/LYAR/MPHOSPH10/RIOK2/GRWD1/RRP36/SPATA5L1/NIP7/RRP9/RIOK1/DDX47/ABCE1/NOC2L/MRPL20/MPHOSPH6/NOLC1/UTP15/IMP4/YTHDF2/EMG1/RRP12/CUL4A/MRPS7/ISG20/SIRT7/RPP30/GAR1/NOL8/NOL10/NOP16/EIF4A3/UT…
BP	GO:0034470	ncRNA processing	397	-0.423683	-1.86674	1e-10	1e-10	2.52611e-07	3757	tags=36%, list=22%, signal=29%	DPH3/ZC3H7A/SARS2/WDR36/PA2G4/WDR18/NSUN3/WDR74/POP1/BRIX1/AARS2/NOP10/TARBP2/TRMT10C/EXOSC2/DUS3L/FAM98B/NOP2/SSB/IMP3/GTPBP4/ABT1/UTP11/ZC3H10/TRUB2/SPOUT1/EXOSC10/MRPS11/NOL6/THUMPD1/DUS1L/RTCB/EXOSC4/INTS11/TGFB1/PES1/WDR12/DHX37/MAK16/TOE1/BTBD18/RRP7A/WDR3/BYSL/TRMT61A/LYAR/MPHOSPH10/TSEN34/RIOK2/INTS4/TRMT13/RRP36/TRMO/TRMT6/NSUN6/ZBTB8OS/RRP9/RIOK1/USB1/TRMT1/DDX47/METTL6/MPHOSPH6/NOLC1/Q…
BP	GO:0008380	RNA splicing	416	-0.417567	-1.84358	1e-10	1e-10	2.52611e-07	3538	tags=35%, list=21%, signal=28%	SNRPF/LSM5/HNRNPLL/RBM25/YBX1/PAXBP1/KHDRBS1/YTHDC1/U2AF2/FAM98B/RBMXL1/GPATCH1/SNRPG/KHSRP/U2AF1L4/SYNCRIP/TAF9/SNRNP25/RBM3/PHF5A/CDC5L/RBM15B/PRPF19/RTCB/ESS2/MAGOHB/PRPF40A/SF3A3/BUD31/THOC5/RRP1B/HNRNPH3/ZNF638/USP49/PRMT7/SREK1IP1/MPHOSPH10/SNRPD3/RBM14/CCAR2/TSEN34/THOC2/STRAP/LSM7/SRRM1/ZBTB8OS/QKI/SUGP1/PPP1R8/USB1/HNRNPR/MBNL2/THOC6/DDX47/CWC15/ZNF326/PRMT5/CWC27/SNRPD1/RBM41/CWC25/THOC…
BP	GO:0034660	ncRNA metabolic process	541	-0.409362	-1.82982	1e-10	1e-10	2.52611e-07	3685	tags=35%, list=22%, signal=28%	GATB/WDR36/PA2G4/WDR18/NSUN3/WDR74/POP1/BRIX1/AARS2/GTF3C2/XPO5/NOP10/TARBP2/TRMT10C/SRF/EXOSC2/DUS3L/FAM98B/FOS/NOP2/SSB/MEPCE/KHSRP/IMP3/GTPBP4/ABT1/UTP11/SMAD4/ZC3H10/PPARA/LARS2/TRUB2/NARS2/FOSL1/SPOUT1/GTF3C4/EXOSC10/MRPS11/NOL6/THUMPD1/DUS1L/RTCB/EXOSC4/INTS11/SNAPC4/TGFB1/TRIR/PES1/WDR12/DHX37/MAK16/TOE1/BTBD18/YARS2/RRP7A/WDR3/BYSL/MARS2/TRMT61A/LYAR/MPHOSPH10/NCOR1/TSEN34/RIOK2/INTS4/TRM…
BP	GO:0022613	ribonucleoprotein complex biogenesis	433	-0.406454	-1.8147	1e-10	1e-10	2.52611e-07	3680	tags=34%, list=21%, signal=27%	WDR36/PA2G4/WDR18/NSUN3/WDR74/PRPF8/BRIX1/SF3A1/NOP10/TARBP2/SNRPF/RIOX2/EXOSC2/YTHDC1/LTV1/EIF2S2/EIF3CL/NOP2/LSG1/SNRPG/CPSF6/MALSU1/IMP3/GTPBP4/ABT1/TAF9/UTP11/RRN3/PHF5A/HSP90AB1/EXOSC10/MRPS11/PRPF19/NOL6/EXOSC4/PES1/SF3A3/WDR12/METTL17/XPO1/DHX37/MAK16/XRCC5/RRP7A/DDX31/EIF3B/WDR3/BYSL/CPSF7/PRMT7/LYAR/MPHOSPH10/SNRPD3/RIOK2/GRWD1/STRAP/RRP36/SPATA5L1/NIP7/RRP9/RIOK1/DDX47/ABCE1/PRMT5/NOC2L…
BP	GO:0006397	mRNA processing	439	-0.390925	-1.73659	1.62446e-10	1.62446e-10	3.41963e-07	3538	tags=33%, list=21%, signal=27%	SNRPF/LSM5/HNRNPLL/RBM25/YBX1/PAXBP1/DUS3L/KHDRBS1/YTHDC1/U2AF2/RBMXL1/SCAF4/GPATCH1/SNRPG/KHSRP/CPSF6/U2AF1L4/SYNCRIP/SNRNP25/RBM3/PHF5A/TRUB2/CDC5L/RBM15B/WDR33/PRPF19/ESS2/MAGOHB/SLTM/PRPF40A/LEO1/RNGTT/SF3A3/BUD31/THOC5/RRP1B/HNRNPH3/USP49/CPSF7/PRMT7/SREK1IP1/SNRPD3/RBM14/CCAR2/TSEN34/THOC2/STRAP/LSM7/SRRM1/QKI/SUGP1/PPP1R8/HNRNPR/MBNL2/THOC6/DDX47/CWC15/ZNF326/PRMT5/SCAF8/CWC27/SNRPD1/RBM41…
BP	GO:0016071	mRNA metabolic process	642	-0.348364	-1.56183	3.35534e-10	3.35534e-10	6.05424e-07	3538	tags=31%, list=21%, signal=25%	SNRPF/TRMT10C/CNOT10/LSM5/HNRNPLL/RBM25/EXOSC2/GIGYF2/YBX1/PAXBP1/DUS3L/KHDRBS1/YTHDC1/U2AF2/RBMXL1/SCAF4/SSB/GPATCH1/AKT1/SNRPG/KHSRP/CPSF6/U2AF1L4/SYNCRIP/TAF9/SNRNP25/RBM3/PHF5A/TRUB2/CDC5L/RBM15B/EXOSC10/WDR33/APEX1/DCP1A/PRPF19/EXOSC4/ESS2/MAGOHB/SLTM/PRPF40A/LEO1/RNGTT/CNOT6/SF3A3/CSDE1/BUD31/THOC5/RRP1B/LARP1/HNRNPH3/USP49/PCID2/CPSF7/PRMT7/TRMT61A/SREK1IP1/SAMD4A/SNRPD3/RBM14/CCAR2/TSEN34…
BP	GO:0006364	rRNA processing	211	-0.462493	-1.91705	7.44173e-09	7.44173e-09	1.17491e-05	3680	tags=35%, list=21%, signal=28%	WDR36/PA2G4/WDR18/NSUN3/WDR74/BRIX1/NOP10/EXOSC2/NOP2/IMP3/GTPBP4/ABT1/UTP11/EXOSC10/MRPS11/NOL6/EXOSC4/PES1/WDR12/DHX37/MAK16/RRP7A/WDR3/BYSL/LYAR/MPHOSPH10/RIOK2/RRP36/RRP9/RIOK1/DDX47/MPHOSPH6/NOLC1/UTP15/IMP4/YTHDF2/EMG1/RRP12/ISG20/SIRT7/RPP30/GAR1/NOL8/NOL10/EIF4A3/UTP4/DDX49/EXOSC8/EXOSC3/EBNA1BP2/DDX51/ZNHIT6/DDX17/URB1/DDX21/NIFK/RPF1/EXOSC6/DDX52/DKC1/RRS1/DCAF13/TSR1/DDX18/DDX56/MRTO4/…
BP	GO:0006082	organic acid metabolic process	689	0.406692	1.58131	8.73047e-09	8.73047e-09	1.22523e-05	3267	tags=28%, list=19%, signal=24%	SLC16A2/PDHA1/CRABP2/ADIPOR1/ATP2B4/HEXB/LTA4H/ACOXL/PRKAB2/ENO3/HLCS/ATP6V1B1/ABCD1/LDHA/PGM1/ACOT2/IDS/HAAO/ECH1/PFKFB2/FH/BTD/OGDHL/NOS3/GALK1/HIBADH/APOC1/ERLIN1/QPRT/ACTN3/C3/SARDH/ALDOC/MAPKAPK2/ARNT/CD74/ECHDC2/GLUL/SULT1C4/PDK1/RGN/SULT1A1/AFMID/ELOVL7/FOLR1/IARS2/SLC45A3/ETFB/DPEP1/TNXB/GSTO2/NUDT19/RENBP/L2HGDH/SLC16A3/ENO2/GLUD2/ACOX2/ALDOA/FAAH2/SEPHS2/DHTKD1/IGF1/ABHD2/HSD17B10/GPI/P…
BP	GO:0043436	oxoacid metabolic process	685	0.404678	1.57295	2.1856e-08	2.1856e-08	2.6149e-05	3267	tags=28%, list=19%, signal=24%	SLC16A2/PDHA1/CRABP2/ADIPOR1/ATP2B4/HEXB/LTA4H/ACOXL/PRKAB2/ENO3/HLCS/ATP6V1B1/ABCD1/LDHA/PGM1/ACOT2/IDS/HAAO/ECH1/PFKFB2/FH/BTD/OGDHL/NOS3/GALK1/HIBADH/APOC1/ERLIN1/QPRT/ACTN3/C3/SARDH/ALDOC/MAPKAPK2/ARNT/CD74/ECHDC2/GLUL/SULT1C4/PDK1/RGN/SULT1A1/AFMID/ELOVL7/FOLR1/IARS2/SLC45A3/ETFB/DPEP1/TNXB/GSTO2/NUDT19/RENBP/L2HGDH/SLC16A3/ENO2/GLUD2/ACOX2/ALDOA/FAAH2/SEPHS2/DHTKD1/IGF1/ABHD2/HSD17B10/GPI/P…
BP	GO:0016072	rRNA metabolic process	244	-0.430548	-1.79244	2.27733e-08	2.27733e-08	2.6149e-05	3680	tags=35%, list=21%, signal=28%	WDR36/PA2G4/WDR18/NSUN3/WDR74/BRIX1/GTF3C2/NOP10/EXOSC2/NOP2/IMP3/GTPBP4/ABT1/UTP11/GTF3C4/EXOSC10/MRPS11/NOL6/EXOSC4/TRIR/PES1/WDR12/DHX37/MAK16/RRP7A/WDR3/BYSL/LYAR/MPHOSPH10/RIOK2/RRP36/RRP9/RIOK1/POLR1B/DDX47/MPHOSPH6/NOLC1/UTP15/IMP4/YTHDF2/EMG1/RRP12/ISG20/SIRT7/CAVIN1/RPP30/GAR1/NOL8/NOL10/TP53/SLFN12/EIF4A3/UTP4/DDX49/NCL/EXOSC8/EXOSC3/EBNA1BP2/DDX51/ZNHIT6/DDX17/URB1/GTF3A/DDX21/NIFK/RPF…
BP	GO:0000375	RNA splicing, via transesterification reactions	285	-0.407096	-1.72805	2.77697e-08	2.77697e-08	2.66436e-05	3574	tags=35%, list=21%, signal=28%	SF3A1/SNRPF/LSM5/RBM25/PAXBP1/KHDRBS1/YTHDC1/U2AF2/RBMXL1/GPATCH1/SNRPG/KHSRP/U2AF1L4/SYNCRIP/SNRNP25/RBM3/PHF5A/CDC5L/RBM15B/PRPF19/ESS2/MAGOHB/PRPF40A/SF3A3/BUD31/HNRNPH3/USP49/PRMT7/MPHOSPH10/SNRPD3/RBM14/STRAP/LSM7/SRRM1/QKI/HNRNPR/CWC15/PRMT5/CWC27/SNRPD1/RBM41/CWC25/SRSF9/WDR77/ALYREF/HNRNPA2B1/HNRNPA3/KHDRBS2/TXNL4A/RBM22/NOVA1/HNRNPC/NSRP1/PRPF39/PRPF38A/TXNL4B/SRPK1/WTAP/NCBP1/EIF4A3/HNR…
BP	GO:0000377	RNA splicing, via transesterification reactions with bulged adenosine as nucleophile	281	-0.406516	-1.73278	2.95325e-08	2.95325e-08	2.66436e-05	3574	tags=35%, list=21%, signal=28%	SF3A1/SNRPF/LSM5/RBM25/PAXBP1/KHDRBS1/YTHDC1/U2AF2/RBMXL1/GPATCH1/SNRPG/U2AF1L4/SYNCRIP/SNRNP25/RBM3/PHF5A/CDC5L/RBM15B/PRPF19/ESS2/MAGOHB/PRPF40A/SF3A3/BUD31/HNRNPH3/USP49/PRMT7/SNRPD3/RBM14/STRAP/LSM7/SRRM1/QKI/HNRNPR/CWC15/PRMT5/CWC27/SNRPD1/RBM41/CWC25/SRSF9/WDR77/ALYREF/HNRNPA2B1/HNRNPA3/KHDRBS2/TXNL4A/RBM22/NOVA1/HNRNPC/NSRP1/PRPF39/PRPF38A/TXNL4B/SRPK1/WTAP/NCBP1/EIF4A3/HNRNPM/BCAS2/RBM4B/…
BP	GO:0000398	mRNA splicing, via spliceosome	281	-0.406516	-1.73278	2.95325e-08	2.95325e-08	2.66436e-05	3574	tags=35%, list=21%, signal=28%	SF3A1/SNRPF/LSM5/RBM25/PAXBP1/KHDRBS1/YTHDC1/U2AF2/RBMXL1/GPATCH1/SNRPG/U2AF1L4/SYNCRIP/SNRNP25/RBM3/PHF5A/CDC5L/RBM15B/PRPF19/ESS2/MAGOHB/PRPF40A/SF3A3/BUD31/HNRNPH3/USP49/PRMT7/SNRPD3/RBM14/STRAP/LSM7/SRRM1/QKI/HNRNPR/CWC15/PRMT5/CWC27/SNRPD1/RBM41/CWC25/SRSF9/WDR77/ALYREF/HNRNPA2B1/HNRNPA3/KHDRBS2/TXNL4A/RBM22/NOVA1/HNRNPC/NSRP1/PRPF39/PRPF38A/TXNL4B/SRPK1/WTAP/NCBP1/EIF4A3/HNRNPM/BCAS2/RBM4B/…
BP	GO:0019752	carboxylic acid metabolic process	671	0.401655	1.56103	5.42244e-08	5.42244e-08	4.56589e-05	3267	tags=28%, list=19%, signal=24%	SLC16A2/PDHA1/CRABP2/ADIPOR1/ATP2B4/HEXB/LTA4H/ACOXL/PRKAB2/ENO3/HLCS/ATP6V1B1/ABCD1/LDHA/PGM1/ACOT2/IDS/HAAO/ECH1/PFKFB2/FH/BTD/OGDHL/NOS3/GALK1/HIBADH/APOC1/ERLIN1/QPRT/ACTN3/C3/SARDH/ALDOC/MAPKAPK2/ARNT/CD74/ECHDC2/GLUL/PDK1/RGN/AFMID/ELOVL7/FOLR1/IARS2/SLC45A3/ETFB/DPEP1/TNXB/GSTO2/NUDT19/RENBP/L2HGDH/SLC16A3/ENO2/GLUD2/ACOX2/ALDOA/FAAH2/SEPHS2/DHTKD1/IGF1/ABHD2/HSD17B10/GPI/PPARGC1A/CTPS2/PD…
BP	GO:0032787	monocarboxylic acid metabolic process	430	0.4295	1.63158	1.87161e-07	1.87161e-07	0.000147746	3301	tags=30%, list=19%, signal=25%	PDHA1/CRABP2/ADIPOR1/HEXB/ACOXL/PRKAB2/ENO3/HLCS/ATP6V1B1/ABCD1/LDHA/PGM1/ACOT2/IDS/HAAO/ECH1/PFKFB2/BTD/OGDHL/GALK1/APOC1/ERLIN1/ACTN3/C3/ALDOC/ARNT/CD74/ECHDC2/PDK1/RGN/ELOVL7/SLC45A3/ETFB/TNXB/NUDT19/SLC16A3/ENO2/ACOX2/ALDOA/FAAH2/DHTKD1/IGF1/ABHD2/HSD17B10/GPI/PPARGC1A/HK2/CYP2S1/PFKP/ACSS2/PNPLA3/FTCD/NUDT8/NUDT7/SLC27A2/PTGR1/TYSND1/ALOX5/THEM4/CD36/PGAM2/PRKAG1/PGK1/PTGES/ACOT11/ACSF2/OXSM…
CC	GO:0030684	preribosome	73	-0.602939	-2.20593	2.28448e-07	2.28448e-07	0.00016973	3680	tags=49%, list=21%, signal=39%	WDR36/WDR74/LTV1/IMP3/UTP11/NOL6/PES1/WDR12/MAK16/XRCC5/RRP1B/RRP7A/WDR3/BYSL/MPHOSPH10/RIOK2/RRP36/NIP7/RRP9/RIOK1/RSL1D1/NOC2L/IMP4/EMG1/NOL10/UTP4/EBNA1BP2/RPF1/RRS1/DCAF13/TSR1/MRTO4/PPAN/UTP20/NOP56/NOP58
MF	GO:0022857	transmembrane transporter activity	726	0.383823	1.49457	9.43822e-07	9.43822e-07	0.000662276	3608	tags=31%, list=21%, signal=25%	SLC25A5/SLC16A2/MPC2/SLC9A7/SLC41A1/ABCA5/ATP1A2/ATP2B4/SPNS2/SLC12A6/SLC44A1/SLC2A10/NIPAL3/SLCO1A2/SLC44A2/ATP6V1B1/ABCD1/KCNE3/CNNM4/CACNA1F/SLC5A12/TRPV4/KCNK5/TOMM20/SLC6A12/CLIC6/KCND1/TMEM63B/GJA5/ATP1B1/TIMM17B/KCNT2/TOMM7/NDUFA1/SLC16A5/SLC17A5/SLC24A1/SLC19A3/ATP2A3/TAPBP/SLC12A8/SLC45A3/TCIRG1/SLC22A23/SLC38A5/PKDREJ/CLCN5/KCNK6/RALBP1/ATP12A/SLC16A3/KCNJ11/GRIK5/TRPM2/KCNAB2/SLC13A3/S…
BP	GO:0044282	small molecule catabolic process	303	0.444898	1.65132	1.72058e-06	1.72058e-06	0.00109553	3273	tags=31%, list=19%, signal=26%	ATP2B4/HEXB/ACOXL/ENO3/ABCD1/IDS/HAAO/ECH1/PFKFB2/APOBEC3H/NOS3/GALK1/HIBADH/XDH/QPRT/ACTN3/SARDH/SCARB1/ECHDC2/GLUL/SULT1C4/SULT1A1/AFMID/GDA/OXCT2/APOE/ETFB/DPEP1/NUDT19/RENBP/SLC16A3/ENO2/GLUD2/ACOX2/DHDH/ABHD2/HSD17B10/HK2/HDC/PFKP/AMT/FTCD/NUDT8/NUDT7/SLC27A2/TYSND1/MTMR7/ALDH3B2/HMGCL/PGAM2/FUT1/PGK1/BLMH/RBKS/ACAD11/HSD17B4/BPNT1/AIG1/PIPOX/BCKDHA/DPYD/LPIN2/GPD2/PKM/INPP4B/APOBEC3B/HYKK/O…
CC	GO:0005681	spliceosomal complex	181	-0.439119	-1.7791	1.73474e-06	1.73474e-06	0.00109553	3615	tags=36%, list=21%, signal=29%	PRPF8/SF3A1/SNRPF/LSM5/YBX1/U2AF2/RBMXL1/GPATCH1/SNRPG/U2AF1L4/SYNCRIP/SNRNP25/RBM3/PHF5A/CDC5L/PRPF19/ESS2/MAGOHB/PRPF40A/SF3A3/BUD31/HNRNPH3/SNRPD3/LSM7/SRRM1/SUGP1/PPP1R8/HNRNPR/CWC15/CWC27/SNRPD1/RBM41/CWC25/ALYREF/HNRNPA2B1/HNRNPA3/TXNL4A/RBM22/HNRNPC/PRPF39/PRPF38B/PRPF38A/TXNL4B/RBM28/EIF4A3/HNRNPM/BCAS2/HSPA8/RBM17/PPIL2/NCL/TTF2/LUC7L/SNRPB2/SRSF1/PLRG1/SRRM2/DDX39B/SF1/DHX15/PRPF4B/TRA2…
BP	GO:0016052	carbohydrate catabolic process	126	0.545141	1.8742	2.22336e-06	2.22336e-06	0.00133725	3199	tags=39%, list=19%, signal=32%	HEXB/ENO3/LDHA/PGM1/IDS/PFKFB2/GABARAPL1/OGDHL/GALK1/ACTN3/ALDOC/ARNT/PPP1R3B/ENO2/ALDOA/GUSB/DHDH/DHTKD1/IGF1/GPI/HK2/GM2A/PFKP/PGAM2/FUT1/PRKAG1/NEU3/PGK1/RBKS/STBD1/PSEN1/NEU1/CTBS/GPD2/PKM/MLXIPL/FUT4/DERA/MANBA/FUT2/UCP2/PYGM/HK1/FLCN/TPI1/MAN2B1/PGAM1/OGDH/SCARB2
BP	GO:0043484	regulation of RNA splicing	169	-0.437768	-1.74864	2.98555e-06	2.98555e-06	0.00171405	2080	tags=27%, list=12%, signal=24%	ZNF326/PRMT5/SRSF9/WDR77/HNRNPA2B1/GRSF1/KHDRBS2/RBM22/NOVA1/NSRP1/ENY2/SRPK1/CCNL2/USP22/WTAP/SLC38A2/NCBP1/CLK1/HSPA8/THRAP3/SON/RBM4/NCL/TRRAP/RPS26/SRSF10/DDX17/CCNL1/RBM12/SRSF1/POLR2A/SF1/ATXN7/RBM39/SUPT3H/SETX/TRA2A/DDX5/CDK12/SRSF6/SRSF7/HNRNPH1/KAT2B/TRA2B/SRSF3
BP	GO:0031348	negative regulation of defense response	159	0.498981	1.75229	3.19333e-06	3.19333e-06	0.00175363	2991	tags=33%, list=17%, signal=27%	MICB/OAS3/USP18/TSPAN6/SERPINF1/ELF4/DUSP10/RAB7B/PSMB4/NLRX1/FURIN/IFI16/F2RL1/APOE/CD200/IGF1/NMI/TNFAIP3/HLA-E/PARP14/ALOX5/SPINK5/PPM1B/SEC14L1/ACP5/ADAR/HLA-B/TRIM38/TNFRSF1B/ISG15/ADORA1/LYN/PARP1/RHBDF2/GATA3/SLC39A8/SYK/ASH1L/SMPDL3B/KLF4/SERPINB9/STAT2/FAM3A/NPY/NDFIP1/SUSD4/SMAD3/MDK/TYRO3/SIRPA/PRKCD/NR1D1
MF	GO:0140640	catalytic activity, acting on a nucleic acid	532	-0.318847	-1.42142	4.60053e-06	4.60053e-06	0.00232495	3196	tags=27%, list=19%, signal=22%	TOP3A/ERCC1/EXOG/LARS2/SLX1A/NARS2/XRCC6/EXOSC10/SMC3/APEX1/DCP1A/SRCAP/HMGA2/DUS1L/RAD51D/TDP2/RTCB/EXOSC4/INTS11/REV1/MCM8/RNGTT/CNOT6/DHX37/TOE1/XRCC5/YARS2/POLR3B/DDX31/POLN/HELQ/MARS2/TRMT61A/TSEN34/TRMT13/RECQL4/POLR2F/TRMO/XRCC2/NSUN6/PCNA/PPP1R8/USB1/POLR1B/RARS2/TRMT1/POLH/DDX47/POLR2B/METTL6/N4BP2/RTEL1/CHD9/QTRT2/SMARCA5/CDKAL1/RUVBL1/QTRT1/DHX33/POLR1C/PTRH2/MCM7/EMG1/BCDIN3D/ISG20/ER…
BP	GO:0006690	icosanoid metabolic process	61	0.630738	1.97276	4.60185e-06	4.60185e-06	0.00232495	4371	tags=54%, list=26%, signal=40%	LTA4H/ATP6V1B1/MAPKAPK2/CD74/DPEP1/FAAH2/CYP2S1/PTGR1/ALOX5/MGST3/PTGES/PTGR2/ABCC1/ALOX15/SYK/PLA2G4A/PLA2G4F/CBR1/AKR1C2/AKR1C1/FAAH/CYP1B1/ACOX1/EPHX1/MGLL/GGT1/PTGS1/MIF/PTGIS/PNPLA8/MGST2/ABHD6/PLA2G3
MF	GO:0015318	inorganic molecular entity transmembrane transporter activity	431	0.410048	1.55794	5.32003e-06	5.32003e-06	0.00258442	3608	tags=33%, list=21%, signal=27%	SLC25A5/SLC9A7/SLC41A1/ATP1A2/ATP2B4/SLC12A6/SLC2A10/NIPAL3/ATP6V1B1/KCNE3/CNNM4/CACNA1F/SLC5A12/TRPV4/KCNK5/SLC6A12/CLIC6/KCND1/TMEM63B/ATP1B1/KCNT2/SLC17A5/SLC24A1/ATP2A3/SLC12A8/SLC45A3/TCIRG1/SLC38A5/PKDREJ/CLCN5/KCNK6/ATP12A/SLC16A3/KCNJ11/GRIK5/TRPM2/KCNAB2/SLC13A3/CACNG8/CACNB3/SLC18A2/RYR1/CACNA1I/BEST4/SLC39A11/ANO9/KCNH2/CLDN4/GRIN2D/SCN4A/ANO10/SLC4A5/CACNA1D/ATP6V1A/SLC41A3/TMEM63C/AN…
CC	GO:1990904	ribonucleoprotein complex	687	-0.298823	-1.35004	7.59185e-06	7.59185e-06	0.00355145	3794	tags=30%, list=22%, signal=24%	MRPL48/MRPL30/IMPACT/ACTN4/MKRN3/MRPL36/TNRC6A/MPV17L2/ATXN2/WDR36/PA2G4/MRPL21/NSUN3/WDR74/PRPF8/POP1/XPO5/SF3A1/NOP10/TARBP2/SNRPF/TRMT10C/LSM5/HNRNPLL/YBX1/U2AF2/MRPL32/LTV1/RBMXL1/EIF3CL/SSB/MEPCE/GPATCH1/SNRPG/MRPS33/CPSF6/U2AF1L4/SYNCRIP/IMP3/MRPL35/TAF9/UTP11/SNRNP25/RBM3/PHF5A/SRP72/CDC5L/MRPS11/PRPF19/NOL6/PHAX/SRP14/ESS2/MAGOHB/PRPF40A/MRPS23/PES1/SF3A3/WDR12/XPO1/MAK16/BUD31/MRPL15/XRC…
CC	GO:0099503	secretory vesicle	729	0.370409	1.44182	9.52497e-06	9.52497e-06	0.00407128	3643	tags=31%, list=21%, signal=25%	MVP/NFASC/SERPINB1/HEXB/FUCA2/LTA4H/LGALS3BP/RAB3IL1/SLC44A2/DMXL2/TIMP1/FER1L4/ATP6V1B1/SYTL5/PGM1/ICA1/RNF112/PLAUR/AMPD3/ANXA7/MOSPD2/F13A1/F8/PGRMC1/PTPN6/STX3/APOOL/GCA/CYB5R1/AGA/BMF/C3/ALDOC/SLC17A5/STXBP2/ALAD/LPCAT1/PRDX4/QSOX1/SYN1/TCIRG1/CD109/CLCN5/CTSH/ADGRE5/RAB27B/SCG5/ALDOA/GUSB/SYN2/TRPM2/PLCB2/KCNAB2/IGF1/ABHD2/FRK/GPI/TMC6/SERPINI1/BST2/CHI3L1/GM2A/SLC18A2/APH1A/SV2B/ATP8B3/CTT…
BP	GO:0006631	fatty acid metabolic process	275	0.434121	1.60154	9.63217e-06	9.63217e-06	0.00407128	3344	tags=31%, list=20%, signal=26%	ADIPOR1/ACOXL/PRKAB2/ATP6V1B1/ABCD1/ACOT2/ECH1/APOC1/ERLIN1/C3/CD74/ECHDC2/PDK1/RGN/ELOVL7/SLC45A3/ETFB/TNXB/NUDT19/ACOX2/FAAH2/ABHD2/HSD17B10/PPARGC1A/CYP2S1/PNPLA3/NUDT8/NUDT7/SLC27A2/PTGR1/TYSND1/ALOX5/THEM4/CD36/PRKAG1/PTGES/ACOT11/ACSF2/OXSM/ACAD11/HSD17B4/AIG1/PTGR2/DGAT2/LIPC/ACSM3/FABP3/ALOX15/AASDH/PLA2G4A/LPIN2/FMO4/MLXIPL/PLA2G4F/CBR1/FMO2/SOX9/HACL1/WDTC1/HSD17B8/AKR1C2/INSIG1/CBR4/AC…
CC	GO:0016607	nuclear speck	381	-0.335279	-1.47027	9.6701e-06	9.6701e-06	0.00407128	2547	tags=23%, list=15%, signal=20%	RBM14/GATAD2A/THOC2/SMC6/SPOP/SRRM1/AK6/TRIP12/MAML2/DNAJC11/PPP1R8/TEPSIN/THOC6/E2F7/FNBP4/CWC15/SMURF2/BRD2/CWC25/THOC1/SRSF9/ALYREF/KAT6A/ATXN2L/PIN1/ATF4/SIRT7/INPPL1/NSRP1/PSME4/ASCC3/HP1BP3/NXF1/SRPK1/CCNL2/TCF12/DAZAP2/WTAP/NEK6/POLR2D/EIF4A3/ZC3H14/CSNK1A1/BCAS2/RBM4B/PPP4R3A/CNOT7/POMP/THRAP3/SNURF/AFDN/SON/OGG1/RBM4/HIKESHI/STK17A/METTL3/KLF15/SRSF10/SNRPB2/DDX39A/DDX17/BCLAF1/RBM19/CCN…
BP	GO:0006399	tRNA metabolic process	170	-0.421963	-1.69032	1.02275e-05	1.02275e-05	0.00416704	4304	tags=46%, list=25%, signal=35%	OSGEPL1/TRUB1/CTU1/ELP5/TP53RK/CTU2/TRMT10A/RPP14/ELAC1/FAM98A/TPRKB/PUS1/ADAT1/DPH3/SARS2/GATB/NSUN3/POP1/AARS2/GTF3C2/TRMT10C/EXOSC2/DUS3L/FAM98B/SSB/LARS2/TRUB2/NARS2/GTF3C4/EXOSC10/THUMPD1/DUS1L/RTCB/YARS2/MARS2/TRMT61A/TSEN34/TRMT13/TRMO/TRMT6/NSUN6/ZBTB8OS/RARS2/TRMT1/METTL6/QTRT2/CDKAL1/QTRT1/BCDIN3D/GRSF1/YRDC/METTL2B/ELAC2/AARSD1/RPP30/GATC/GON7/TRIT1/TRDMT1/DICER1/METTL1/URM1/EXOSC8/LCM…
BP	GO:0046034	ATP metabolic process	154	0.493883	1.7276	1.42181e-05	1.42181e-05	0.00548691	3220	tags=32%, list=19%, signal=26%	ATP1A2/NDUFB11/ENO3/ATP6V1B1/LDHA/PGM1/PFKFB2/OGDHL/GALK1/ATP1B1/CLPX/ACTN3/ALDOC/NDUFA1/ARNT/ENO2/ALDOA/DHTKD1/IGF1/GPI/PPARGC1A/HK2/PFKP/PID1/ATP6V1A/PGAM2/PRKAG1/PGK1/NDUFS2/FIGNL1/PARP1/PSEN1/AK4/PINK1/PKM/MLXIPL/HSPA1A/H19/NUDT2/NDUFS4/ABCC6/UCP2/HK1/FLCN/TPI1/PGAM1/OGDH/SDHC/NADK
BP	GO:0019637	organophosphate metabolic process	790	0.359924	1.40375	1.43357e-05	1.43357e-05	0.00548691	3599	tags=27%, list=21%, signal=22%	PDHA1/IP6K3/ATP1A2/HEXB/HPRT1/SLC44A1/NDUFB11/ENO3/SLC44A2/ATP6V1B1/ABCD1/LDHA/PGM1/ACOT2/HAAO/MTMR1/AMPD3/PFKFB2/NFS1/OGDHL/DPM3/NOS3/GALK1/XDH/FMO5/APOC1/PFKFB4/ATP1B1/CLPX/QPRT/ACTN3/PROCA1/ALDOC/NDUFA1/SCARB1/NEIL2/ARNT/LPCAT1/H6PD/SULT1C4/PDK1/PLSCR1/SULT1A1/AFMID/ELOVL7/GDA/FDPS/NUDT19/FAR2/DNPH1/ENO2/ALDOA/GGPS1/PLCB2/KCNAB2/DHTKD1/IGF1/GPI/PPARGC1A/UCK2/CTPS2/NUDT17/HK2/PARP9/PFKP/ACSS2/P…
CC	GO:0030141	secretory granule	591	0.377029	1.45432	1.59357e-05	1.59357e-05	0.00591989	3624	tags=32%, list=21%, signal=26%	MVP/NFASC/SERPINB1/HEXB/FUCA2/LTA4H/LGALS3BP/SLC44A2/DMXL2/TIMP1/PGM1/ICA1/PLAUR/AMPD3/ANXA7/MOSPD2/F13A1/F8/PGRMC1/PTPN6/STX3/APOOL/GCA/CYB5R1/AGA/BMF/C3/ALDOC/STXBP2/ALAD/LPCAT1/PRDX4/QSOX1/TCIRG1/CD109/CTSH/ADGRE5/RAB27B/SCG5/ALDOA/GUSB/TRPM2/PLCB2/KCNAB2/IGF1/ABHD2/FRK/GPI/TMC6/SERPINI1/BST2/CHI3L1/GM2A/SLC18A2/SV2B/ATP8B3/SLC27A2/TMBIM1/AOC1/CYSTM1/RACGAP1/ALOX5/ATP6V1A/CD36/SPINK5/SLCO4C1/I…
BP	GO:0008033	tRNA processing	128	-0.45577	-1.78512	1.64835e-05	1.64835e-05	0.00594845	4304	tags=46%, list=25%, signal=35%	OSGEPL1/TRUB1/CTU1/ELP5/TP53RK/CTU2/TRMT10A/RPP14/ELAC1/FAM98A/TPRKB/PUS1/ADAT1/DPH3/SARS2/NSUN3/POP1/AARS2/TRMT10C/DUS3L/FAM98B/SSB/TRUB2/THUMPD1/DUS1L/RTCB/TRMT61A/TSEN34/TRMT13/TRMO/TRMT6/NSUN6/ZBTB8OS/TRMT1/METTL6/QTRT2/CDKAL1/QTRT1/BCDIN3D/GRSF1/YRDC/METTL2B/ELAC2/RPP30/GON7/TRIT1/TRDMT1/METTL1/URM1/LCMT2/PUS7/TRNT1/MOCS3/NSUN2/WDR4/TYW3/ALKBH8/TSEN2/DDX1
CC	GO:0005773	vacuole	661	0.367577	1.42832	2.04217e-05	2.04217e-05	0.00716491	3985	tags=30%, list=23%, signal=24%	ABCA5/SERPINB1/HEXB/SULT1C2/MAP1LC3C/FUCA2/HLA-DMA/GLMP/SLC44A2/CTSV/ATP6V1B1/ABCD1/STX17/IDS/RAB29/TOM1L1/HLA-DMB/USP4/GABARAPL1/CHMP2A/HLA-DOA/CTSO/LITAF/SDC4/STX3/PRELP/RAB7B/GCA/AGA/TRIP10/NBR1/BCAN/C3/DRAM2/SLC17A5/SCARB1/STXBP2/LPCAT1/CD74/MPZ/HLA-DQB1/CD34/ZNRF2/GPR143/TCIRG1/CLCN5/MYO7A/CTSH/TMEM9/EPG5/GUSB/TRPM2/TNFAIP3/FRK/DTX3L/FYCO1/ULK2/BST2/GM2A/BGN/CPQ/CHMP4C/TMBIM1/ARSD/PIP4K2C/AT…
BP	GO:0031347	regulation of defense response	438	0.395469	1.50672	2.18569e-05	2.18569e-05	0.00732841	3867	tags=32%, list=23%, signal=25%	MICB/OAS3/USP18/TSPAN6/IFIH1/LGALS1/RNF135/DDX60/SERPINF1/ELF4/TRIM6/TIFA/TRPV4/TLR5/DUSP10/PTPN6/GPSM3/RAB7B/RAG1/NLRP14/PSMB4/C3/NLRX1/MAPKAPK2/FURIN/IFI16/F2RL1/AGT/HERC5/PLSCR1/APOE/CD200/EPG5/AKNA/IRAK1/IGF1/NMI/TNFAIP3/DTX3L/XIAP/PARP9/TRIM56/HLA-E/PARP14/IFNLR1/ALOX5/TRAF3IP2/CD36/RBM47/SPINK5/ZP3/PTGES/DNASE1/PPM1B/SEC14L1/TICAM1/ADORA2B/ACP5/ADAR/HLA-B/TRIM38/ZDHHC1/TNFRSF1B/ABCC1/ERAP1/…
BP	GO:0006959	humoral immune response	70	0.582196	1.86257	2.20482e-05	2.20482e-05	0.00732841	2834	tags=44%, list=17%, signal=37%	SPNS2/C1RL/RPL39/TFE3/PTPN6/C3/HLA-DQB1/WFDC2/MASP1/GPI/HLA-E/ALOX5/TRAF3IP2/SPINK5/ZP3/SPON2/C2/TF/EXO1/GATA3/PLA2G6/CXCL14/IL36RN/C1R/FAM3A/CFI/SUSD4/CD55/FAU/CD46/CCL2
BP	GO:0051168	nuclear export	155	-0.417722	-1.66912	2.37099e-05	2.37099e-05	0.0075954	3462	tags=37%, list=20%, signal=30%	KHDRBS1/YTHDC1/LTV1/POM121/SSB/LSG1/GSK3B/CPSF6/XPO4/NUP153/RBM15B/NOL6/PHAX/MAGOHB/TGFB1/XPO1/THOC5/PCID2/THOC2/RIOK2/NUTF2/NEMF/SMG1/THOC6/SETD2/ABCE1/FRAT1/THOC1/ALYREF/RANBP2/HNRNPA2B1/UPF2/CDK5/NUP160/NUP188/RBM22/SIRT7/SMG6/CAMK1/ENY2/CSE1L/NXF1/POLR2D/NCBP1/EIF4A3/XPOT/DHX9/DDX39A/RAN/NSUN2/TSC1/DDX39B/HSPA9/NUP88/RRS1/RAPGEF3/SDAD1/SRSF3
BP	GO:0032102	negative regulation of response to external stimulus	277	0.430271	1.58888	2.40541e-05	2.40541e-05	0.0075954	3867	tags=39%, list=23%, signal=30%	MICB/OAS3/USP18/TSPAN6/SERPINF1/MYOZ1/ELF4/PLAUR/NOS3/DUSP10/RAB7B/PSMB4/NLRX1/FURIN/SIGIRR/IFI16/F2RL1/CLDN3/CD34/APOE/CD109/CD200/CLDN19/IGF1/NMI/TNFAIP3/HLA-E/PARP14/GRID2/ALOX5/SPINK5/NBL1/KLK8/C1QTNF1/SEMA6B/PPM1B/SEC14L1/SEMA3F/SEMA3B/ACP5/ADAR/HLA-B/TRIM38/TNFRSF1B/ISG15/ADORA1/LYN/PARP1/RHBDF2/GATA3/SLC39A8/BBS4/SEMA3E/SYK/NENF/ASH1L/SMPDL3B/CD9/KLF4/SEMA6A/SERPINF2/PADI2/SERPINB9/STAT2/R…
MF	GO:0015075	monoatomic ion transmembrane transporter activity	460	0.395587	1.50692	2.71141e-05	2.71141e-05	0.00805444	3608	tags=33%, list=21%, signal=26%	SLC25A5/SLC9A7/SLC41A1/ATP1A2/ATP2B4/SLC12A6/SLC2A10/NIPAL3/ATP6V1B1/KCNE3/CNNM4/CACNA1F/SLC5A12/TRPV4/KCNK5/SLC6A12/CLIC6/KCND1/TMEM63B/ATP1B1/KCNT2/SLC17A5/SLC24A1/ATP2A3/SLC12A8/SLC45A3/TCIRG1/SLC38A5/PKDREJ/CLCN5/KCNK6/ATP12A/SLC16A3/KCNJ11/GRIK5/TRPM2/KCNAB2/SLC13A3/CACNG8/TMC6/CACNB3/SLC18A2/RYR1/CACNA1I/BEST4/SLC39A11/ANO9/KCNH2/CLDN4/GRIN2D/GRID2/SCN4A/ANO10/SLC4A5/CACNA1D/ATP6V1A/SLC41A3…
BP	GO:0140352	export from cell	643	0.373239	1.4486	2.7317e-05	2.7317e-05	0.00805444	3687	tags=29%, list=22%, signal=23%	SLC16A2/MPC2/ATP1A2/SYT13/FMR1/KDM5B/RAB3IL1/FER1L4/LLGL2/SYTL5/SRCIN1/STX17/NNAT/KCNE3/ADRA2B/GRM4/TRAPPC11/PFKFB2/TRPV4/KCNK5/CHMP2A/SDC4/STX3/ATP1B1/S100A10/RAB25/KCNT2/ATP1B2/STXBP2/FURIN/GLUL/F2RL1/AGT/SYN1/APOE/TCIRG1/SLC38A5/FBXL20/CD200/RALBP1/MYOM1/FXYD2/ATP12A/KCNJ11/RAB27B/GRIK5/SCG5/SYN2/TRPM2/IGF1/CD2AP/LTBP4/SLC18A2/SV2B/GOLPH3L/KCNH2/SLC22A5/GNPTAB/PLCB1/SYTL1/ALOX5/SLC44A4/SNAP47/…
BP	GO:0006360	transcription by RNA polymerase I	55	-0.57314	-2.01454	2.74209e-05	2.74209e-05	0.00805444	1939	tags=35%, list=11%, signal=31%	SMARCA5/UTP15/DHX33/POLR1C/CREBBP/ZMPSTE24/ATF4/SIRT7/CAVIN1/NCL/BAZ1B/DDX21/POLR2L/GTF2H1/MYBBP1A/UBTF/WDR43/NOL11/POLR1A
CC	GO:0016604	nuclear body	759	-0.288452	-1.31543	2.83603e-05	2.83603e-05	0.0080686	3105	tags=25%, list=18%, signal=22%	RIF1/EAF2/CDC5L/MAX/RBM15B/TCF7/PSMB7/MTDH/APEX1/NAA15/SRCAP/PRPF19/PHAX/MORF4L1/TDP2/SLTM/PRPF40A/CENPO/SF3A3/XPO1/AP5Z1/TOE1/STK4/MYO1C/YARS2/PSPC1/ATP6V0A1/BMI1/ZNF638/SCARNA15/SNRPD3/RBM14/TNKS/RAPGEF5/GATAD2A/THOC2/SMC6/SPOP/SRRM1/RPAIN/TERF2IP/AK6/TRIP12/MAML2/DNAJC11/FAS/PCNA/PPP1R8/TEPSIN/THOC6/CDC14A/E2F7/FNBP4/SRP19/MDM2/PKN2/CWC15/CDKN1A/SETBP1/SMURF2/BRD2/NOLC1/PARP11/CWC25/THOC1/SRSF…
CC	GO:0071013	catalytic step 2 spliceosome	86	-0.502712	-1.88051	2.87468e-05	2.87468e-05	0.0080686	3615	tags=42%, list=21%, signal=33%	PRPF8/SF3A1/SNRPF/GPATCH1/SNRPG/SYNCRIP/CDC5L/PRPF19/ESS2/MAGOHB/SF3A3/BUD31/SNRPD3/LSM7/SRRM1/HNRNPR/CWC15/CWC27/SNRPD1/ALYREF/HNRNPA2B1/HNRNPA3/RBM22/HNRNPC/EIF4A3/HNRNPM/BCAS2/PPIL2/SNRPB2/SRSF1/PLRG1/SRRM2/PRPF4B/PPIL1/DDX5/HNRNPH1
BP	GO:0006096	glycolytic process	64	0.594059	1.86597	3.24806e-05	3.24806e-05	0.00891843	3196	tags=44%, list=19%, signal=36%	ENO3/LDHA/PGM1/PFKFB2/OGDHL/GALK1/ACTN3/ALDOC/ARNT/ENO2/ALDOA/DHTKD1/IGF1/GPI/HK2/PFKP/PGAM2/PRKAG1/PGK1/PSEN1/PKM/MLXIPL/UCP2/HK1/FLCN/TPI1/PGAM1/OGDH
BP	GO:0006757	ATP generation from ADP	65	0.592482	1.86294	3.3268e-05	3.3268e-05	0.00894028	3196	tags=43%, list=19%, signal=35%	ENO3/LDHA/PGM1/PFKFB2/OGDHL/GALK1/ACTN3/ALDOC/ARNT/ENO2/ALDOA/DHTKD1/IGF1/GPI/HK2/PFKP/PGAM2/PRKAG1/PGK1/PSEN1/PKM/MLXIPL/UCP2/HK1/FLCN/TPI1/PGAM1/OGDH
BP	GO:0098542	defense response to other organism	605	0.369785	1.42876	3.5333e-05	3.5333e-05	0.00922161	3684	tags=30%, list=22%, signal=24%	MICB/OAS3/USP18/TSPAN6/IFIH1/C1RL/RNF135/RPL39/SLFN13/HMGB3/DDX60/TRIM25/DDX60L/TRIM6/TIFA/TRIM34/LGALS8/JAK3/APOBEC3H/TLR5/DUSP10/ARHGEF2/PTPN6/ATP1B1/RAB7B/IL17RC/TMEM106A/TRIM68/C3/NLRX1/MAPKAPK2/CD4/MX1/STXBP2/TRIM14/SDHAF4/CD74/IFI16/F2RL1/HERC5/PLSCR1/APOE/RNASEL/WFDC2/RAB20/EPG5/CCDC88B/CXCL16/IFI6/IRAK1/MASP1/NMI/TNFAIP3/FRK/DTX3L/LYST/MX2/XIAP/BST2/PARP9/BNIP3/TRIM56/FLNB/HLA-E/SLC22A5/P…
MF	GO:0022804	active transmembrane transporter activity	309	0.423222	1.57307	3.57751e-05	3.57751e-05	0.00922161	3599	tags=29%, list=21%, signal=23%	SLC25A5/SLC16A2/SLC9A7/SLC41A1/ABCA5/ATP1A2/ATP2B4/SLC12A6/SLC2A10/SLCO1A2/ATP6V1B1/ABCD1/SLC5A12/TOMM20/SLC6A12/ATP1B1/NDUFA1/SLC16A5/SLC17A5/SLC24A1/ATP2A3/TAPBP/SLC12A8/SLC45A3/TCIRG1/SLC38A5/CLCN5/RALBP1/ATP12A/SLC16A3/KCNJ11/SLC13A3/SLC18A2/SLC35D2/SLC22A5/SLC4A5/ATP6V1A/SLC7A8/SLC41A3/ATP1A1/SLCO4C1/CYB5A/COX7A2L/ATP2B2/CHP1/SLCO2A1/SLC9A6/NDUFS2/ABCB10/ABCA4/TAP2/SLC9A9/SLC26A9/ABCC1/SLC39…
BP	GO:0009117	nucleotide metabolic process	453	0.387733	1.47677	3.87154e-05	3.87154e-05	0.00977992	3405	tags=29%, list=20%, signal=24%	PDHA1/ATP1A2/HPRT1/NDUFB11/ENO3/ATP6V1B1/ABCD1/LDHA/PGM1/ACOT2/HAAO/AMPD3/PFKFB2/OGDHL/NOS3/GALK1/XDH/FMO5/ATP1B1/CLPX/QPRT/ACTN3/ALDOC/NDUFA1/NEIL2/ARNT/H6PD/SULT1C4/PDK1/SULT1A1/AFMID/ELOVL7/GDA/NUDT19/FAR2/DNPH1/ENO2/ALDOA/KCNAB2/DHTKD1/IGF1/GPI/PPARGC1A/UCK2/CTPS2/NUDT17/HK2/PARP9/PFKP/ACSS2/PID1/NUDT8/NUDT7/SLC27A2/AK7/NAXE/TJP2/PMVK/PAPSS1/ATP6V1A/PGAM2/IMPDH2/PRKAG1/PGK1/GUK1/NT5M/RBKS/ACS…
BP	GO:0002478	antigen processing and presentation of exogenous peptide antigen	22	0.763503	2.00969	3.95182e-05	3.95182e-05	0.00978698	3460	tags=59%, list=20%, signal=47%	HLA-DMA/CTSV/HLA-DMB/HLA-DOA/CD74/HLA-DQB1/HLA-E/TAP2/CTSL/LGMN/MFSD6/B2M/PIKFYVE
MF	GO:0022890	inorganic cation transmembrane transporter activity	371	0.402579	1.51646	4.59562e-05	4.59562e-05	0.011128	4287	tags=38%, list=25%, signal=29%	SLC25A5/SLC9A7/SLC41A1/ATP1A2/ATP2B4/SLC12A6/SLC2A10/NIPAL3/ATP6V1B1/KCNE3/CNNM4/CACNA1F/SLC5A12/TRPV4/KCNK5/SLC6A12/KCND1/TMEM63B/ATP1B1/KCNT2/SLC17A5/SLC24A1/ATP2A3/SLC12A8/SLC45A3/TCIRG1/SLC38A5/PKDREJ/KCNK6/ATP12A/SLC16A3/KCNJ11/GRIK5/TRPM2/KCNAB2/SLC13A3/CACNG8/CACNB3/SLC18A2/RYR1/CACNA1I/SLC39A11/KCNH2/GRIN2D/SCN4A/SLC4A5/CACNA1D/ATP6V1A/SLC41A3/TMEM63C/ATP1A1/CYB5A/COX7A2L/CACNG6/ATP2B2/CH…
BP	GO:0006753	nucleoside phosphate metabolic process	458	0.385543	1.46825	4.72701e-05	4.72701e-05	0.011128	3405	tags=28%, list=20%, signal=23%	PDHA1/ATP1A2/HPRT1/NDUFB11/ENO3/ATP6V1B1/ABCD1/LDHA/PGM1/ACOT2/HAAO/AMPD3/PFKFB2/OGDHL/NOS3/GALK1/XDH/FMO5/ATP1B1/CLPX/QPRT/ACTN3/ALDOC/NDUFA1/NEIL2/ARNT/H6PD/SULT1C4/PDK1/SULT1A1/AFMID/ELOVL7/GDA/NUDT19/FAR2/DNPH1/ENO2/ALDOA/KCNAB2/DHTKD1/IGF1/GPI/PPARGC1A/UCK2/CTPS2/NUDT17/HK2/PARP9/PFKP/ACSS2/PID1/NUDT8/NUDT7/SLC27A2/AK7/NAXE/TJP2/PMVK/PAPSS1/ATP6V1A/PGAM2/IMPDH2/PRKAG1/PGK1/GUK1/NT5M/RBKS/ACS…
MF	GO:0008324	monoatomic cation transmembrane transporter activity	385	0.399725	1.5097	4.75761e-05	4.75761e-05	0.011128	4287	tags=37%, list=25%, signal=29%	SLC25A5/SLC9A7/SLC41A1/ATP1A2/ATP2B4/SLC12A6/SLC2A10/NIPAL3/ATP6V1B1/KCNE3/CNNM4/CACNA1F/SLC5A12/TRPV4/KCNK5/SLC6A12/KCND1/TMEM63B/ATP1B1/KCNT2/SLC17A5/SLC24A1/ATP2A3/SLC12A8/SLC45A3/TCIRG1/SLC38A5/PKDREJ/KCNK6/ATP12A/SLC16A3/KCNJ11/GRIK5/TRPM2/KCNAB2/SLC13A3/CACNG8/CACNB3/SLC18A2/RYR1/CACNA1I/SLC39A11/KCNH2/GRIN2D/SCN4A/SLC4A5/CACNA1D/ATP6V1A/SLC41A3/TMEM63C/ATP1A1/CYB5A/COX7A2L/CACNG6/ATP2B2/CH…
BP	GO:0046903	secretion	678	0.365615	1.42185	4.94704e-05	4.94704e-05	0.0113607	4088	tags=32%, list=24%, signal=25%	SLC16A2/MPC2/SYT13/FMR1/KDM5B/STC1/RAB3IL1/FER1L4/LLGL2/SYTL5/SRCIN1/STX17/NNAT/ADRA2B/GRM4/TRAPPC11/PFKFB2/TRPV4/CHMP2A/XDH/SDC4/STX3/S100A10/RAB25/PROCA1/STXBP2/FURIN/CD74/GLUL/F2RL1/AGT/SYN1/APOE/TCIRG1/FBXL20/CD200/MYOM1/KCNJ11/RAB27B/GRIK5/SCG5/SYN2/TRPM2/IGF1/CD2AP/HK2/LTBP4/SLC18A2/SV2B/GOLPH3L/GNPTAB/PLCB1/SYTL1/SLC4A5/ALOX5/TRAF3IP2/SLC44A4/SNAP47/ENSA/BDKRB2/ZP3/C1QTNF1/LTBP2/ERBB3/SNX1…
MF	GO:0140098	catalytic activity, acting on RNA	335	-0.342392	-1.48049	5.76647e-05	5.76647e-05	0.0129385	3161	tags=27%, list=18%, signal=23%	EXOG/LARS2/NARS2/EXOSC10/APEX1/DCP1A/DUS1L/TDP2/RTCB/EXOSC4/INTS11/RNGTT/CNOT6/DHX37/TOE1/YARS2/POLR3B/DDX31/MARS2/TRMT61A/TSEN34/TRMT13/POLR2F/TRMO/NSUN6/PPP1R8/USB1/POLR1B/RARS2/TRMT1/DDX47/POLR2B/METTL6/QTRT2/CDKAL1/QTRT1/DHX33/POLR1C/PTRH2/EMG1/BCDIN3D/ISG20/METTL2B/ELAC2/SMG6/AARSD1/RPP30/PNPT1/DDX12P/GATC/DDX55/TRIT1/TRDMT1/DICER1/SLFN12/PDE12/EIF4A3/DDX49/CNOT7/METTL1/EIF4A1/DDX20/LCMT2/DH…
BP	GO:0032101	regulation of response to external stimulus	660	0.366282	1.42345	5.83898e-05	5.83898e-05	0.0129385	3690	tags=31%, list=22%, signal=26%	MICB/OAS3/USP18/TSPAN6/IFIH1/PTN/LGALS1/RNF135/DDX60/SERPINF1/MYOZ1/ELF4/TRIM6/TIFA/PLAUR/TRPV4/NOS3/TLR5/MOSPD2/DUSP10/PTPN6/STX3/GPSM3/RAB7B/NLRP14/PSMB4/C3/NLRX1/MAPKAPK2/FURIN/CD74/SIGIRR/IFI16/CAMK1D/F2RL1/AGT/HERC5/PLSCR1/CLDN3/CD34/APOE/CD109/CD200/SOX15/EPG5/AKNA/CLDN19/IRAK1/IGF1/NMI/TNFAIP3/DTX3L/XIAP/PDGFD/PARP9/MAP2K1/TRIM56/HLA-E/PARP14/GRID2/IFNLR1/ALOX5/TRAF3IP2/CD36/RBM47/SPINK5/K…
CC	GO:0022626	cytosolic ribosome	92	0.531212	1.75628	5.94738e-05	5.94738e-05	0.0129515	5105	tags=70%, list=30%, signal=49%	RPL39/RPL39L/RPS4X/RPL36A/RPS12/RPL17/RPL10/RPL24/RPS3A/RPS18/RPL37A/RPL23/RPL15/RPS2/RPL12/FAU/RPL22/RPS20/RPS14/RPS3/RPL21/RPS28/RPS10/RPS27/RPL3/RPL34/RPL9/RPL36/RPL10A/RPLP1/B3GALT4/RPL31/RPL13/RPL4/RPS17/RPS23/RPL7/RPS24/RPL5/RPL18/RPL7A/RPL26/RPS8/RPS27A/RPLP0/RPL37/RPL38/RPL30/RPL11/RPL35A/RPS13/RPS25/RPS7/UBA52/RPS21/RPS6/RPL13A/RPL32/RPL6/RPL35/RACK1/RPS5/RPL41/RPL8
BP	GO:0006403	RNA localization	184	-0.389141	-1.57026	6.4698e-05	6.4698e-05	0.0138503	3579	tags=40%, list=21%, signal=32%	XPO5/NOP10/YBX1/KHDRBS1/YTHDC1/POM121/SSB/BICD2/KHSRP/CPSF6/NUP153/SEC13/RBM15B/EXOSC10/NOL6/PHAX/NUP35/MAGOHB/CETN2/XPO1/THOC5/PCID2/TNKS/THOC2/NUTF2/SMG1/QKI/G3BP2/THOC6/SETD2/NPIPA1/KPNB1/SEH1L/PARP11/RUVBL1/THOC1/ALYREF/RANBP2/HNRNPA2B1/UPF2/NUP160/HNRNPA3/NUP188/SMG6/PNPT1/ENY2/EIF5AL1/HNRNPAB/NXF1/POLR2D/NCBP1/EIF4A3/XPOT/DHX9/IGF2BP1/BICD1/DDX39A/ZNHIT6/PEG10/RAN/SRSF1/NSUN2/CCT6A/NUP50/TS…
BP	GO:0009259	ribonucleotide metabolic process	347	0.402438	1.50797	6.85674e-05	6.85674e-05	0.014434	3338	tags=29%, list=19%, signal=24%	PDHA1/ATP1A2/HPRT1/NDUFB11/ENO3/ATP6V1B1/ABCD1/LDHA/PGM1/ACOT2/AMPD3/PFKFB2/OGDHL/GALK1/XDH/ATP1B1/CLPX/ACTN3/ALDOC/NDUFA1/ARNT/SULT1C4/PDK1/SULT1A1/ELOVL7/GDA/NUDT19/FAR2/ENO2/ALDOA/DHTKD1/IGF1/GPI/PPARGC1A/UCK2/CTPS2/HK2/PFKP/ACSS2/PID1/NUDT8/NUDT7/SLC27A2/TJP2/PMVK/PAPSS1/ATP6V1A/PGAM2/IMPDH2/PRKAG1/PGK1/GUK1/ACSF2/OXSM/SUCLG2/HSD17B4/BPNT1/NDUFS2/FIGNL1/DGAT2/GTPBP1/CARD11/PIPOX/ACSM3/PARP1/P…
BP	GO:0042273	ribosomal large subunit biogenesis	67	-0.525423	-1.88297	7.25611e-05	7.25611e-05	0.0148269	2823	tags=40%, list=16%, signal=34%	WDR74/BRIX1/NOP2/MALSU1/GTPBP4/PES1/WDR12/MAK16/SPATA5L1/NIP7/NOC2L/MRPL20/NOP16/EBNA1BP2/ZNHIT6/URB1/GTF3A/NIFK/RSL24D1/RPF1/RRS1/DDX18/MRTO4/PPAN/NOL9/RPF2/SDAD1
MF	GO:0004386	helicase activity	138	-0.425021	-1.68702	7.27815e-05	7.27815e-05	0.0148269	1959	tags=27%, list=11%, signal=24%	RTEL1/CHD9/SMARCA5/RUVBL1/DHX33/MCM7/TWNK/DDX12P/ASCC3/DDX55/DICER1/EIF4A3/DDX49/EIF4A1/DDX20/DHX9/SMARCAD1/TTF2/DDX51/DDX39A/DDX17/DHX34/DDX21/DDX39B/DDX52/SHPRH/DHX15/ERCC6L2/YTHDC2/DDX18/DDX56/DHX29/ATRX/SETX/DDX5/CHD1/DDX1
BP	GO:0050777	negative regulation of immune response	110	0.518015	1.74874	7.45422e-05	7.45422e-05	0.0149446	2826	tags=33%, list=17%, signal=28%	OAS3/USP18/JAK3/DUSP10/PTPN6/PSMB4/NLRX1/FURIN/IFI16/NMI/TNFAIP3/HLA-E/PARP14/SPINK5/STAT6/AMBP/ADAR/HLA-B/ISG15/LYN/PARP1/RHBDF2/ALOX15/SYK/ZBTB7B/SERPINB9/STAT2/FAM3A/NPY/NDFIP1/SUSD4/CD55/TNFSF4/HFE/TYRO3/CD46
CC	GO:0000323	lytic vacuole	585	0.36919	1.42297	7.96454e-05	7.96454e-05	0.0154764	4009	tags=31%, list=23%, signal=25%	ABCA5/SERPINB1/HEXB/SULT1C2/FUCA2/HLA-DMA/GLMP/SLC44A2/CTSV/ABCD1/IDS/TOM1L1/HLA-DMB/USP4/CHMP2A/HLA-DOA/CTSO/LITAF/SDC4/STX3/PRELP/RAB7B/GCA/AGA/TRIP10/NBR1/BCAN/C3/DRAM2/SLC17A5/SCARB1/STXBP2/LPCAT1/CD74/MPZ/HLA-DQB1/CD34/ZNRF2/GPR143/TCIRG1/CLCN5/MYO7A/CTSH/TMEM9/EPG5/GUSB/TRPM2/TNFAIP3/FRK/DTX3L/FYCO1/BST2/GM2A/BGN/CPQ/CHMP4C/TMBIM1/ARSD/ATP6V1A/RPS6KC1/SLCO4C1/NEU3/RILP/SYT7/VAMP4/DNASE2/TIN…
CC	GO:0005764	lysosome	585	0.36919	1.42297	7.96454e-05	7.96454e-05	0.0154764	4009	tags=31%, list=23%, signal=25%	ABCA5/SERPINB1/HEXB/SULT1C2/FUCA2/HLA-DMA/GLMP/SLC44A2/CTSV/ABCD1/IDS/TOM1L1/HLA-DMB/USP4/CHMP2A/HLA-DOA/CTSO/LITAF/SDC4/STX3/PRELP/RAB7B/GCA/AGA/TRIP10/NBR1/BCAN/C3/DRAM2/SLC17A5/SCARB1/STXBP2/LPCAT1/CD74/MPZ/HLA-DQB1/CD34/ZNRF2/GPR143/TCIRG1/CLCN5/MYO7A/CTSH/TMEM9/EPG5/GUSB/TRPM2/TNFAIP3/FRK/DTX3L/FYCO1/BST2/GM2A/BGN/CPQ/CHMP4C/TMBIM1/ARSD/ATP6V1A/RPS6KC1/SLCO4C1/NEU3/RILP/SYT7/VAMP4/DNASE2/TIN…
BP	GO:0030490	maturation of SSU-rRNA	51	-0.579485	-1.99906	8.29989e-05	8.29989e-05	0.0158101	3238	tags=39%, list=19%, signal=32%	IMP3/ABT1/MRPS11/DHX37/WDR3/BYSL/MPHOSPH10/RIOK2/RRP36/RIOK1/IMP4/NOL10/UTP4/DDX52/RRS1/DCAF13/TSR1/UTP20/WDR43/NOL11
MF	GO:0004866	endopeptidase inhibitor activity	79	0.565162	1.83954	8.45757e-05	8.45757e-05	0.0158101	3371	tags=46%, list=20%, signal=37%	SERPINB1/SERPINF1/TIMP1/SPINT2/C3/FURIN/DPEP1/CD109/PAPLN/RENBP/WFDC2/SPOCK2/HMSD/XIAP/SERPINI1/BST2/SPINK5/AMBP/SPINT1/VIL1/SERPINA5/NOL3/BIRC3/SERPINF2/PTTG1/SERPINB9/COL6A3/SERPINB5/ROCK1/PRDX5/UBE2Z/APLP2/TFPI/ITIH4/PROS1/ITIH5
MF	GO:1901702	salt transmembrane transporter activity	368	0.403245	1.51834	8.51182e-05	8.51182e-05	0.0158101	4403	tags=40%, list=26%, signal=30%	SLC25A5/MPC2/SLC9A7/SLC41A1/ATP1A2/ATP2B4/SLC12A6/SLC44A1/SLC44A2/KCNE3/CNNM4/CACNA1F/SLC5A12/TRPV4/KCNK5/SLC6A12/CLIC6/KCND1/ATP1B1/KCNT2/SLC24A1/ATP2A3/SLC12A8/SLC38A5/PKDREJ/CLCN5/KCNK6/ATP12A/SLC16A3/KCNJ11/GRIK5/TRPM2/KCNAB2/SLC13A3/CACNG8/CACNB3/SLC18A2/RYR1/CACNA1I/BEST4/SLC39A11/ANO9/KCNH2/CLDN4/GRIN2D/SCN4A/ANO10/SLC4A5/CACNA1D/SLC44A4/SLC41A3/ANO3/CLIC5/ATP1A1/CACNG6/ATP2B2/CHP1/SCN1A/G…
MF	GO:0061134	peptidase regulator activity	126	0.497901	1.71179	8.88052e-05	8.88052e-05	0.0162559	3371	tags=39%, list=20%, signal=31%	SERPINB1/SERPINF1/CTSV/TIMP1/SPINT2/CLPX/C3/FURIN/FBLN1/ATP2A3/PCOLCE/DPEP1/CD109/PAPLN/CTSH/RENBP/WFDC2/SPOCK2/HMSD/XIAP/SERPINI1/BST2/APH1A/SPINK5/AMBP/SPINT1/BCL2L13/VIL1/SERPINA5/CTSL/NOL3/BIRC3/PINK1/SERPINF2/PTTG1/PRSS22/SERPINB9/COL6A3/SERPINB5/ROCK1/PRDX5/PCOLCE2/TANK/UBE2Z/APLP2/TFPI/ITIH4/PROS1/ITIH5
BP	GO:0008610	lipid biosynthetic process	557	0.369964	1.4239	9.08341e-05	9.08341e-05	0.0163898	4060	tags=30%, list=24%, signal=24%	CRABP2/IP6K3/SPNS2/HEXB/SLC44A1/PRKAB2/SLC44A2/ABCD1/CYP11A1/MTMR1/DPM3/MBTPS2/APOC1/ERLIN1/CYB5R1/C3/CYB5R2/SCARB1/LPCAT1/CD74/H6PD/RGN/PLSCR1/ELOVL7/FDPS/SLC45A3/APOE/FAR2/HSD17B7/GGPS1/B4GALT4/ABHD2/HSD17B10/ACSS3/A4GALT/UGT8/ACSS2/PNPLA3/AGMO/MTM1/SLC27A2/ST6GALNAC6/MTMR7/LPCAT4/ALDH3B2/PMVK/ST8SIA3/ALOX5/HMGCL/PIP4K2C/SLC44A4/ATP1A1/PI4KB/PRKAG1/SPTSSB/CHP1/PTGES/OXSM/DKK3/BPNT1/PIP5K1A/DHRS…
BP	GO:0072521	purine-containing compound metabolic process	423	0.386064	1.46838	9.58066e-05	9.58066e-05	0.0170111	3405	tags=29%, list=20%, signal=24%	PDHA1/ATP1A2/HPRT1/NDUFB11/ENO3/ATP6V1B1/ABCD1/LDHA/PGM1/ACOT2/HAAO/AMPD3/PFKFB2/OGDHL/NOS3/GALK1/XDH/FMO5/ATP1B1/CLPX/QPRT/ACTN3/ALDOC/NDUFA1/ARNT/H6PD/SULT1C4/PDK1/SULT1A1/AFMID/ELOVL7/GDA/NUDT19/FAR2/DNPH1/ENO2/ALDOA/KCNAB2/DHTKD1/IGF1/GPI/PPARGC1A/NUDT17/HK2/PARP9/PFKP/ACSS2/PRTFDC1/PID1/NUDT8/NUDT7/SLC27A2/TJP2/PMVK/PAPSS1/ATP6V1A/PGAM2/IMPDH2/PRKAG1/PGK1/GUK1/RBKS/ACSF2/OXSM/SUCLG2/HSD17B4/…
MF	GO:0140101	catalytic activity, acting on a tRNA	106	-0.447436	-1.71715	9.76046e-05	9.76046e-05	0.0170111	3708	tags=42%, list=22%, signal=33%	PUS1/SARS2/GATB/NSUN3/POP1/AARS2/TRMT10C/DUS3L/PTRH1/LARS2/NARS2/DUS1L/YARS2/MARS2/TRMT61A/TSEN34/TRMT13/TRMO/NSUN6/RARS2/TRMT1/METTL6/QTRT2/CDKAL1/QTRT1/PTRH2/BCDIN3D/METTL2B/ELAC2/AARSD1/RPP30/GATC/TRIT1/TRDMT1/METTL1/LCMT2/DTD2/TRNT1/QRSL1/NSUN2/TYW3/ALKBH8/CARS2/TSEN2
BP	GO:0048002	antigen processing and presentation of peptide antigen	37	0.661255	1.91675	9.96352e-05	9.96352e-05	0.0170111	3062	tags=49%, list=18%, signal=40%	MICB/HLA-DMA/CTSV/HLA-DMB/HLA-DOA/CD74/TAPBP/HLA-DQB1/HLA-E/TAP2/HLA-B/ERAP1/CTSL/LGMN/MR1/HFE/MFSD6/B2M
CC	GO:0022625	cytosolic large ribosomal subunit	54	0.598463	1.83217	9.97321e-05	9.97321e-05	0.0170111	5105	tags=72%, list=30%, signal=51%	RPL39/RPL39L/RPL36A/RPL17/RPL10/RPL24/RPL37A/RPL23/RPL15/RPL12/RPL22/RPL21/RPL3/RPL34/RPL9/RPL36/RPL10A/RPLP1/RPL31/RPL13/RPL4/RPL7/RPL5/RPL18/RPL7A/RPL26/RPLP0/RPL37/RPL38/RPL30/RPL11/RPL35A/UBA52/RPL13A/RPL32/RPL6/RPL35/RPL41/RPL8
BP	GO:0009199	ribonucleoside triphosphate metabolic process	184	0.450488	1.60513	0.000101012	0.000101012	0.0170111	3220	tags=30%, list=19%, signal=25%	ATP1A2/NDUFB11/ENO3/ATP6V1B1/LDHA/PGM1/PFKFB2/OGDHL/GALK1/ATP1B1/CLPX/ACTN3/ALDOC/NDUFA1/ARNT/ENO2/ALDOA/DHTKD1/IGF1/GPI/PPARGC1A/UCK2/CTPS2/HK2/PFKP/PID1/ATP6V1A/PGAM2/IMPDH2/PRKAG1/PGK1/NDUFS2/FIGNL1/GTPBP1/PARP1/PSEN1/AK4/RHOA/PINK1/PKM/MLXIPL/HSPA1A/H19/NUDT2/NDUFS4/ABCC6/OPA1/UCP2/HK1/LRRK2/FLCN/TPI1/PGAM1/OGDH/SDHC/NADK
BP	GO:0036376	sodium ion export across plasma membrane	11	0.869202	1.95439	0.000102566	0.000102566	0.0170455	1205	tags=55%, list=7%, signal=51%	ATP1A2/ATP1B1/ATP1B2/FXYD2/ATP12A/ATP1A1
BP	GO:0006163	purine nucleotide metabolic process	405	0.391784	1.48481	0.000107687	0.000107687	0.0176642	3405	tags=29%, list=20%, signal=24%	PDHA1/ATP1A2/HPRT1/NDUFB11/ENO3/ATP6V1B1/ABCD1/LDHA/PGM1/ACOT2/HAAO/AMPD3/PFKFB2/OGDHL/NOS3/GALK1/XDH/FMO5/ATP1B1/CLPX/QPRT/ACTN3/ALDOC/NDUFA1/ARNT/H6PD/SULT1C4/PDK1/SULT1A1/AFMID/ELOVL7/GDA/NUDT19/FAR2/DNPH1/ENO2/ALDOA/KCNAB2/DHTKD1/IGF1/GPI/PPARGC1A/NUDT17/HK2/PARP9/PFKP/ACSS2/PID1/NUDT8/NUDT7/SLC27A2/TJP2/PMVK/PAPSS1/ATP6V1A/PGAM2/IMPDH2/PRKAG1/PGK1/GUK1/RBKS/ACSF2/OXSM/SUCLG2/HSD17B4/ADORA2B/…
BP	GO:0019693	ribose phosphate metabolic process	355	0.397125	1.49178	0.000111078	0.000111078	0.0179868	3338	tags=29%, list=19%, signal=24%	PDHA1/ATP1A2/HPRT1/NDUFB11/ENO3/ATP6V1B1/ABCD1/LDHA/PGM1/ACOT2/AMPD3/PFKFB2/OGDHL/GALK1/XDH/ATP1B1/CLPX/ACTN3/ALDOC/NDUFA1/ARNT/SULT1C4/PDK1/SULT1A1/ELOVL7/GDA/NUDT19/FAR2/ENO2/ALDOA/DHTKD1/IGF1/GPI/PPARGC1A/UCK2/CTPS2/HK2/PFKP/ACSS2/PID1/NUDT8/NUDT7/SLC27A2/TJP2/PMVK/PAPSS1/ATP6V1A/PGAM2/IMPDH2/PRKAG1/PGK1/GUK1/ACSF2/OXSM/SUCLG2/HSD17B4/BPNT1/NDUFS2/FIGNL1/DGAT2/GTPBP1/CARD11/PIPOX/ACSM3/PARP1/P…
BP	GO:0045087	innate immune response	485	0.37568	1.43651	0.000118451	0.000118451	0.0189379	2888	tags=26%, list=17%, signal=22%	OAS3/USP18/TSPAN6/IFIH1/C1RL/RNF135/RPL39/HMGB3/DDX60/TRIM25/TRIM6/TIFA/TRIM34/JAK3/APOBEC3H/TLR5/DUSP10/ARHGEF2/PTPN6/ATP1B1/RAB7B/TMEM106A/TRIM68/C3/NLRX1/MAPKAPK2/MX1/STXBP2/TRIM14/SDHAF4/CD74/IFI16/F2RL1/HERC5/PLSCR1/APOE/WFDC2/RAB20/EPG5/CXCL16/IFI6/IRAK1/MASP1/NMI/TNFAIP3/FRK/DTX3L/LYST/MX2/XIAP/BST2/PARP9/TRIM56/FLNB/HLA-E/SLC22A5/PARP14/UBD/IFNLR1/IRF8/CD36/RBM47/SPON2/SEC14L1/CITED1/TICA…
BP	GO:0045943	positive regulation of transcription by RNA polymerase I	31	-0.655612	-1.99219	0.000120743	0.000120743	0.019063	1939	tags=39%, list=11%, signal=34%	SMARCA5/UTP15/DHX33/ATF4/SIRT7/NCL/BAZ1B/DDX21/MYBBP1A/UBTF/WDR43/NOL11
BP	GO:0019725	cellular homeostasis	578	0.369963	1.42535	0.00012701	0.00012701	0.0198049	3056	tags=24%, list=18%, signal=20%	MPC2/SLC9A7/FOXA3/SLC41A1/ATP1A2/ATP2B4/HEXB/FBXO4/SLC12A6/RNF135/NUCKS1/SLC2A10/SERPINF1/STC1/DMXL2/ATP6V1B1/APLNR/TRIM6/KCNE3/HAAO/TRPV4/NOS3/CALB2/PTPN6/ATP1B1/XK/ATP1B2/SLC24A1/AGT/ATP2A3/PRDX4/RGN/SLC12A8/APOE/TCIRG1/BOLA1/TMEM9/FXYD2/ATP12A/RAB20/GRIK5/ALDOA/TRPM2/PLCB2/MICU1/PPARGC1A/HK2/BNIP3/RYR1/SV2B/MTM1/PLCB1/SLC4A5/ATP6AP1/GSTO1/ATP6V1A/ATP1A1/FGGY/ATP2B2/CHP1/SNX10/EGLN1/TNNI3/SLC9A…
MF	GO:0061135	endopeptidase regulator activity	92	0.521393	1.72381	0.00013006	0.00013006	0.0200332	3371	tags=40%, list=20%, signal=32%	SERPINB1/SERPINF1/TIMP1/SPINT2/C3/FURIN/DPEP1/CD109/PAPLN/RENBP/WFDC2/SPOCK2/HMSD/XIAP/SERPINI1/BST2/APH1A/SPINK5/AMBP/SPINT1/VIL1/SERPINA5/NOL3/BIRC3/SERPINF2/PTTG1/SERPINB9/COL6A3/SERPINB5/ROCK1/PRDX5/UBE2Z/APLP2/TFPI/ITIH4/PROS1/ITIH5
BP	GO:0006473	protein acetylation	188	-0.387486	-1.57835	0.0001338	0.0001338	0.020361	3022	tags=31%, list=18%, signal=26%	BRD8/NAA15/MORF4L1/SOX4/POR/LDB1/BMI1/BRPF1/NAA50/PHF20L1/TERF2IP/PAX6/TAF2/TAF4/NOC2L/NAA60/SMARCA5/RUVBL1/CREBBP/KAT6A/ZMPSTE24/ESCO2/HDAC2/OGT/LIF/CAMK1/KANSL1/ENY2/NFYC/USP22/EPC1/ACTL6A/ZZZ3/NAA38/NAA25/MSL3/MORF4L2/ACTB/TRRAP/BAZ1B/POLE3/KLF15/AUTS2/DDX21/NFKBIZ/ING5/MYBBP1A/ATXN7/SET/FOXO1/SUPT3H/GLYR1/KAT6B/NAA16/ING3/BEND3/RAPGEF3/BRPF3/KAT2B
BP	GO:2000282	regulation of cellular amino acid biosynthetic process	3	0.98656	1.55888	0.00013862	0.00013862	0.0208269	59	tags=33%, list=0%, signal=33%	ATP2B4
BP	GO:0035023	regulation of Rho protein signal transduction	66	0.567525	1.79329	0.000140159	0.000140159	0.0208269	4386	tags=50%, list=26%, signal=37%	STARD8/STARD13/OPHN1/ARHGEF2/ARHGEF3/F2RL1/LPAR6/APOE/RALBP1/F11R/ADGRG1/ABL2/KANK2/DLC1/MCF2L/ARHGDIB/PRAG1/ARHGEF28/ITGA3/CDC42SE1/FLCN/ROBO1/LPAR1/RASIP1/GPR20/EPS8/ARRB1/EPS8L2/EPS8L1/ARHGAP42/ITGB1/APOA1/NET1
BP	GO:0019884	antigen processing and presentation of exogenous antigen	26	0.711223	1.9374	0.000148484	0.000148484	0.0218074	3460	tags=54%, list=20%, signal=43%	HLA-DMA/CTSV/HLA-DMB/HLA-DOA/CD74/HLA-DQB1/HLA-E/TAP2/CTSL/LGMN/MR1/MFSD6/B2M/PIKFYVE
MF	GO:0004252	serine-type endopeptidase activity	71	0.555666	1.78056	0.000160113	0.000160113	0.0232449	3843	tags=48%, list=22%, signal=37%	C1RL/CTSV/TMPRSS2/HPN/FURIN/CTSH/MASP1/TYSND1/PRSS8/KLK8/C2/PRSS50/TMPRSS4/PRSS12/CORIN/KLK6/ST14/MMP14/TMPRSS13/PRSS22/C1R/RHBDD1/CFI/TPP1/SEC11A/PLAT/IMMP2L/ADAM8/PLAU/C1S/PCSK6/MMP11/CTSK/PCSK1
BP	GO:0023061	signal release	347	0.39477	1.47924	0.000162642	0.000162642	0.0233438	4088	tags=32%, list=24%, signal=25%	SLC16A2/MPC2/SYT13/FMR1/KDM5B/FER1L4/NNAT/ADRA2B/GRM4/PFKFB2/TRPV4/STX3/STXBP2/GLUL/F2RL1/AGT/SYN1/TCIRG1/FBXL20/KCNJ11/GRIK5/SCG5/SYN2/TRPM2/LTBP4/SLC18A2/SV2B/PLCB1/ALOX5/SLC44A4/SNAP47/ENSA/C1QTNF1/SYT7/SYT12/PTGES/DOC2B/ILDR1/ZBED6/ADORA1/RIMS1/LYN/MAOB/ADRA2C/GATA3/TNFRSF11A/PSEN1/VAMP8/SYK/SYTL4/SLC32A1/PLA2G4A/P2RX4/VSNL1/SNAPIN/TFAP2B/PLA2G6/PINK1/SV2A/EDN3/KCNA5/UQCC2/SNCG/DTNBP1/NRXN2/S…
BP	GO:0044273	sulfur compound catabolic process	30	0.684096	1.92772	0.000168859	0.000168859	0.0239638	1371	tags=33%, list=8%, signal=31%	HEXB/ABCD1/IDS/DPEP1/NUDT19/GUSB/NUDT8/NUDT7/BLMH/SUCLG2
BP	GO:0002832	negative regulation of response to biotic stimulus	84	0.544343	1.77636	0.000172352	0.000172352	0.0241877	2553	tags=31%, list=15%, signal=26%	MICB/OAS3/USP18/TSPAN6/DUSP10/RAB7B/NLRX1/SIGIRR/IFI16/F2RL1/NMI/TNFAIP3/HLA-E/PARP14/SPINK5/PPM1B/SEC14L1/ADAR/HLA-B/TRIM38/ISG15/PARP1/SERPINB9/STAT2/FAM3A/SUSD4
MF	GO:0016491	oxidoreductase activity	542	0.364587	1.40181	0.000190325	0.000190325	0.0259982	3837	tags=28%, list=22%, signal=23%	PDHA1/ACOXL/KDM5B/LDHA/CYP11A1/HAAO/OGDHL/NOS3/SELENBP1/HIBADH/XDH/F8/FMO5/PHYHD1/CYB5R1/CYB5R2/SARDH/DHRS3/MICAL2/NDUFA1/H6PD/PRDX4/ALDH9A1/QSOX1/RNLS/HTATIP2/ETFB/GSTO2/FAR2/ERO1B/HSD17B7/L2HGDH/GLUD2/ACOX2/AIFM1/DHDH/KCNAB2/DHTKD1/HSD17B10/ALDH7A1/CYP2S1/AGMO/PTGR1/AOC1/ALDH3B2/GPX3/ALOX5/GSTO1/PLOD2/IMPDH2/CYB5A/MGST3/COX7A2L/BLVRB/CYP4X1/PGK1/PTGES/IDH3G/ACAD11/AMBP/HSD17B4/EGLN1/HSD17B14/KD…
BP	GO:0009150	purine ribonucleotide metabolic process	332	0.400025	1.49515	0.000190581	0.000190581	0.0259982	3338	tags=30%, list=19%, signal=24%	PDHA1/ATP1A2/HPRT1/NDUFB11/ENO3/ATP6V1B1/ABCD1/LDHA/PGM1/ACOT2/AMPD3/PFKFB2/OGDHL/GALK1/XDH/ATP1B1/CLPX/ACTN3/ALDOC/NDUFA1/ARNT/SULT1C4/PDK1/SULT1A1/ELOVL7/GDA/NUDT19/FAR2/ENO2/ALDOA/DHTKD1/IGF1/GPI/PPARGC1A/HK2/PFKP/ACSS2/PID1/NUDT8/NUDT7/SLC27A2/TJP2/PMVK/PAPSS1/ATP6V1A/PGAM2/IMPDH2/PRKAG1/PGK1/GUK1/ACSF2/OXSM/SUCLG2/HSD17B4/BPNT1/NDUFS2/FIGNL1/DGAT2/GTPBP1/CARD11/PIPOX/ACSM3/PARP1/PSEN1/AK4/RH…
BP	GO:0000460	maturation of 5.8S rRNA	35	-0.62314	-1.96346	0.000192097	0.000192097	0.0259982	3498	tags=60%, list=20%, signal=48%	RPP40/NSA2/EIF6/BOP1/NOP14/PRKDC/EXOSC2/ABT1/EXOSC10/EXOSC4/PES1/WDR12/MAK16/MPHOSPH6/EXOSC8/EXOSC3/URB1/RPF1/RRS1/NOL9/UTP20
BP	GO:0009135	purine nucleoside diphosphate metabolic process	83	0.539093	1.75497	0.000195544	0.000195544	0.0259982	3196	tags=42%, list=19%, signal=34%	ENO3/LDHA/PGM1/PFKFB2/OGDHL/GALK1/ACTN3/ALDOC/ARNT/ENO2/ALDOA/DHTKD1/IGF1/GPI/HK2/PFKP/TJP2/PGAM2/PRKAG1/PGK1/GUK1/CARD11/PSEN1/AK4/PKM/NUDT18/MLXIPL/UCP2/HK1/FLCN/DLG2/MPP1/TPI1/PGAM1/OGDH
BP	GO:0009179	purine ribonucleoside diphosphate metabolic process	83	0.539093	1.75497	0.000195544	0.000195544	0.0259982	3196	tags=42%, list=19%, signal=34%	ENO3/LDHA/PGM1/PFKFB2/OGDHL/GALK1/ACTN3/ALDOC/ARNT/ENO2/ALDOA/DHTKD1/IGF1/GPI/HK2/PFKP/TJP2/PGAM2/PRKAG1/PGK1/GUK1/CARD11/PSEN1/AK4/PKM/NUDT18/MLXIPL/UCP2/HK1/FLCN/DLG2/MPP1/TPI1/PGAM1/OGDH
BP	GO:0002396	MHC protein complex assembly	9	0.878942	1.85304	0.000206861	0.000206861	0.0269005	591	tags=56%, list=3%, signal=54%	HLA-DMA/HLA-DMB/HLA-DOA/TAPBP/HLA-DQB1
BP	GO:0002501	peptide antigen assembly with MHC protein complex	9	0.878942	1.85304	0.000206861	0.000206861	0.0269005	591	tags=56%, list=3%, signal=54%	HLA-DMA/HLA-DMB/HLA-DOA/TAPBP/HLA-DQB1
BP	GO:0006353	DNA-templated transcription termination	22	-0.717706	-2.01994	0.000208721	0.000208721	0.0269005	2053	tags=45%, list=12%, signal=40%	PRMT5/SCAF8/ZMPSTE24/CAVIN1/PCF11/DHX9/TTF2/ZC3H4/POLR2A/SETX
MF	GO:0005096	GTPase activator activity	247	0.42512	1.55625	0.000214475	0.000214475	0.027363	3155	tags=29%, list=18%, signal=24%	STARD8/RGS3/ARHGAP4/STARD13/TBC1D1/RGS9/LLGL2/RAP1GAP/IQGAP3/ARHGAP25/OPHN1/ARHGAP19/TBC1D8B/CHM/ALS2/ARHGEF6/RAP1GAP2/RABGAP1L/RGS10/RINL/RALBP1/ARHGEF11/ARHGEF19/RP2/TBC1D2/TBC1D2B/ARHGEF15/SH3BP1/RGS14/RACGAP1/PLCB1/ARHGAP8/ALS2CL/ARAP2/RGS16/GRTP1/TBC1D7/DLC1/ARFGAP3/TBC1D26/ARAP1/ARHGAP29/ARHGDIB/SGSM1/ARHGAP22/ADAP2/PLEKHG6/ARHGAP18/ARHGAP11A/ARHGAP28/RGPD1/TBC1D10B/VAV3/ARHGAP44/DEPDC1/OCR…
BP	GO:0055086	nucleobase-containing small molecule metabolic process	513	0.369376	1.41506	0.000218736	0.000218736	0.0276275	3408	tags=27%, list=20%, signal=23%	PDHA1/ATP1A2/HPRT1/NDUFB11/ENO3/ATP6V1B1/ABCD1/LDHA/PGM1/ACOT2/HAAO/AMPD3/PFKFB2/APOBEC3H/OGDHL/NOS3/GALK1/XDH/FMO5/ATP1B1/CLPX/QPRT/ACTN3/ALDOC/NDUFA1/NEIL2/ARNT/H6PD/SULT1C4/PDK1/SULT1A1/AFMID/ELOVL7/GDA/NUDT19/FAR2/DNPH1/ENO2/ALDOA/KCNAB2/DHTKD1/IGF1/GPI/PPARGC1A/UCK2/CTPS2/NUDT17/HK2/PARP9/PFKP/ACSS2/PRTFDC1/PID1/NUDT8/NUDT7/SLC27A2/AK7/NAXE/TJP2/PMVK/PAPSS1/ATP6V1A/PGAM2/IMPDH2/PRKAG1/PGK1/G…
MF	GO:0034647	histone H3K4me/H3K4me2/H3K4me3 demethylase activity	3	0.983078	1.55338	0.000225735	0.000225735	0.0282292	133	tags=33%, list=1%, signal=33%	KDM5B
BP	GO:0050684	regulation of mRNA processing	128	-0.415666	-1.62805	0.000237184	0.000237184	0.0293702	3509	tags=34%, list=20%, signal=28%	RBM25/KHDRBS1/YTHDC1/U2AF2/RBMXL1/CPSF6/RBM3/RBM15B/PRPF19/MAGOHB/SLTM/LEO1/CPSF7/SRRM1/QKI/PRMT5/SRSF9/WDR77/HNRNPA2B1/PAF1/KHDRBS2/NOVA1/NSRP1/SRPK1/WTAP/NCBP1/ZC3H14/HSPA8/THRAP3/SON/RBM4/NCL/DHX9/SRSF10/DDX17/SAFB2/SF1/RBM39/TRA2A/DDX5/SRSF6/SRSF7/TRA2B/SRSF3
BP	GO:0006090	pyruvate metabolic process	85	0.527555	1.72171	0.000248946	0.000248946	0.0305274	3196	tags=38%, list=19%, signal=31%	PDHA1/ENO3/LDHA/PGM1/PFKFB2/OGDHL/GALK1/ACTN3/ALDOC/ARNT/PDK1/SLC16A3/ENO2/ALDOA/DHTKD1/IGF1/GPI/HK2/PFKP/PGAM2/PRKAG1/PGK1/PSEN1/PKM/MLXIPL/PDK3/UCP2/HK1/FLCN/TPI1/PGAM1/OGDH
BP	GO:0042274	ribosomal small subunit biogenesis	75	-0.493155	-1.81407	0.000267647	0.000267647	0.032287	3238	tags=35%, list=19%, signal=28%	IMP3/ABT1/MRPS11/METTL17/DHX37/XRCC5/RRP7A/WDR3/BYSL/MPHOSPH10/RIOK2/RRP36/RIOK1/IMP4/EMG1/MRPS7/NOL10/UTP4/RPS27L/DDX52/RRS1/DCAF13/TSR1/UTP20/WDR43/NOL11
BP	GO:0032940	secretion by cell	597	0.354519	1.36841	0.000274072	0.000274072	0.032287	4088	tags=30%, list=24%, signal=24%	SLC16A2/MPC2/SYT13/FMR1/KDM5B/RAB3IL1/FER1L4/LLGL2/SYTL5/SRCIN1/STX17/NNAT/ADRA2B/GRM4/TRAPPC11/PFKFB2/TRPV4/CHMP2A/SDC4/STX3/S100A10/RAB25/STXBP2/FURIN/GLUL/F2RL1/AGT/SYN1/APOE/TCIRG1/FBXL20/CD200/MYOM1/KCNJ11/RAB27B/GRIK5/SCG5/SYN2/TRPM2/IGF1/CD2AP/LTBP4/SLC18A2/SV2B/GOLPH3L/GNPTAB/PLCB1/SYTL1/ALOX5/SLC44A4/SNAP47/ENSA/ZP3/C1QTNF1/LTBP2/SYT7/SYT12/RAB13/FGF10/PTGES/DOC2B/ILDR1/ARFGAP3/ADORA2B/N…
MF	GO:0030414	peptidase inhibitor activity	82	0.524962	1.71031	0.00027412	0.00027412	0.032287	3371	tags=44%, list=20%, signal=35%	SERPINB1/SERPINF1/TIMP1/SPINT2/C3/FURIN/DPEP1/CD109/PAPLN/RENBP/WFDC2/SPOCK2/HMSD/XIAP/SERPINI1/BST2/SPINK5/AMBP/SPINT1/VIL1/SERPINA5/NOL3/BIRC3/SERPINF2/PTTG1/SERPINB9/COL6A3/SERPINB5/ROCK1/PRDX5/UBE2Z/APLP2/TFPI/ITIH4/PROS1/ITIH5
BP	GO:0006405	RNA export from nucleus	83	-0.467959	-1.73846	0.000274842	0.000274842	0.032287	3579	tags=46%, list=21%, signal=36%	XPO5/KHDRBS1/YTHDC1/POM121/SSB/CPSF6/NUP153/RBM15B/NOL6/PHAX/MAGOHB/THOC5/PCID2/THOC2/SMG1/THOC6/SETD2/THOC1/ALYREF/HNRNPA2B1/UPF2/NUP160/NUP188/SMG6/ENY2/NXF1/POLR2D/NCBP1/EIF4A3/XPOT/DHX9/DDX39A/RAN/NSUN2/TSC1/DDX39B/NUP88/SRSF3
MF	GO:0030246	carbohydrate binding	156	0.45465	1.59328	0.000278444	0.000278444	0.032287	3899	tags=39%, list=23%, signal=30%	PTN/LGALS1/ADGRL1/LGALS8/GALK1/GALNT11/BCAN/PPP1R3B/H6PD/CD34/GALNT14/GALNT12/ALDOA/GUSB/GPI/HK2/CHI3L1/PFKP/PLOD2/ZP3/AMBP/EGLN1/GALNT2/NOMO1/STBD1/LGALSL/CLEC18B/NOMO2/GALNT6/PLOD1/CRYBG1/CNTN2/P4HA1/GALNT3/CLEC18A/MANBA/FBXO2/PLA2R1/LAYN/CRYBG2/COLEC12/SLC2A3/GBE1/PPP1R3C/HK1/COL9A1/MAN2B1/NPTX2/PHYH/GANC/CD72/CDIPT/CD302/PAM/ATRN/CNTN1/GALNT5/G6PD/SOST/SIGLEC10/UGP2
BP	GO:0002753	cytosolic pattern recognition receptor signaling pathway	70	0.545189	1.74417	0.000278633	0.000278633	0.032287	2235	tags=26%, list=13%, signal=22%	OAS3/TSPAN6/IFIH1/RNF135/DDX60/TIFA/RAB7B/NLRX1/F2RL1/EPG5/IRAK1/TNFAIP3/XIAP/SEC14L1/BIRC3/PELI1/WDFY1/HSPA1A
BP	GO:1903311	regulation of mRNA metabolic process	258	-0.343825	-1.44931	0.0002876	0.0002876	0.0330231	3525	tags=31%, list=21%, signal=25%	CNOT10/RBM25/EXOSC2/GIGYF2/YBX1/KHDRBS1/YTHDC1/U2AF2/RBMXL1/AKT1/KHSRP/CPSF6/SYNCRIP/RBM3/RBM15B/APEX1/DCP1A/PRPF19/MAGOHB/SLTM/LEO1/CNOT6/CSDE1/LARP1/PCID2/CPSF7/SAMD4A/SRRM1/SAMD4B/QKI/PRMT5/NBAS/SRSF9/WDR77/YTHDF2/HNRNPA2B1/PAF1/NT5C3B/KHDRBS2/NOVA1/HNRNPC/NSRP1/PNPT1/HNRNPAB/SRPK1/WTAP/HNRNPD/PDE12/ELAVL1/POLR2D/NCBP1/EIF4A3/ZC3H14/MLH1/CNOT7/HSPA8/THRAP3/SON/RBM4/NCL/EXOSC8/DHX9/METTL3/IGF2B…
BP	GO:0031053	primary miRNA processing	16	-0.769947	-2.01871	0.000290614	0.000290614	0.0330685	1807	tags=44%, list=11%, signal=39%	HNRNPA2B1/NCBP1/METTL3/DGCR8/DDX5/SRRT/SRSF3
BP	GO:0006356	regulation of transcription by RNA polymerase I	40	-0.591233	-1.93718	0.000299407	0.000299407	0.0333435	1939	tags=38%, list=11%, signal=33%	SMARCA5/UTP15/DHX33/CREBBP/ZMPSTE24/ATF4/SIRT7/NCL/BAZ1B/DDX21/POLR2L/MYBBP1A/UBTF/WDR43/NOL11
CC	GO:0030312	external encapsulating structure	362	0.389128	1.46396	0.00030095	0.00030095	0.0333435	3879	tags=41%, list=23%, signal=33%	FBLN2/LAMA2/SERPINB1/LGALS1/LGALS3BP/ADAMTS10/SERPINF1/TIMP1/HMCN2/ADAM11/ELFN2/ANXA7/F13A1/LRRN2/COL16A1/PRELP/NPNT/S100A10/BCAN/COL13A1/FBLN1/AGT/PLSCR1/COL4A4/PCOLCE/APOE/TNXB/CTSH/S100A4/LAMB1/SPOCK2/LRRC32/ANXA4/TGFBI/HPSE2/CHI3L1/LTBP4/HMCN1/BGN/SRPX2/VWA2/CTHRC1/ADAMTS9/LAMC1/LAMA5/ZP3/SPON2/LTBP2/FGF10/LAD1/TINAGL1/AMBP/SEMA3B/OLFML2A/S100A6/SERPINA5/COL6A2/LINGO1/CRISPLD2/FREM2/LAMA3/OVG…
CC	GO:0031012	extracellular matrix	362	0.389128	1.46396	0.00030095	0.00030095	0.0333435	3879	tags=41%, list=23%, signal=33%	FBLN2/LAMA2/SERPINB1/LGALS1/LGALS3BP/ADAMTS10/SERPINF1/TIMP1/HMCN2/ADAM11/ELFN2/ANXA7/F13A1/LRRN2/COL16A1/PRELP/NPNT/S100A10/BCAN/COL13A1/FBLN1/AGT/PLSCR1/COL4A4/PCOLCE/APOE/TNXB/CTSH/S100A4/LAMB1/SPOCK2/LRRC32/ANXA4/TGFBI/HPSE2/CHI3L1/LTBP4/HMCN1/BGN/SRPX2/VWA2/CTHRC1/ADAMTS9/LAMC1/LAMA5/ZP3/SPON2/LTBP2/FGF10/LAD1/TINAGL1/AMBP/SEMA3B/OLFML2A/S100A6/SERPINA5/COL6A2/LINGO1/CRISPLD2/FREM2/LAMA3/OVG…
BP	GO:0051607	defense response to virus	201	0.438712	1.57589	0.000311135	0.000311135	0.0338776	3056	tags=29%, list=18%, signal=24%	MICB/OAS3/TSPAN6/IFIH1/RNF135/SLFN13/DDX60/TRIM25/DDX60L/TRIM6/TRIM34/APOBEC3H/RAB7B/NLRX1/MX1/IFI16/F2RL1/HERC5/PLSCR1/RNASEL/IFI6/TNFAIP3/DTX3L/LYST/MX2/BST2/PARP9/BNIP3/TRIM56/IFNLR1/TRAF3IP2/SPON2/PPM1B/SEC14L1/TICAM1/ADAR/TRIM38/ZDHHC1/SERINC5/ISG15/IKBKE/VAMP8/SLFN11/ADARB1/APOBEC3B/STAT2/PQBP1/UNC13D/TANK/EIF2AK2/TRIM22/APOBEC3F/MID2/USP27X/POLR3C/GBP1/IL10RB/IRF9/TRIM32
BP	GO:0140546	defense response to symbiont	201	0.438712	1.57589	0.000311135	0.000311135	0.0338776	3056	tags=29%, list=18%, signal=24%	MICB/OAS3/TSPAN6/IFIH1/RNF135/SLFN13/DDX60/TRIM25/DDX60L/TRIM6/TRIM34/APOBEC3H/RAB7B/NLRX1/MX1/IFI16/F2RL1/HERC5/PLSCR1/RNASEL/IFI6/TNFAIP3/DTX3L/LYST/MX2/BST2/PARP9/BNIP3/TRIM56/IFNLR1/TRAF3IP2/SPON2/PPM1B/SEC14L1/TICAM1/ADAR/TRIM38/ZDHHC1/SERINC5/ISG15/IKBKE/VAMP8/SLFN11/ADARB1/APOBEC3B/STAT2/PQBP1/UNC13D/TANK/EIF2AK2/TRIM22/APOBEC3F/MID2/USP27X/POLR3C/GBP1/IL10RB/IRF9/TRIM32
MF	GO:0008186	ATP-dependent activity, acting on RNA	66	-0.494395	-1.76865	0.000314533	0.000314533	0.0339548	1481	tags=32%, list=9%, signal=29%	DDX12P/DDX55/EIF4A3/DDX49/EIF4A1/DDX20/DHX9/DDX51/DDX39A/DDX17/DHX34/DDX21/DDX39B/DDX52/DHX15/YTHDC2/DDX18/DDX56/DHX29/DDX5/DDX1
BP	GO:0009185	ribonucleoside diphosphate metabolic process	93	0.510804	1.69506	0.000321955	0.000321955	0.0344615	3196	tags=38%, list=19%, signal=31%	ENO3/LDHA/PGM1/PFKFB2/OGDHL/GALK1/ACTN3/ALDOC/ARNT/ENO2/ALDOA/DHTKD1/IGF1/GPI/HK2/PFKP/TJP2/PGAM2/PRKAG1/PGK1/GUK1/CARD11/PSEN1/AK4/PKM/NUDT18/MLXIPL/UCP2/HK1/FLCN/DLG2/MPP1/TPI1/PGAM1/OGDH
BP	GO:0009205	purine ribonucleoside triphosphate metabolic process	177	0.449911	1.5981	0.000335165	0.000335165	0.0352382	3220	tags=31%, list=19%, signal=25%	ATP1A2/NDUFB11/ENO3/ATP6V1B1/LDHA/PGM1/PFKFB2/OGDHL/GALK1/ATP1B1/CLPX/ACTN3/ALDOC/NDUFA1/ARNT/ENO2/ALDOA/DHTKD1/IGF1/GPI/PPARGC1A/HK2/PFKP/PID1/ATP6V1A/PGAM2/IMPDH2/PRKAG1/PGK1/NDUFS2/FIGNL1/GTPBP1/PARP1/PSEN1/AK4/RHOA/PINK1/PKM/MLXIPL/HSPA1A/H19/NUDT2/NDUFS4/ABCC6/OPA1/UCP2/HK1/LRRK2/FLCN/TPI1/PGAM1/OGDH/SDHC/NADK
MF	GO:0022853	active monoatomic ion transmembrane transporter activity	161	0.457377	1.6086	0.00033655	0.00033655	0.0352382	3568	tags=33%, list=21%, signal=26%	SLC9A7/SLC41A1/ATP1A2/ATP2B4/SLC12A6/SLC2A10/ATP6V1B1/SLC5A12/SLC6A12/ATP1B1/SLC17A5/SLC24A1/ATP2A3/SLC12A8/SLC45A3/TCIRG1/SLC38A5/ATP12A/SLC16A3/KCNJ11/SLC13A3/SLC18A2/SLC4A5/ATP6V1A/SLC41A3/ATP1A1/CYB5A/COX7A2L/ATP2B2/CHP1/SLC9A6/SLC9A9/SLC10A3/SLC32A1/SLC34A2/SLC2A13/ATP7B/SLC9B2/SLC4A10/ATP13A4/SLC8B1/COX6B1/ATP7A/SLC8A2/SLC5A7/ATP6V1E1/UQCRH/SLC9A5/ATP6V1G2/SLC15A2/SLC6A3/UQCRB/SLC18B1
MF	GO:0004867	serine-type endopeptidase inhibitor activity	39	0.632923	1.85273	0.000338912	0.000338912	0.0352382	3371	tags=54%, list=20%, signal=43%	SERPINB1/SERPINF1/SPINT2/FURIN/CD109/PAPLN/WFDC2/HMSD/SERPINI1/SPINK5/AMBP/SPINT1/SERPINA5/SERPINF2/SERPINB9/COL6A3/SERPINB5/APLP2/TFPI/ITIH4/ITIH5
MF	GO:0004857	enzyme inhibitor activity	221	0.431883	1.56222	0.000340371	0.000340371	0.0352382	3371	tags=34%, list=20%, signal=28%	PTN/ATP2B4/SERPINB1/TXNIP/SERPINF1/MYOZ1/TIMP1/ELFN2/SPINT2/PPP1R1A/APOC1/C3/FURIN/F2RL1/ITPRIP/DPEP1/CD109/PAPLN/RENBP/WFDC2/SCG5/SPOCK2/OAZ3/HMSD/PPP1R14A/ANXA4/DTX3L/XIAP/SERPINI1/BST2/PARP9/SPINK5/ENSA/CHP1/OAZ2/AMBP/SPINT1/PHACTR1/VIL1/SH3BP5L/POT1/SERPINA5/NOL3/BIRC3/RTKN/PPP1R12B/SERPINF2/PTTG1/PHACTR2/SERPINB9/COL6A3/WDTC1/SERPINB5/RPL23/ROCK1/PRDX5/APOA2/CDC42SE1/NCK1/FBXO5/UBE2Z/SH3BP5/…
MF	GO:0005351	carbohydrate:proton symporter activity	5	0.946375	1.69095	0.000353873	0.000353873	0.0363383	622	tags=60%, list=4%, signal=58%	SLC2A10/SLC17A5/SLC45A3
BP	GO:0007600	sensory perception	326	0.390252	1.45523	0.000358797	0.000358797	0.0364456	3066	tags=30%, list=18%, signal=25%	SPNS2/HEXB/RGS9/ATP6V1B1/CNNM4/CACNA1F/CHM/PPEF1/DHRS3/HPN/DRAM2/SLC24A1/MYH14/GPR143/MYO7A/PDZD7/NTRK1/POU6F2/RP2/CLDN19/PLCB2/TSPEAR/TGFBI/ALDH7A1/HMCN1/ESPN/STRC/GRIN2D/HOXA1/MYO3B/CACNA1D/MARVELD2/CD36/CLIC5/SIX1/OPRD1/RGS16/ATP2B2/USP53/OPRL1/PTGES/SCN1A/PDE6B/GABRB2/GUCA1A/TMEM150C/ABCA4/USH1G/MYO15A/ATF6/SCNN1A/OR2I1P/ITPR3/RD3/ADORA1/RIMS1/TACSTD2/NR2F6/DCDC2/ZIC2/NIPSNAP1/BBS4/EYA4/OR3A2…
CC	GO:0009925	basal plasma membrane	190	0.433915	1.54981	0.000360689	0.000360689	0.0364456	3177	tags=33%, list=19%, signal=27%	SLC41A1/ATP2B4/SLC12A6/SLCO1A2/DSTYK/ATP6V1B1/CNNM4/ATP1B1/LEPR/MPZ/FOLR1/CD34/CA11/ATP12A/SLC16A3/CLDN19/MAP7/SLC13A3/SLC7A7/NUMB/CLDN4/SLC22A5/DTNB/SLC4A5/MARVELD2/SLC7A8/ATP1A1/SLCO4C1/CLDN7/ATP2B2/ERBB3/WASF2/SLCO2A1/TF/EPCAM/PTH1R/ABCC1/CNNM2/ADORA1/TACSTD2/SLC39A8/FLOT2/ANK3/ST14/RAB17/ITGB4/ATP7B/SLC9B2/SLC4A10/PROM2/SLC29A1/ITGA3/ABCC6/AQP3/SLC43A3/ATP7A/SLC8A2/SLC16A8/LRRK2/AURKA/AJAP1/A…
MF	GO:0003724	RNA helicase activity	64	-0.503223	-1.79391	0.000384775	0.000384775	0.0385707	1481	tags=33%, list=9%, signal=30%	DDX12P/DDX55/EIF4A3/DDX49/EIF4A1/DDX20/DHX9/DDX51/DDX39A/DDX17/DHX34/DDX21/DDX39B/DDX52/DHX15/YTHDC2/DDX18/DDX56/DHX29/DDX5/DDX1
BP	GO:0098660	inorganic ion transmembrane transport	596	0.354815	1.36934	0.000397998	0.000397998	0.0392839	4403	tags=33%, list=26%, signal=26%	SLC25A5/SLC9A7/SLC41A1/PTPN3/ATP1A2/ATP2B4/SLC12A6/SLC2A10/NIPAL3/FMR1/ATP6V1B1/APLNR/KCNE3/CNNM4/CACNA1F/TRPV4/KCNK5/SLC6A12/CLIC6/KCND1/PTPN6/ATP1B1/KCNT2/FXYD5/HPN/KLHL24/ATP1B2/SLC17A5/SLC24A1/ATP2A3/RGN/SLC12A8/TCIRG1/SLC38A5/PKDREJ/CLCN5/KCNK6/FXYD2/ATP12A/KCNJ11/TRPM2/PLCB2/KCNAB2/MICU1/CACNG8/CACNB3/RYR1/CACNA1I/BEST4/SLC39A11/ANO9/KCNH2/CLDN4/GRIN2D/SCN4A/ANO10/PLCB1/SLC4A5/CACNA1D/ATP6A…
MF	GO:0140358	P-type transmembrane transporter activity	19	0.73893	1.87265	0.00039811	0.00039811	0.0392839	2721	tags=53%, list=16%, signal=44%	ATP1A2/ATP2B4/ATP1B1/ATP2A3/ATP12A/ATP1A1/ATP2B2/ATP7B/ATP13A4/ATP7A
BP	GO:0043543	protein acylation	226	-0.344759	-1.44608	0.000410276	0.000410276	0.0401706	2157	tags=28%, list=13%, signal=25%	BRD8/NAA15/MORF4L1/ZDHHC3/SOX4/POR/LDB1/BMI1/BRPF1/NAA50/PHF20L1/TERF2IP/PAX6/TAF2/TAF4/NOC2L/NAA60/SMARCA5/RUVBL1/CREBBP/KAT6A/ZMPSTE24/ESCO2/HDAC2/OGT/LIF/CAMK1/KANSL1/ENY2/NFYC/USP22/EPC1/ACTL6A/ZZZ3/NAA38/NAA25/NMT2/MSL3/MORF4L2/ACTB/TRRAP/BAZ1B/POLE3/KLF15/AUTS2/DDX21/NFKBIZ/ING5/MYBBP1A/ATXN7/SET/FOXO1/SUPT3H/GLYR1/KAT6B/NAA16/ING3/ZDHHC16/BEND3/RAPGEF3/BRPF3/KAT2B/ZDHHC6
BP	GO:0018394	peptidyl-lysine acetylation	160	-0.380646	-1.5126	0.000419674	0.000419674	0.0405744	2833	tags=30%, list=17%, signal=25%	SOX4/POR/LDB1/BMI1/BRPF1/NAA50/PHF20L1/PAX6/TAF2/TAF4/NOC2L/NAA60/SMARCA5/RUVBL1/CREBBP/KAT6A/ZMPSTE24/HDAC2/OGT/LIF/KANSL1/ENY2/NFYC/USP22/EPC1/ACTL6A/ZZZ3/MSL3/MORF4L2/ACTB/TRRAP/BAZ1B/POLE3/KLF15/AUTS2/DDX21/NFKBIZ/ING5/MYBBP1A/ATXN7/SET/SUPT3H/GLYR1/KAT6B/ING3/BEND3/BRPF3/KAT2B
CC	GO:0042613	MHC class II protein complex	7	0.899744	1.7447	0.000426121	0.000426121	0.0405744	591	tags=71%, list=3%, signal=69%	HLA-DMA/HLA-DMB/HLA-DOA/CD74/HLA-DQB1
BP	GO:0006400	tRNA modification	91	-0.444166	-1.67748	0.000426236	0.000426236	0.0405744	4304	tags=46%, list=25%, signal=35%	OSGEPL1/TRUB1/CTU1/ELP5/CTU2/TRMT10A/TPRKB/PUS1/DPH3/SARS2/NSUN3/AARS2/TRMT10C/DUS3L/SSB/THUMPD1/DUS1L/TRMT61A/TRMT13/TRMO/TRMT6/NSUN6/TRMT1/METTL6/QTRT2/CDKAL1/QTRT1/BCDIN3D/YRDC/METTL2B/GON7/TRIT1/TRDMT1/METTL1/URM1/LCMT2/PUS7/MOCS3/NSUN2/WDR4/TYW3/ALKBH8
BP	GO:0046365	monosaccharide catabolic process	43	0.606486	1.78745	0.000433309	0.000433309	0.0405744	3020	tags=44%, list=18%, signal=36%	HEXB/ENO3/IDS/PFKFB2/GALK1/ACTN3/ENO2/DHDH/HK2/PFKP/PGAM2/FUT1/PGK1/RBKS/PKM/FUT4/FUT2/HK1/TPI1
BP	GO:0050688	regulation of defense response to virus	56	0.575179	1.77395	0.000437089	0.000437089	0.0405744	1554	tags=29%, list=9%, signal=26%	MICB/TSPAN6/TRIM6/RAB7B/NLRX1/F2RL1/HERC5/TNFAIP3/DTX3L/PARP9/IFNLR1/TRAF3IP2/PPM1B/SEC14L1/TRIM38/ZDHHC1
BP	GO:0044255	cellular lipid metabolic process	733	0.344992	1.34355	0.000438333	0.000438333	0.0405744	3344	tags=25%, list=20%, signal=21%	CRABP2/IP6K3/ADIPOR1/SPNS2/HEXB/SLC44A1/ACOXL/PRKAB2/SLC44A2/ATP6V1B1/ABCD1/SORL1/ACOT2/MTMR1/ECH1/DPM3/APOC1/ERLIN1/C3/PROCA1/DHRS3/SCARB1/LPCAT1/CD74/ECHDC2/PDK1/RGN/PLSCR1/ELOVL7/FDPS/SLC45A3/APOE/B3GALNT1/ETFB/TNXB/NUDT19/DDHD2/ACOX2/FAAH2/GGPS1/PLCB2/B4GALT4/ABHD2/HSD17B10/A4GALT/NCEH1/PPARGC1A/UGT8/EPHX2/CYP2S1/GM2A/PNPLA3/AGMO/MTM1/ABHD11/NUDT8/NUDT7/SLC27A2/PTGR1/ST6GALNAC6/TYSND1/MTMR7/L…
BP	GO:0034728	nucleosome organization	64	-0.500632	-1.78467	0.000439143	0.000439143	0.0405744	2170	tags=34%, list=13%, signal=30%	GRWD1/SETD2/BAZ1A/NAA60/BRD2/SMARCA5/SMARCC2/KAT6A/RSF1/DNAJC9/NAP1L3/HP1BP3/HIRA/SMARCE1/POLE3/ASF1A/SHPRH/SET/KAT6B/ATRX/CHD1/TSPYL4
BP	GO:0050776	regulation of immune response	493	0.368368	1.40917	0.0004401	0.0004401	0.0405744	3623	tags=29%, list=21%, signal=23%	MICB/OAS3/USP18/TSPAN6/NFATC2/IFIH1/SPNS2/C1RL/RNF135/DDX60/TRIM6/RAB29/TIFA/HLA-DMB/JAK3/TLR5/DUSP10/PTPN6/RAB7B/PSMB4/C3/NLRX1/MAPKAPK2/CD4/STXBP2/BTN3A2/FURIN/CD74/IFI16/F2RL1/PLSCR1/HLA-DQB1/APOE/CTSH/FCHO1/EPG5/BANK1/IRAK1/MASP1/NMI/HMSD/TNFAIP3/XIAP/CACNB3/PARP9/TRIM56/HLA-E/PARP14/PRKCH/CD36/RBM47/SPINK5/SPG21/CD79B/ZP3/DNASE2/STAT6/SEC14L1/AMBP/TICAM1/ADORA2B/C2/TAP2/ADAR/HLA-B/TNFRSF1B/C…
MF	GO:0008047	enzyme activator activity	491	0.360359	1.37923	0.000452758	0.000452758	0.041439	3155	tags=24%, list=18%, signal=20%	STARD8/RGS3/ARHGAP4/STARD13/TBC1D1/RGS9/CTSV/LLGL2/RAP1GAP/IQGAP3/ARHGAP25/TOM1L1/OPHN1/CFLAR/ARHGAP19/TBC1D8B/DPM3/PPP2R5A/CHM/ALS2/MOB3C/SH3PXD2A/ARHGEF6/APOC1/FAM47E/CLPX/RAP1GAP2/RABGAP1L/SDHAF4/FBLN1/ATP2A3/RGS10/PCOLCE/APOE/RINL/CTSH/RALBP1/ARHGEF11/ARHGEF19/RP2/TBC1D2/BCAS3/GM2A/MAP2K1/APH1A/TBC1D2B/ARHGEF15/SH3BP1/RGS14/RACGAP1/PLCB1/ARHGAP8/ALS2CL/ARAP2/RGS16/GRTP1/CHP1/ERBB3/TBC1D7/DLC1…
MF	GO:0050733	RS domain binding	5	-0.940123	-1.76587	0.000485192	0.000485192	0.044088	802	tags=60%, list=5%, signal=57%	SRSF10/LUC7L/RBM39
BP	GO:1901615	organic hydroxy compound metabolic process	392	0.37947	1.43504	0.00051979	0.00051979	0.0468944	3827	tags=30%, list=22%, signal=24%	SLC16A2/IP6K3/ABCA5/HPRT1/LDHA/CYP11A1/PFKFB2/PDE1B/DPM3/GALK1/FMO5/MBTPS2/APOC1/ERLIN1/CYB5R1/ACTN3/CYB5R2/DHRS3/HPN/SCARB1/LEPR/H6PD/SULT1C4/SULT1A1/FDPS/APOE/HSD17B7/IGF1/HSD17B10/EPHX2/HDC/ACSS2/PPIP5K1/TPK1/CPQ/SLC27A2/PTGR1/MTMR7/ALDH3B2/PMVK/PLCB1/SPTSSB/IDH3G/CITED1/DKK3/BPNT1/PTH1R/DGAT2/SPTLC3/LIPC/MAOB/GATA3/PLPP2/APOL2/ALOX15/CYP2R1/PLA2G4A/ATP8B1/LGMN/AOC2/RNF180/GPD2/INPP4B/CDH3/OCR…
BP	GO:0006091	generation of precursor metabolites and energy	391	0.379902	1.43667	0.000539591	0.000539591	0.0483356	3770	tags=28%, list=22%, signal=22%	PDHA1/NDUFB11/PHKA2/ENO3/ABCD1/LDHA/PGM1/HAAO/PFKFB2/FH/TRPV4/GABARAPL1/OGDHL/GALK1/PPP1R1A/ACTN3/DHRS3/ALDOC/NDUFA1/ARNT/SDHAF4/PPP1R3B/LEPR/H6PD/OXCT2/ETFB/ENO2/ALDOA/DHTKD1/IGF1/ACSS3/GPI/PPARGC1A/HK2/BNIP3/PFKP/ACSS2/PID1/IFNLR1/HMGCL/PGAM2/PRKAG1/CYB5A/COX7A2L/PGK1/IDH3G/RBKS/SUCLG2/MRAP2/NOA1/NDUFS2/STBD1/MAOB/COQ9/GFPT1/GSR/PSEN1/DNAJC15/AK4/RHOA/AOC2/PINK1/CDK1/GPD2/PKM/MLXIPL/UQCC2/DMGDH…
MF	GO:0015399	primary active transmembrane transporter activity	135	0.469767	1.62322	0.000548422	0.000548422	0.0487807	3664	tags=30%, list=21%, signal=23%	ABCA5/ATP1A2/ATP2B4/ATP6V1B1/ABCD1/TOMM20/ATP1B1/NDUFA1/ATP2A3/TAPBP/TCIRG1/RALBP1/ATP12A/KCNJ11/ATP6V1A/ATP1A1/CYB5A/COX7A2L/ATP2B2/NDUFS2/ABCB10/ABCA4/TAP2/ABCC1/ATP7B/NDUFS4/ATP13A4/ABCC6/COX6B1/ATP7A/ATP6V1E1/UQCRH/NDUFS5/ATP6V1G2/ABCA7/CFTR/ABCG2/UQCRB/ABCA3/COX15
CC	GO:0005890	sodium:potassium-exchanging ATPase complex	7	0.895273	1.73603	0.000555983	0.000555983	0.0491074	1205	tags=71%, list=7%, signal=66%	ATP1A2/ATP1B1/ATP1B2/FXYD2/ATP1A1
BP	GO:1901568	fatty acid derivative metabolic process	51	0.589475	1.79079	0.000576081	0.000576081	0.0503326	1822	tags=31%, list=11%, signal=28%	ABCD1/ELOVL7/OXCT2/DPEP1/NUDT19/FAR2/ACSS3/NUDT8/NUDT7/SLC27A2/PTGR1/ALOX5/HMGCL/HSD17B4/DGAT2/ALOX15
BP	GO:0071484	cellular response to light intensity	3	0.97568	1.54168	0.000584493	0.000584493	0.0503326	153	tags=33%, list=1%, signal=33%	RGS9
BP	GO:0033619	membrane protein proteolysis	49	0.585073	1.76166	0.000585413	0.000585413	0.0503326	3200	tags=41%, list=19%, signal=33%	PTPN3/TIMP1/MBTPS2/RBMX/FURIN/APOE/CTSH/PACSIN3/APH1A/TNFRSF1B/ERAP1/ADAM19/PSEN1/RHBDD1/ROCK1/SH3D19/PRKCQ/DAG1/NCSTN/ADAM8
CC	GO:0032040	small-subunit processome	37	-0.589284	-1.89126	0.000585794	0.000585794	0.0503326	3238	tags=41%, list=19%, signal=33%	IMP3/UTP11/NOL6/XRCC5/WDR3/MPHOSPH10/RRP9/IMP4/EMG1/NOL10/UTP4/DCAF13/UTP20/NOP56/NOP58
BP	GO:0002495	antigen processing and presentation of peptide antigen via MHC class II	16	0.769207	1.84816	0.00062027	0.00062027	0.0523599	1970	tags=50%, list=12%, signal=44%	HLA-DMA/CTSV/HLA-DMB/HLA-DOA/CD74/HLA-DQB1/CTSL/LGMN
BP	GO:0019886	antigen processing and presentation of exogenous peptide antigen via MHC class II	16	0.769207	1.84816	0.00062027	0.00062027	0.0523599	1970	tags=50%, list=12%, signal=44%	HLA-DMA/CTSV/HLA-DMB/HLA-DOA/CD74/HLA-DQB1/CTSL/LGMN
CC	GO:0062023	collagen-containing extracellular matrix	278	0.392942	1.45248	0.000621825	0.000621825	0.0523599	3879	tags=42%, list=23%, signal=33%	FBLN2/LAMA2/SERPINB1/LGALS1/LGALS3BP/ADAMTS10/SERPINF1/TIMP1/HMCN2/ADAM11/ANXA7/F13A1/COL16A1/PRELP/NPNT/S100A10/BCAN/COL13A1/FBLN1/AGT/PLSCR1/COL4A4/PCOLCE/APOE/TNXB/CTSH/S100A4/LAMB1/ANXA4/TGFBI/LTBP4/HMCN1/BGN/SRPX2/VWA2/CTHRC1/ADAMTS9/LAMC1/LAMA5/ZP3/LTBP2/FGF10/LAD1/TINAGL1/AMBP/SEMA3B/S100A6/SERPINA5/COL6A2/FREM2/LAMA3/ADAM19/BCAM/CTSL/CTSZ/EMILIN2/COL4A1/LAMC2/INHBE/ANXA11/PKM/SERPINF2/SOD…
BP	GO:1901569	fatty acid derivative catabolic process	12	0.819869	1.88361	0.000629845	0.000629845	0.0523898	1012	tags=50%, list=6%, signal=47%	ABCD1/OXCT2/DPEP1/NUDT19/NUDT8/NUDT7
BP	GO:0006509	membrane protein ectodomain proteolysis	36	0.634469	1.8297	0.000630477	0.000630477	0.0523898	3200	tags=47%, list=19%, signal=38%	PTPN3/TIMP1/RBMX/FURIN/APOE/PACSIN3/APH1A/TNFRSF1B/ERAP1/ADAM19/PSEN1/ROCK1/SH3D19/PRKCQ/DAG1/NCSTN/ADAM8
BP	GO:0006334	nucleosome assembly	46	-0.532162	-1.78761	0.000640211	0.000640211	0.052851	2110	tags=39%, list=12%, signal=34%	GRWD1/BAZ1A/NAA60/BRD2/SMARCA5/KAT6A/RSF1/DNAJC9/NAP1L3/HP1BP3/HIRA/POLE3/ASF1A/SHPRH/SET/KAT6B/ATRX/TSPYL4
CC	GO:0005771	multivesicular body	49	0.583856	1.758	0.000646322	0.000646322	0.053009	4290	tags=45%, list=25%, signal=34%	SORL1/CHMP2A/CD74/APOE/CTSH/TMEM9/RAB27B/BST2/CHMP4C/CTSL/PGA4/LRAT/LRRK2/CHMP1B/CHMP4B/ABCA3/PMEL/CHMP7/RAB27A/STEAP3/CHMP2B/PGA5
CC	GO:0071564	npBAF complex	14	-0.774159	-1.94554	0.000661976	0.000661976	0.0539426	2433	tags=43%, list=14%, signal=37%	ARID1B/SMARCC2/ACTL6A/SMARCE1/ACTB/PHF10
BP	GO:0009141	nucleoside triphosphate metabolic process	199	0.427495	1.53356	0.000682148	0.000682148	0.05523	3220	tags=29%, list=19%, signal=24%	ATP1A2/NDUFB11/ENO3/ATP6V1B1/LDHA/PGM1/PFKFB2/OGDHL/GALK1/ATP1B1/CLPX/ACTN3/ALDOC/NDUFA1/ARNT/ENO2/ALDOA/DHTKD1/IGF1/GPI/PPARGC1A/UCK2/CTPS2/HK2/PFKP/PID1/AK7/ATP6V1A/PGAM2/IMPDH2/PRKAG1/PGK1/NDUFS2/FIGNL1/GTPBP1/PARP1/PSEN1/AK4/RHOA/PINK1/PKM/MLXIPL/HSPA1A/H19/NUDT2/NDUFS4/ABCC6/OPA1/UCP2/HK1/LRRK2/FLCN/TPI1/PGAM1/OGDH/SDHC/NADK
BP	GO:0016573	histone acetylation	143	-0.383557	-1.51472	0.000692503	0.000692503	0.0557113	2157	tags=30%, list=13%, signal=27%	BMI1/BRPF1/NAA50/PHF20L1/PAX6/TAF2/TAF4/NOC2L/NAA60/SMARCA5/RUVBL1/CREBBP/KAT6A/ZMPSTE24/OGT/LIF/KANSL1/ENY2/NFYC/USP22/EPC1/ACTL6A/ZZZ3/MSL3/MORF4L2/ACTB/TRRAP/BAZ1B/POLE3/AUTS2/DDX21/NFKBIZ/ING5/MYBBP1A/ATXN7/SET/SUPT3H/GLYR1/KAT6B/ING3/BEND3/BRPF3/KAT2B
BP	GO:0060501	positive regulation of epithelial cell proliferation involved in lung morphogenesis	3	-0.974807	-1.62268	0.000703745	0.000703745	0.0562574	339	tags=100%, list=2%, signal=98%	FGFR2/SRSF6
BP	GO:0002443	leukocyte mediated immunity	204	0.425439	1.52881	0.00071066	0.00071066	0.0564529	3062	tags=30%, list=18%, signal=25%	MICB/C1RL/HPRT1/HLA-DMA/HLA-DMB/JAK3/HLA-DOA/PTPN6/C3/STXBP2/BTN3A2/CD74/F2RL1/SCART1/HLA-DQB1/TCIRG1/CTSH/LYST/BST2/SLC18A2/HLA-E/TRAF3IP2/ZP3/SPON2/DNASE1/STAT6/TICAM1/ADORA2B/C2/EXO1/TAP2/HLA-B/TNFRSF1B/LYN/GATA3/VAMP8/SYK/GAB2/TNFSF13/GATA2/S100A13/UNG/SERPINB9/C1R/FES/CFI/NDFIP1/MR1/SUSD4/CD55/TNFSF4/HFE/UNC13D/BTN3A3/CD70/CD46/RNF168/DENND1B/PRKCD/EMP2/B2M
MF	GO:0046873	metal ion transmembrane transporter activity	297	0.391019	1.44717	0.000725418	0.000725418	0.0570372	4279	tags=39%, list=25%, signal=30%	SLC9A7/SLC41A1/ATP1A2/ATP2B4/SLC12A6/NIPAL3/KCNE3/CNNM4/CACNA1F/SLC5A12/TRPV4/KCNK5/SLC6A12/KCND1/ATP1B1/KCNT2/SLC24A1/ATP2A3/SLC12A8/SLC38A5/PKDREJ/KCNK6/ATP12A/KCNJ11/GRIK5/TRPM2/KCNAB2/SLC13A3/CACNG8/CACNB3/SLC18A2/RYR1/CACNA1I/SLC39A11/KCNH2/GRIN2D/SCN4A/SLC4A5/CACNA1D/SLC41A3/ATP1A1/CACNG6/ATP2B2/CHP1/SCN1A/SLC9A6/SLC9A9/CNNM2/SCNN1A/ITPR3/SLC39A8/SLC31A1/SLC10A3/PSEN1/KCNC3/MMGT1/P2RX4/SLC3…
CC	GO:0042611	MHC protein complex	12	0.816664	1.87625	0.000731558	0.000731558	0.0570372	3062	tags=75%, list=18%, signal=62%	HLA-DMA/HLA-DMB/HLA-DOA/CD74/HLA-DQB1/HLA-E/HLA-B/MR1/B2M
BP	GO:0000466	maturation of 5.8S rRNA from tricistronic rRNA transcript (SSU-rRNA, 5.8S rRNA, LSU-rRNA)	25	-0.664299	-1.92293	0.000731563	0.000731563	0.0570372	3498	tags=44%, list=20%, signal=35%	EXOSC2/ABT1/EXOSC10/PES1/WDR12/EXOSC8/EXOSC3/URB1/RRS1/NOL9/UTP20
BP	GO:0006691	leukotriene metabolic process	13	0.800818	1.86496	0.000736854	0.000736854	0.0570973	1942	tags=69%, list=11%, signal=61%	LTA4H/MAPKAPK2/DPEP1/PTGR1/ALOX5/MGST3/ABCC1/SYK/PLA2G4A
BP	GO:0046031	ADP metabolic process	72	0.54115	1.73826	0.000749314	0.000749314	0.0574182	3196	tags=40%, list=19%, signal=33%	ENO3/LDHA/PGM1/PFKFB2/OGDHL/GALK1/ACTN3/ALDOC/ARNT/ENO2/ALDOA/DHTKD1/IGF1/GPI/HK2/PFKP/PGAM2/PRKAG1/PGK1/PSEN1/AK4/PKM/MLXIPL/UCP2/HK1/FLCN/TPI1/PGAM1/OGDH
CC	GO:0030686	90S preribosome	27	-0.644394	-1.90829	0.000750088	0.000750088	0.0574182	4427	tags=63%, list=26%, signal=47%	BOP1/NOP14/BMS1/WDR36/IMP3/NOL6/PES1/WDR12/RRP7A/WDR3/MPHOSPH10/RRP36/RSL1D1/NOC2L/IMP4/UTP4/UTP20
BP	GO:0002252	immune effector process	330	0.387326	1.44708	0.000769029	0.000769029	0.0585135	2952	tags=27%, list=17%, signal=23%	MICB/MFNG/C1RL/HPRT1/LGALS1/HLA-DMA/DDX60/TRIM6/HLA-DMB/JAK3/HLA-DOA/LITAF/DUSP10/PTPN6/C3/NLRX1/MAPKAPK2/STXBP2/BTN3A2/CD74/F2RL1/SCART1/HLA-DQB1/TCIRG1/CTSH/MASP1/NMI/GPI/LYST/BST2/LCP1/SLC18A2/HLA-E/TRAF3IP2/IRF8/CD36/SPINK5/ZP3/SPON2/DNASE1/STAT6/TICAM1/ADORA2B/C2/EXO1/ACP5/TAP2/HLA-B/TNFRSF1B/LYN/GATA3/PSEN1/VAMP8/SYK/GAB2/ZBTB7B/TNFSF13/PLA2G6/GATA2/VAV3/S100A13/UNG/MYO18A/SERPINB9/C1R/SBNO…
BP	GO:0039530	MDA-5 signaling pathway	9	0.853175	1.79872	0.000795883	0.000795883	0.0601941	119	tags=33%, list=1%, signal=33%	OAS3/IFIH1/DDX60
MF	GO:0042626	ATPase-coupled transmembrane transporter activity	78	0.522358	1.69604	0.00080564	0.00080564	0.0605694	3599	tags=38%, list=21%, signal=31%	ABCA5/ATP1A2/ATP2B4/ATP6V1B1/ABCD1/TOMM20/ATP1B1/ATP2A3/TAPBP/TCIRG1/RALBP1/ATP12A/KCNJ11/ATP6V1A/ATP1A1/ATP2B2/ABCB10/ABCA4/TAP2/ABCC1/ATP7B/ATP13A4/ABCC6/ATP7A/ATP6V1E1/ATP6V1G2/ABCA7/CFTR/ABCG2/ABCA3
MF	GO:0030695	GTPase regulator activity	442	0.370538	1.41049	0.000829441	0.000829441	0.0613637	3155	tags=27%, list=18%, signal=23%	STARD8/RGS3/IQSEC2/IQSEC3/ARHGAP4/RABIF/STARD13/RAB3IL1/TBC1D1/RGS9/ARFGEF3/LLGL2/RAP1GAP/IQGAP3/ARHGAP25/OPHN1/ARHGAP19/TBC1D8B/CHM/ALS2/RASGEF1A/ARHGEF2/ARHGEF6/GPSM3/ARHGEF3/PLEKHG4/RAP1GAP2/DNMBP/RABGAP1L/RGS10/RINL/RHOU/RALBP1/ARHGEF11/RALGPS1/ARHGEF19/RP2/TBC1D2/ITSN2/KIAA1755/FGD5/TBC1D2B/ARHGEF5/ARHGEF15/SH3BP1/RGS14/RACGAP1/PLCB1/GRIPAP1/ARHGAP8/ALS2CL/ARAP2/RGS16/GRTP1/RASGRF1/DENND1C/T…
MF	GO:0060589	nucleoside-triphosphatase regulator activity	442	0.370538	1.41049	0.000829441	0.000829441	0.0613637	3155	tags=27%, list=18%, signal=23%	STARD8/RGS3/IQSEC2/IQSEC3/ARHGAP4/RABIF/STARD13/RAB3IL1/TBC1D1/RGS9/ARFGEF3/LLGL2/RAP1GAP/IQGAP3/ARHGAP25/OPHN1/ARHGAP19/TBC1D8B/CHM/ALS2/RASGEF1A/ARHGEF2/ARHGEF6/GPSM3/ARHGEF3/PLEKHG4/RAP1GAP2/DNMBP/RABGAP1L/RGS10/RINL/RHOU/RALBP1/ARHGEF11/RALGPS1/ARHGEF19/RP2/TBC1D2/ITSN2/KIAA1755/FGD5/TBC1D2B/ARHGEF5/ARHGEF15/SH3BP1/RGS14/RACGAP1/PLCB1/GRIPAP1/ARHGAP8/ALS2CL/ARAP2/RGS16/GRTP1/RASGRF1/DENND1C/T…
BP	GO:0035725	sodium ion transmembrane transport	122	0.474992	1.62681	0.00083078	0.00083078	0.0613637	4680	tags=47%, list=27%, signal=34%	SLC9A7/SLC41A1/PTPN3/ATP1A2/ATP2B4/CNNM4/SLC6A12/ATP1B1/FXYD5/KLHL24/ATP1B2/SLC24A1/SLC38A5/FXYD2/ATP12A/TRPM2/CACNA1I/SCN4A/SLC4A5/SLC41A3/ATP1A1/CHP1/SLC9A6/STOM/SLC9A9/TMEM168/SCNN1A/ANK3/SLC34A2/FXYD3/FGF12/SLC9B2/SLC4A10/SLC8B1/FGF11/SLC8A2/NEDD4/SLC9A5/SCN4B/SLC6A3/SCN1B/SCN2A/SLC8A3/SCN9A/RANGRF/SLC9B1/NOS1/NALCN/FGF14/KCNK1/SLC6A11/SNTA1/GLRX/TPCN1/OSR1/SLC9A3/SLC6A8
BP	GO:0140962	multicellular organismal-level chemical homeostasis	36	0.627113	1.80848	0.000837868	0.000837868	0.0615274	3737	tags=44%, list=22%, signal=35%	ATP6V1B1/TRPV4/LPCAT1/CTSH/ITGB6/KDR/SCNN1A/HAS2/MYO5B/EPAS1/AQP3/HFE/AQP4/CFTR/ABCA3/EXT2
BP	GO:0048592	eye morphogenesis	121	-0.404674	-1.57229	0.000870868	0.000870868	0.0635811	2868	tags=29%, list=17%, signal=24%	SOX8/STAU2/WNT2B/NF1/EPHB1/CNTF/RORB/PAX6/MFSD2A/NOTCH2/RS1/SOX1/PROX1/ZEB1/ATF4/JAG1/SDK1/PROM1/BAX/COL5A1/HIPK2/EFEMP1/BMP7/CRB2/FGF2/DIO3/MEIS1/FJX1/SDK2/BCL2/FAT3/RING1/WNT5A/FBN2/TSPAN12
BP	GO:0010466	negative regulation of peptidase activity	123	0.464138	1.59021	0.000890845	0.000890845	0.0646658	2547	tags=31%, list=15%, signal=26%	SERPINB1/SERPINF1/TIMP1/SORL1/PLAUR/SPINT2/RAG1/RFFL/IFI16/DPEP1/CD109/PAPLN/RENBP/WFDC2/SPOCK2/IFI6/HMSD/GPI/XIAP/SERPINI1/SPINK5/IGBP1/AMBP/SPINT1/VIL1/SERPINA5/CRYAB/NOL3/BIRC3/KLF4/SERPINF2/SERPINB9/CTSB/COL6A3/CDKN2D/ARL6IP1/SERPINB5/PRDX5
BP	GO:0002831	regulation of response to biotic stimulus	285	0.393818	1.45883	0.000901522	0.000901522	0.0650668	3753	tags=31%, list=22%, signal=24%	MICB/OAS3/USP18/TSPAN6/IFIH1/RNF135/DDX60/TRIM6/TIFA/TLR5/DUSP10/PTPN6/RAB7B/NLRX1/MAPKAPK2/SIGIRR/IFI16/F2RL1/HERC5/PLSCR1/APOE/EPG5/IRAK1/NMI/TNFAIP3/DTX3L/XIAP/PARP9/TRIM56/HLA-E/PARP14/IFNLR1/TRAF3IP2/CD36/RBM47/SPINK5/PPM1B/SEC14L1/TICAM1/ADAR/HLA-B/TRIM38/ZDHHC1/ERAP1/ISG15/LYN/PARP1/CASP8/ZDHHC5/IKBKE/SYK/EMILIN2/SMPDL3B/BIRC3/OPTN/PELI1/WDFY1/HSPA1A/SERPINB9/STAT2/PQBP1/FAM3A/MR1/SUSD4/CD…
CC	GO:0098533	ATPase dependent transmembrane transport complex	15	0.775939	1.84652	0.000916808	0.000916808	0.065533	1205	tags=40%, list=7%, signal=37%	ATP1A2/ATP1B1/ATP1B2/FXYD2/ATP12A/ATP1A1
BP	GO:0032608	interferon-beta production	42	0.589843	1.73949	0.000923546	0.000923546	0.065533	1651	tags=24%, list=10%, signal=22%	OAS3/IFIH1/RNF135/NLRX1/NMI/TRIM56/PPM1B/TICAM1/TRIM38/ISG15
BP	GO:0032648	regulation of interferon-beta production	42	0.589843	1.73949	0.000923546	0.000923546	0.065533	1651	tags=24%, list=10%, signal=22%	OAS3/IFIH1/RNF135/NLRX1/NMI/TRIM56/PPM1B/TICAM1/TRIM38/ISG15
BP	GO:0048024	regulation of mRNA splicing, via spliceosome	97	-0.429736	-1.62277	0.000937624	0.000937624	0.0661603	2053	tags=26%, list=12%, signal=23%	PRMT5/SRSF9/WDR77/HNRNPA2B1/KHDRBS2/NOVA1/NSRP1/SRPK1/WTAP/NCBP1/HSPA8/THRAP3/SON/RBM4/NCL/SRSF10/DDX17/SF1/RBM39/TRA2A/DDX5/SRSF6/SRSF7/TRA2B/SRSF3
BP	GO:0006165	nucleoside diphosphate phosphorylation	79	0.524905	1.70851	0.00095887	0.00095887	0.0671976	3196	tags=38%, list=19%, signal=31%	ENO3/LDHA/PGM1/PFKFB2/OGDHL/GALK1/ACTN3/ALDOC/ARNT/ENO2/ALDOA/DHTKD1/IGF1/GPI/HK2/PFKP/AK7/PGAM2/PRKAG1/PGK1/PSEN1/AK4/PKM/MLXIPL/UCP2/HK1/FLCN/TPI1/PGAM1/OGDH
BP	GO:0010960	magnesium ion homeostasis	9	0.849026	1.78997	0.000962966	0.000962966	0.0671976	2167	tags=67%, list=13%, signal=58%	SLC41A1/CNNM4/XK/CNNM2/ANK3/EDN3
CC	GO:0090533	cation-transporting ATPase complex	11	0.820917	1.84583	0.000975495	0.000975495	0.0676979	1205	tags=55%, list=7%, signal=51%	ATP1A2/ATP1B1/ATP1B2/FXYD2/ATP12A/ATP1A1
BP	GO:1904814	regulation of protein localization to chromosome, telomeric region	13	-0.778054	-1.91265	0.000989962	0.000989962	0.0683264	592	tags=38%, list=3%, signal=37%	CCT6A/DKC1/CCT5/CCT2/GNL3L
BP	GO:0009144	purine nucleoside triphosphate metabolic process	182	0.436293	1.55084	0.00100104	0.00100104	0.0687157	3220	tags=30%, list=19%, signal=24%	ATP1A2/NDUFB11/ENO3/ATP6V1B1/LDHA/PGM1/PFKFB2/OGDHL/GALK1/ATP1B1/CLPX/ACTN3/ALDOC/NDUFA1/ARNT/ENO2/ALDOA/DHTKD1/IGF1/GPI/PPARGC1A/HK2/PFKP/PID1/ATP6V1A/PGAM2/IMPDH2/PRKAG1/PGK1/NDUFS2/FIGNL1/GTPBP1/PARP1/PSEN1/AK4/RHOA/PINK1/PKM/MLXIPL/HSPA1A/H19/NUDT2/NDUFS4/ABCC6/OPA1/UCP2/HK1/LRRK2/FLCN/TPI1/PGAM1/OGDH/SDHC/NADK
BP	GO:1901658	glycosyl compound catabolic process	25	0.684581	1.84499	0.00103885	0.00103885	0.0709256	3830	tags=72%, list=22%, signal=56%	FUCA2/APOBEC3H/XDH/GDA/GUSB/DPYD/APOBEC3B/FUCA1/DERA/GLA/ENPP4/APOBEC3F/ADA2/ADAL/APOBEC3D/APOBEC3C/APOBEC3G/ADA
MF	GO:0003823	antigen binding	25	0.684122	1.84376	0.00106791	0.00106791	0.0724372	1513	tags=32%, list=9%, signal=29%	MICB/TAPBP/HLA-DQB1/HLA-E/SLC7A8/SPON2/TAP2/HLA-B
BP	GO:0009308	amine metabolic process	86	0.497937	1.63162	0.00107246	0.00107246	0.0724372	3740	tags=40%, list=22%, signal=31%	ATP2B4/SULT1C2/HPRT1/SLC44A1/HAAO/PDE1B/SULT1A1/AFMID/OAZ3/ALDH7A1/HDC/SLC7A7/AOC1/INMT/SAT1/OAZ2/MAOB/GATA3/AOC2/RNF180/DMGDH/EPAS1/NPY/CHDH/ATP7A/MECP2/DDC/PRKN/EDNRA/NNMT/SLC6A3/HNMT/SIRT4/PNKD
BP	GO:0002460	adaptive immune response based on somatic recombination of immune receptors built from immunoglobulin superfamily domains	164	0.439868	1.55174	0.00109593	0.00109593	0.0730983	3062	tags=30%, list=18%, signal=25%	MICB/C1RL/HPRT1/HLA-DMA/HLA-DMB/JAK3/HLA-DOA/PTPN6/C3/CD4/BTN3A2/CD74/SCART1/HLA-DQB1/TCIRG1/CTSH/TNFAIP3/HLA-E/TRAF3IP2/ZP3/STAT6/C2/EXO1/TAP2/HLA-B/TNFRSF1B/GATA3/PLA2G4A/ZBTB7B/TNFSF13/UNG/C1R/CFI/SPN/NDFIP1/MR1/SUSD4/CD55/TNFSF4/HFE/UNC13D/BTN3A3/CD70/CD46/RNF168/PRKCQ/DENND1B/PRKCD/EMP2/B2M
MF	GO:0052836	inositol 5-diphosphate pentakisphosphate 5-kinase activity	3	0.969941	1.53262	0.00110904	0.00110904	0.0730983	27	tags=33%, list=0%, signal=33%	IP6K3
MF	GO:0052839	inositol diphosphate tetrakisphosphate kinase activity	3	0.969941	1.53262	0.00110904	0.00110904	0.0730983	27	tags=33%, list=0%, signal=33%	IP6K3
CC	GO:0030658	transport vesicle membrane	193	0.426199	1.52281	0.00110912	0.00110912	0.0730983	3062	tags=23%, list=18%, signal=19%	KLHL12/DMXL2/ARFGEF3/FER1L4/ATP6V1B1/SORL1/STX17/ICA1/CNIH3/AP1G2/SLC17A5/CD74/HLA-DQB1/FOLR1/SYN1/RAB27B/SYN2/SLC18A2/SV2B/HLA-E/ATP6AP1/ATP6V1A/OPRD1/SYT7/SYT12/HLA-B/CA4/AP1M2/SYTL4/SLC32A1/SNAPIN/STX6/SV2A/RASSF9/DTNBP1/SLC9B2/SREBF2/SLC30A5/MAL2/RAB5B/MCTP2/ATP6AP2/ATP6V1E1/LRRK2/B2M
BP	GO:0002250	adaptive immune response	227	0.409031	1.48133	0.00111908	0.00111908	0.0730983	3062	tags=29%, list=18%, signal=24%	MICB/C1RL/HPRT1/HLA-DMA/RAP1GAP/HLA-DMB/JAK3/TFE3/HLA-DOA/DUSP10/PTPN6/RAG1/RAP1GAP2/C3/CD4/BTN3A2/CD74/SCART1/HLA-DQB1/TCIRG1/CTSH/TNFAIP3/HLA-E/TRAF3IP2/CD79B/ZP3/STAT6/C2/EXO1/TAP2/HLA-B/TNFRSF1B/ERAP1/LYN/GATA3/TNFRSF11A/PRDM1/OTUD7B/CTSL/ALOX15/SYK/PLA2G4A/ZBTB7B/TNFSF13/CD7/UNG/C1R/CFI/SPN/NDFIP1/MR1/CD247/SUSD4/CD55/TNFSF4/HFE/UNC13D/BTN3A3/CD70/CD46/RNF168/PRKCQ/DENND1B/PRKCD/EMP2/B2M
MF	GO:0042605	peptide antigen binding	15	0.770878	1.83448	0.00112054	0.00112054	0.0730983	1513	tags=47%, list=9%, signal=43%	MICB/TAPBP/HLA-DQB1/HLA-E/SLC7A8/TAP2/HLA-B
BP	GO:0042304	regulation of fatty acid biosynthetic process	29	0.666672	1.85767	0.00112276	0.00112276	0.0730983	3301	tags=45%, list=19%, signal=36%	ABCD1/APOC1/ERLIN1/CD74/RGN/SLC45A3/MLXIPL/WDTC1/INSIG1/INSIG2/TRIB3/LPGAT1/NR1H3
BP	GO:0000055	ribosomal large subunit export from nucleus	8	-0.847298	-1.82027	0.00113046	0.00113046	0.0732218	624	tags=62%, list=4%, signal=60%	XPO1/RAN/NUP88/RRS1/SDAD1
BP	GO:0035329	hippo signaling	44	-0.53464	-1.78182	0.00113688	0.00113688	0.0732625	2791	tags=36%, list=16%, signal=31%	MARK3/STK4/TIAL1/WWC1/TEAD4/AJUBA/WTIP/ARRDC3/IQCJ-SCHIP1/AMOT/WWTR1/LATS2/TEAD1/AMOTL2/WWC2/FAT4
MF	GO:0017171	serine hydrolase activity	91	0.490155	1.61674	0.00114447	0.00114447	0.073377	3843	tags=43%, list=22%, signal=33%	C1RL/CTSV/TMPRSS2/HPN/FURIN/CTSH/MASP1/NCEH1/TYSND1/PRSS8/KLK8/C2/PRSS50/TMPRSS4/PRSS12/CORIN/KLK6/ST14/CPVL/PLA2G6/MMP14/TMPRSS13/PRSS22/C1R/RHBDD1/CFI/TPP1/SEC11A/PLAT/IMMP2L/PRSS16/DPP7/ADAM8/PLAU/C1S/PCSK6/MMP11/CTSK/PCSK1
BP	GO:0006000	fructose metabolic process	10	0.833873	1.79651	0.00116407	0.00116407	0.0742565	751	tags=40%, list=4%, signal=38%	PFKFB2/PFKFB4/ALDOC/ALDOA
BP	GO:0019731	antibacterial humoral response	10	0.832832	1.79427	0.00118012	0.00118012	0.0746108	2814	tags=80%, list=16%, signal=67%	RPL39/WFDC2/HLA-E/SPINK5/SPON2/TF/PLA2G6/FAU
BP	GO:0000469	cleavage involved in rRNA processing	29	-0.610861	-1.84332	0.00118144	0.00118144	0.0746108	906	tags=48%, list=5%, signal=46%	UTP23/BOP1/NOP14/BMS1/EXOSC2/ABT1/EXOSC10/RRP36/EXOSC8/EXOSC3/RRS1/TSR1/NOL9/UTP20
MF	GO:0140678	molecular function inhibitor activity	511	0.350773	1.34417	0.00120429	0.00120429	0.075407	3394	tags=30%, list=20%, signal=24%	IQSEC2/PTN/IQSEC3/ATP2B4/SERPINB1/TXNIP/RABIF/IGSF1/SERPINF1/MYOZ1/RAB3IL1/ARFGEF3/TIMP1/ELFN2/ALS2/SPINT2/RASGEF1A/LY6E/ARHGEF2/PPP1R1A/ARHGEF6/APOC1/ARHGEF3/PLEKHG4/DNMBP/C3/FURIN/F2RL1/ITPRIP/DPEP1/CD109/PAPLN/RINL/RHOU/GAS5/ARHGEF11/RENBP/RALGPS1/WFDC2/KCNJ11/ARHGEF19/SCG5/SPOCK2/OAZ3/ITSN2/HMSD/PPP1R14A/ANXA4/DTX3L/KIAA1755/XIAP/SERPINI1/BST2/PARP9/MDFI/PACSIN3/FGD5/ARHGEF5/ARHGEF15/GRIPAP1/…
BP	GO:0016064	immunoglobulin mediated immune response	76	0.505145	1.62766	0.00120598	0.00120598	0.075407	3062	tags=36%, list=18%, signal=29%	C1RL/HLA-DMA/HLA-DMB/HLA-DOA/PTPN6/C3/CD74/HLA-DQB1/TCIRG1/HLA-E/TRAF3IP2/ZP3/STAT6/C2/EXO1/TNFSF13/UNG/C1R/CFI/NDFIP1/SUSD4/CD55/TNFSF4/CD46/RNF168/PRKCD/B2M
BP	GO:0050728	negative regulation of inflammatory response	90	0.492724	1.61834	0.00130203	0.00130203	0.0802208	3985	tags=42%, list=23%, signal=33%	SERPINF1/ELF4/DUSP10/PSMB4/NLRX1/FURIN/APOE/CD200/IGF1/TNFAIP3/ALOX5/ACP5/TNFRSF1B/ADORA1/LYN/RHBDF2/GATA3/SLC39A8/SYK/ASH1L/SMPDL3B/KLF4/NPY/NDFIP1/SMAD3/MDK/TYRO3/SIRPA/PRKCD/NR1D1/NR1H3/LRFN5/SYT11/PTGIS/ADA/ISL1/SIGLEC10/SRC
BP	GO:0098659	inorganic cation import across plasma membrane	90	0.492994	1.61922	0.00130203	0.00130203	0.0802208	2759	tags=36%, list=16%, signal=30%	SLC9A7/ATP1A2/ATP2B4/SLC12A6/CACNA1F/TRPV4/KCNK5/ATP1B1/ATP1B2/SLC24A1/SLC12A8/FXYD2/ATP12A/KCNJ11/TRPM2/CACNA1I/KCNH2/SCN4A/CACNA1D/ATP1A1/SCN1A/SLC9A6/SLC9A9/SCNN1A/SLC39A8/CACNA1S/SLC39A4/SCN3A/TRPV3/KCNK9/STEAP2/SLC8A2
BP	GO:0099587	inorganic ion import across plasma membrane	90	0.492994	1.61922	0.00130203	0.00130203	0.0802208	2759	tags=36%, list=16%, signal=30%	SLC9A7/ATP1A2/ATP2B4/SLC12A6/CACNA1F/TRPV4/KCNK5/ATP1B1/ATP1B2/SLC24A1/SLC12A8/FXYD2/ATP12A/KCNJ11/TRPM2/CACNA1I/KCNH2/SCN4A/CACNA1D/ATP1A1/SCN1A/SLC9A6/SLC9A9/SCNN1A/SLC39A8/CACNA1S/SLC39A4/SCN3A/TRPV3/KCNK9/STEAP2/SLC8A2
BP	GO:0045861	negative regulation of proteolysis	204	0.41642	1.4964	0.00131931	0.00131931	0.080891	3403	tags=32%, list=20%, signal=26%	PTPN3/SERPINB1/SERPINF1/TIMP1/SORL1/PLAUR/OPHN1/SPINT2/RAG1/RFFL/ALAD/IFI16/DPEP1/CD109/PAPLN/RENBP/WFDC2/SPOCK2/IFI6/HMSD/GPI/XIAP/SERPINI1/MTM1/SPINK5/TAF1/F8A1/IGBP1/AMBP/SPINT1/VIL1/SERPINA5/EFNA1/PSEN1/CTSZ/CRYAB/NOL3/BIRC3/DNAJC1/KLF4/SERPINF2/SERPINB9/CTSB/COL6A3/CDKN2D/ARL6IP1/SERPINB5/WNT1/RPL23/ROCK1/PRDX5/HFE/GLG1/PAX2/PLAT/LRRK2/APLP2/SFN/TFPI/PLAU/ITIH4/NR1H3/FHIT/ITIH5/PRKCG
BP	GO:0046939	nucleotide phosphorylation	81	0.499844	1.62662	0.00133763	0.00133763	0.081618	3196	tags=37%, list=19%, signal=30%	ENO3/LDHA/PGM1/PFKFB2/OGDHL/GALK1/ACTN3/ALDOC/ARNT/ENO2/ALDOA/DHTKD1/IGF1/GPI/HK2/PFKP/AK7/PGAM2/PRKAG1/PGK1/PSEN1/AK4/PKM/MLXIPL/UCP2/HK1/FLCN/TPI1/PGAM1/OGDH
MF	GO:0015078	proton transmembrane transporter activity	87	0.493268	1.61833	0.001348	0.001348	0.0817708	3664	tags=36%, list=21%, signal=28%	SLC25A5/SLC9A7/SLC2A10/ATP6V1B1/SLC17A5/SLC45A3/TCIRG1/SLC38A5/ATP12A/SLC16A3/SLC18A2/ATP6V1A/CYB5A/COX7A2L/CHP1/SLC9A6/SLC9A9/SLC32A1/SLC2A13/SLC9B2/COX6B1/UCP2/ATP6V1E1/UQCRH/SLC9A5/ATP6V1G2/SLC15A2/UQCRB/SLC18B1/HVCN1/COX15
BP	GO:0052547	regulation of peptidase activity	270	0.400512	1.47681	0.00135308	0.00135308	0.0817708	3245	tags=31%, list=19%, signal=26%	SERPINB1/PSMB8/SERPINF1/FAM162A/CTSV/TIMP1/SORL1/PLAUR/SPINT2/XDH/RAG1/RFFL/FURIN/IFI16/ATP2A3/CLDN3/DPEP1/CD109/PAPLN/CTSH/RENBP/WFDC2/AIFM1/SPOCK2/IFI6/HMSD/GPI/XIAP/SERPINI1/UACA/APH1A/CLDN4/SPINK5/EFNA3/DLC1/IGBP1/AMBP/SPINT1/BCL2L13/VIL1/SERPINA5/KHDC1/EFNA1/LYN/RHBDF2/CASP8/CTSL/CRYAB/SYK/NOL3/BIRC3/RHOA/LGMN/KLF4/PINK1/SERPINF2/BCAP31/TP63/PRSS22/SERPINB9/CTSB/MBP/COL6A3/CDKN2D/CASP10/GSN/…
BP	GO:0009132	nucleoside diphosphate metabolic process	107	0.47538	1.60216	0.00136271	0.00136271	0.0819362	3196	tags=35%, list=19%, signal=28%	ENO3/LDHA/PGM1/PFKFB2/OGDHL/GALK1/ACTN3/ALDOC/ARNT/ENO2/ALDOA/DHTKD1/IGF1/GPI/HK2/PFKP/NUDT7/AK7/TJP2/PGAM2/PRKAG1/PGK1/GUK1/CARD11/PSEN1/AK4/PKM/NUDT18/MLXIPL/UCP2/HK1/FLCN/DLG2/MPP1/TPI1/PGAM1/OGDH
MF	GO:0016289	CoA hydrolase activity	16	0.748112	1.79748	0.00137056	0.00137056	0.0819362	2448	tags=44%, list=14%, signal=38%	ABCD1/ACOT2/NUDT7/THEM4/ACOT11/PLA2G6/ACOT9
CC	GO:0045177	apical part of cell	297	0.383568	1.4196	0.00137528	0.00137528	0.0819362	3107	tags=30%, list=18%, signal=25%	SLC16A2/STC1/DSTYK/ATP6V1B1/SLC5A12/TRPV4/STX3/ATP1B1/KIAA1614/HPN/DRAM2/ATP1B2/EDA/STXBP2/FOLR1/CD34/GPR143/EPB41L4B/TCIRG1/DPEP1/CLCN5/MYO7A/OCEL1/ATP12A/SLC16A3/RAB27B/BST2/NUMB/CLDN4/SLC22A5/SLC4A5/SLC44A4/MARVELD2/ATP6V1A/CD36/SLC7A8/CLIC5/ATP1A1/CRB3/ATP2B2/ERBB3/SNX10/TF/EPCAM/PTH1R/SLC26A9/CA4/ITGA8/ABCC1/SCNN1A/ITPR3/SLC39A8/ACVR1/CTSL/PRKCI/PSEN1/ATP8B1/LGMN/MYO5B/SLC34A2/SLC2A13/RAB17/…
MF	GO:0008289	lipid binding	587	0.347942	1.3418	0.00139742	0.00139742	0.0821671	3613	tags=28%, list=21%, signal=23%	STARD8/CRABP2/ATP1A2/SYT13/GRB7/KIF16B/STARD13/ACOXL/SYTL5/ICA1/TOM1L1/OPHN1/SNX30/TRPV4/ANXA7/GRAMD1C/PACSIN1/CHMP2A/ESYT2/ACBD6/SH3PXD2A/APOC1/PGRMC1/ERLIN1/STX3/CAPG/CARMIL2/PSMB4/TRIP10/CD4/SCARB1/APOE/DPEP1/ACOX2/PLCB2/ANXA4/STRA6/BCAS3/VILL/PACSIN3/STARD10/ARHGEF5/PNPLA3/GOLPH3L/MTM1/CPNE8/RACGAP1/APOL6/PLCB1/CD36/ARAP2/RPS6KC1/ATP1A1/SPON2/DENND1C/SNX10/SYT7/SYT12/GRAMD1B/DLC1/DOC2B/MYCBPA…
CC	GO:0030133	transport vesicle	352	0.373459	1.39969	0.00140576	0.00140576	0.0821671	3488	tags=25%, list=20%, signal=21%	SYT13/KLHL12/RAB3IL1/DMXL2/ARFGEF3/FER1L4/ATP6V1B1/SORL1/SYTL5/STX17/ICA1/RNF112/STX3/CNIH3/AP1G2/SLC17A5/FURIN/CD74/HLA-DQB1/FOLR1/SYN1/CLCN5/TMEM187/RAB27B/SYN2/IGF1/SLC18A2/APH1A/BGN/SV2B/CTTNBP2/HLA-E/SYTL1/ATP6AP1/ATP6V1A/SPG21/OPRD1/CHP1/SYT7/SYT12/VAMP4/RAB13/YIPF2/HLA-B/CA4/DISC1/TMEM168/CRISPLD2/OVGP1/AP1M2/PLIN3/CNST/CLCN4/PSEN1/SYTL4/SLC32A1/SNAPIN/STX6/SV2A/RASSF9/DTNBP1/SYTL3/SLC9B2/…
MF	GO:0005391	P-type sodium:potassium-exchanging transporter activity	5	0.920381	1.6445	0.00141354	0.00141354	0.0821671	1205	tags=80%, list=7%, signal=74%	ATP1A2/ATP1B1/ATP12A/ATP1A1
MF	GO:0008554	P-type sodium transporter activity	5	0.920381	1.6445	0.00141354	0.00141354	0.0821671	1205	tags=80%, list=7%, signal=74%	ATP1A2/ATP1B1/ATP12A/ATP1A1
MF	GO:0008556	P-type potassium transmembrane transporter activity	5	0.920381	1.6445	0.00141354	0.00141354	0.0821671	1205	tags=80%, list=7%, signal=74%	ATP1A2/ATP1B1/ATP12A/ATP1A1
BP	GO:0055082	intracellular chemical homeostasis	491	0.350259	1.34057	0.00141819	0.00141819	0.0821671	3049	tags=23%, list=18%, signal=20%	MPC2/SLC9A7/FOXA3/SLC41A1/ATP1A2/ATP2B4/HEXB/SLC12A6/NUCKS1/SERPINF1/STC1/DMXL2/ATP6V1B1/APLNR/KCNE3/TRPV4/CALB2/PTPN6/ATP1B1/XK/ATP1B2/SLC24A1/AGT/ATP2A3/RGN/APOE/TCIRG1/TMEM9/FXYD2/ATP12A/RAB20/GRIK5/TRPM2/PLCB2/MICU1/PPARGC1A/HK2/BNIP3/RYR1/SV2B/PLCB1/SLC4A5/ATP6AP1/GSTO1/ATP6V1A/ATP1A1/ATP2B2/CHP1/EGLN1/TNNI3/SLC9A6/TF/TM9SF4/PTH1R/SLC9A9/DGAT2/DISC1/ZBED6/SCNN1A/ADORA1/LYN/SLC39A8/PSEN1/NOL3…
CC	GO:0030027	lamellipodium	184	-0.351561	-1.41861	0.00142923	0.00142923	0.0824289	2509	tags=26%, list=15%, signal=22%	WASF3/ACTA2/BAIAP2/ARPC2/RNH1/CFL1/AJUBA/PKN2/PTPN13/FSCN1/FAM89B/CDK5/CAPRIN1/STX2/INPPL1/ILK/CDH2/ACTR3/ARHGEF7/FER/TIAM2/SSH1/AMOT/PDPN/ACTB/ITGAV/FAP/IGF2BP1/PLEKHG5/MYH10/PTPRO/TSC1/APC2/APC/PALLD/SLC39A6/ITSN1/ANTXR1/DBNL/SORBS2/GDPD2/PARVA/RAPGEF3/CLRN1/WASF1/FGD6/TUBB3
BP	GO:0090335	regulation of brown fat cell differentiation	19	0.708198	1.79476	0.00145821	0.00145821	0.0837178	2962	tags=53%, list=17%, signal=44%	TRPV4/SOX13/TFE3/DUSP10/SIX1/ZBTB7B/GATA2/FNDC5/FTO/FLCN
MF	GO:0016614	oxidoreductase activity, acting on CH-OH group of donors	88	0.505099	1.65819	0.00147166	0.00147166	0.0839175	3793	tags=42%, list=22%, signal=33%	LDHA/HIBADH/DHRS3/H6PD/HSD17B7/L2HGDH/DHDH/KCNAB2/HSD17B10/PTGR1/IMPDH2/IDH3G/HSD17B4/HSD17B14/PTGR2/DHRS11/HSD17B11/DHRS1/GPD2/CBR1/RDH16/HSD17B8/CYP27A1/AKR1C2/CBR4/ADHFE1/CHDH/AKR1C1/SPR/LDHD/HSD3B7/HADH/MDH1B/AKR1E2/G6PD/HSD17B6/AKR1A1
BP	GO:0031055	chromatin remodeling at centromere	8	0.858878	1.73429	0.00148162	0.00148162	0.0839175	345	tags=25%, list=2%, signal=25%	CENPA/HJURP
BP	GO:0034080	CENP-A containing chromatin assembly	8	0.858878	1.73429	0.00148162	0.00148162	0.0839175	345	tags=25%, list=2%, signal=25%	CENPA/HJURP
BP	GO:0007156	homophilic cell adhesion via plasma membrane adhesion molecules	142	-0.376538	-1.48696	0.00149307	0.00149307	0.0841887	1692	tags=19%, list=10%, signal=17%	PCDHA6/PCDHA2/CADM2/RET/CDH6/SDK1/CDH8/PCDHGA6/CDH7/NEXN/CDH2/CADM4/NECTIN2/PCDHGA7/SDK2/PCDHGA3/PALLD/FAT3/CNTN6/PCDHB18P/ROBO2/CDH4/FAT4/CDH13/CLSTN2/CDH18/PCDH17
BP	GO:1990173	protein localization to nucleoplasm	14	-0.746866	-1.87695	0.00150937	0.00150937	0.0847297	592	tags=36%, list=3%, signal=35%	CCT6A/DKC1/TBRG1/CCT5/CCT2
BP	GO:0002449	lymphocyte mediated immunity	147	0.442241	1.54366	0.00151655	0.00151655	0.0847559	3062	tags=31%, list=18%, signal=25%	MICB/C1RL/HPRT1/HLA-DMA/HLA-DMB/HLA-DOA/PTPN6/C3/BTN3A2/CD74/SCART1/HLA-DQB1/TCIRG1/CTSH/LYST/HLA-E/TRAF3IP2/ZP3/STAT6/C2/EXO1/TAP2/HLA-B/TNFRSF1B/GATA3/TNFSF13/UNG/SERPINB9/C1R/CFI/NDFIP1/MR1/SUSD4/CD55/TNFSF4/HFE/UNC13D/BTN3A3/CD70/CD46/RNF168/DENND1B/PRKCD/EMP2/B2M
BP	GO:1902644	tertiary alcohol metabolic process	16	0.74438	1.78851	0.00154091	0.00154091	0.0854277	3793	tags=62%, list=22%, signal=49%	CYP11A1/H6PD/SULT1C4/DKK3/BMP5/AKR1C2/CBR4/AKR1C1/WNT4/AKR1A1
BP	GO:0005975	carbohydrate metabolic process	468	0.359721	1.37267	0.0015421	0.0015421	0.0854277	3737	tags=29%, list=22%, signal=23%	PDHA1/ADIPOR1/HEXB/FUCA2/PHKA2/ENO3/LDHA/PGM1/IDS/PFKFB2/CHST6/GABARAPL1/OGDHL/DPM3/GALK1/PPP1R1A/PFKFB4/ACTN3/ALDOC/ARNT/PPP1R3B/LEPR/H6PD/PDK1/RGN/SLC45A3/B3GALNT1/GSTO2/RENBP/ENO2/KCNJ11/ALDOA/GUSB/DHDH/GALK2/B4GALT4/DHTKD1/IGF1/GPI/PPARGC1A/HK2/CHI3L1/TSTD1/GM2A/PFKP/PPIP5K1/ST6GALNAC6/MTMR7/GNPTAB/ST8SIA3/GSTO1/PGAM2/FUT1/PRKAG1/FGGY/NEU3/C1QTNF1/PGK1/IDH3G/RBKS/BPNT1/PTH1R/DGAT2/STBD1/OVGP1…
CC	GO:0045178	basal part of cell	206	0.41637	1.49726	0.00158286	0.00158286	0.0871835	3177	tags=32%, list=19%, signal=26%	SLC41A1/ATP2B4/SLC12A6/SLCO1A2/DSTYK/ATP6V1B1/KCNE3/CNNM4/ATP1B1/LEPR/MPZ/FOLR1/CD34/CA11/ATP12A/SLC16A3/CLDN19/MAP7/SLC13A3/SLC7A7/NUMB/CLDN4/SLC22A5/DTNB/SLC4A5/MARVELD2/SLC7A8/ATP1A1/SLCO4C1/CLDN7/ATP2B2/ERBB3/WASF2/SLCO2A1/TF/EPCAM/PTH1R/ABCC1/CNNM2/ADORA1/TACSTD2/SLC39A8/FLOT2/ANK3/ST14/RAB17/ITGB4/ATP7B/SLC9B2/SLC4A10/CLDN11/PROM2/SLC29A1/ITGA3/ABCC6/AQP3/HFE/SLC43A3/ATP7A/SLC8A2/SLC16A8/LR…
BP	GO:0000413	protein peptidyl-prolyl isomerization	22	-0.663209	-1.86656	0.00159709	0.00159709	0.0871835	3678	tags=50%, list=21%, signal=39%	FKBP2/FKBP11/PPIL6/PPIA/CWC27/RANBP2/PIN1/PPIB/PPIL2/PPID/PPIL1
CC	GO:0035102	PRC1 complex	16	-0.71965	-1.88683	0.00159882	0.00159882	0.0871835	1006	tags=38%, list=6%, signal=35%	BMI1/CBX8/PCGF3/PHC1/PCGF5/RING1
BP	GO:0002399	MHC class II protein complex assembly	6	0.887451	1.65346	0.00160971	0.00160971	0.0871835	591	tags=67%, list=3%, signal=64%	HLA-DMA/HLA-DMB/HLA-DOA/HLA-DQB1
BP	GO:0002503	peptide antigen assembly with MHC class II protein complex	6	0.887451	1.65346	0.00160971	0.00160971	0.0871835	591	tags=67%, list=3%, signal=64%	HLA-DMA/HLA-DMB/HLA-DOA/HLA-DQB1
BP	GO:0000470	maturation of LSU-rRNA	22	-0.661926	-1.86295	0.00162148	0.00162148	0.0871835	745	tags=55%, list=4%, signal=52%	NOP2/GTPBP4/PES1/WDR12/MAK16/ZNHIT6/URB1/NIFK/RPF1/DDX18/NOL9/RPF2
BP	GO:0046038	GMP catabolic process	3	0.965294	1.52527	0.0016348	0.0016348	0.0871835	597	tags=100%, list=3%, signal=97%	HPRT1/XDH/GDA
BP	GO:0006633	fatty acid biosynthetic process	105	0.48051	1.6116	0.0016409	0.0016409	0.0871835	3770	tags=34%, list=22%, signal=27%	PRKAB2/ABCD1/APOC1/ERLIN1/CD74/RGN/ELOVL7/SLC45A3/ABHD2/ALOX5/PRKAG1/PTGES/OXSM/LIPC/ACSM3/ALOX15/PLA2G4A/MLXIPL/PLA2G4F/CBR1/WDTC1/HSD17B8/INSIG1/CBR4/ACACB/INSIG2/HACD4/TRIB3/GSTM4/MGLL/LPGAT1/NR1H3/PTGS1/MIF/PTGIS/DEGS1
BP	GO:0006417	regulation of translation	360	-0.305757	-1.33117	0.00164478	0.00164478	0.0871835	3852	tags=31%, list=23%, signal=25%	MAPKAPK5/LARP4/YTHDF1/EIF5B/RARA/IMPACT/DPH3/TNRC6A/MPV17L2/PPP1CA/CNOT3/ATXN2/RNF139/PAIP1/PA2G4/NSUN3/TARBP2/TRMT10C/CNOT10/EXOSC2/GIGYF2/YBX1/DUS3L/KHDRBS1/TMED2/SSB/AKT1/KHSRP/MALSU1/SYNCRIP/RBM3/TRUB2/DCP1A/CDC123/SHMT2/CNOT6/SOX4/PER2/CSDE1/DPH2/EIF4E3/LARP1/MRPL13/EIF3B/TYMS/DNAJC3/SAMD4A/PAIP2/EIF4G1/SAMD4B/QKI/DPH7/PLXNB2/EIF2B2/ABCE1/MSI2/GSPT1/ITGA2/NOLC1/COA3/YTHDF2/CAPRIN1/NT5C3B/ATF…
CC	GO:0030672	synaptic vesicle membrane	106	0.474928	1.59579	0.00166082	0.00166082	0.0871835	2960	tags=25%, list=17%, signal=21%	DMXL2/FER1L4/ATP6V1B1/ICA1/SLC17A5/SYN1/RAB27B/SYN2/SLC18A2/SV2B/ATP6AP1/ATP6V1A/OPRD1/SYT7/SYT12/SLC32A1/SNAPIN/STX6/SV2A/DTNBP1/SLC9B2/MAL2/RAB5B/MCTP2/ATP6AP2/ATP6V1E1/LRRK2
CC	GO:0099501	exocytic vesicle membrane	106	0.474928	1.59579	0.00166082	0.00166082	0.0871835	2960	tags=25%, list=17%, signal=21%	DMXL2/FER1L4/ATP6V1B1/ICA1/SLC17A5/SYN1/RAB27B/SYN2/SLC18A2/SV2B/ATP6AP1/ATP6V1A/OPRD1/SYT7/SYT12/SLC32A1/SNAPIN/STX6/SV2A/DTNBP1/SLC9B2/MAL2/RAB5B/MCTP2/ATP6AP2/ATP6V1E1/LRRK2
MF	GO:0003873	6-phosphofructo-2-kinase activity	3	0.965156	1.52506	0.00166766	0.00166766	0.0871835	398	tags=67%, list=2%, signal=65%	PFKFB2/PFKFB4
MF	GO:0070878	primary miRNA binding	10	-0.814153	-1.86565	0.00166981	0.00166981	0.0871835	370	tags=40%, list=2%, signal=39%	EZH2/DGCR8/DDX5/SRSF3
MF	GO:0019239	deaminase activity	23	0.680824	1.80197	0.00167381	0.00167381	0.0871835	3830	tags=57%, list=22%, signal=44%	AMPD3/APOBEC3H/GDA/ADAR/ADARB1/APOBEC3B/APOBEC3F/ADA2/ADAL/APOBEC3D/APOBEC3C/APOBEC3G/ADA
BP	GO:0061724	lipophagy	7	-0.873384	-1.79202	0.00167733	0.00167733	0.0871835	1445	tags=57%, list=8%, signal=52%	SESN2/HTT/AUP1/ADRB2
BP	GO:0035846	oviduct epithelium development	3	0.964708	1.52435	0.00170068	0.00170068	0.087841	462	tags=33%, list=3%, signal=32%	C3
BP	GO:0000463	maturation of LSU-rRNA from tricistronic rRNA transcript (SSU-rRNA, 5.8S rRNA, LSU-rRNA)	15	-0.733305	-1.89311	0.00170389	0.00170389	0.087841	745	tags=60%, list=4%, signal=57%	GTPBP4/PES1/WDR12/ZNHIT6/URB1/NIFK/DDX18/NOL9/RPF2
BP	GO:0015931	nucleobase-containing compound transport	195	-0.336326	-1.38172	0.00171743	0.00171743	0.0881721	3492	tags=41%, list=20%, signal=33%	YBX1/KHDRBS1/YTHDC1/POM121/SSB/BICD2/KHSRP/CPSF6/SLC35C2/NUP153/SEC13/SLC35B2/RBM15B/NOL6/PHAX/NUP35/MAGOHB/CETN2/XPO1/THOC5/LRRC8C/PCID2/SLC25A51/TNKS/SLC35D1/THOC2/NUTF2/SLC35B1/SMG1/QKI/ABCC5/RIPK1/G3BP2/THOC6/SETD2/NPIPA1/KPNB1/SEH1L/SLC35B4/PARP11/THOC1/ALYREF/RANBP2/HNRNPA2B1/UPF2/NUP160/SLC25A53/HNRNPA3/NUP188/SLC25A24/SLC25A41/SMG6/PNPT1/ENY2/EIF5AL1/SLC25A32/NXF1/SLC35A1/POLR2D/NCBP1/EIF…
MF	GO:0050660	flavin adenine dinucleotide binding	74	0.518888	1.66497	0.0017299	0.0017299	0.0881721	3097	tags=35%, list=18%, signal=29%	ACOXL/NOS3/XDH/FMO5/CYB5R1/CYB5R2/MICAL2/QSOX1/ERO1B/ACOX2/AIFM1/ACAD11/TXNRD3/PIPOX/PPOX/GSR/DPYD/AOX1/SQOR/FMO4/DUS4L/FMO2/CHDH/LDHD/ACOX1/ACAD10
BP	GO:0072330	monocarboxylic acid biosynthetic process	146	0.442821	1.54664	0.00173387	0.00173387	0.0881721	3628	tags=30%, list=21%, signal=24%	CRABP2/PRKAB2/ABCD1/APOC1/ERLIN1/CD74/RGN/ELOVL7/SLC45A3/ABHD2/HSD17B10/SLC27A2/ALOX5/PRKAG1/PTGES/OXSM/LIPC/ACSM3/ALOX15/PLA2G4A/MLXIPL/PLA2G4F/GATM/CBR1/WDTC1/HSD17B8/CYP27A1/INSIG1/CBR4/ACACB/OSBPL7/OSBP/INSIG2/NR1D1/HACD4/TRIB3/HSD3B7/GSTM4/MGLL/LPGAT1/NR1H3/PTGS1/MIF/PTGIS
BP	GO:0006475	internal protein amino acid acetylation	151	-0.370416	-1.47967	0.00173824	0.00173824	0.0881721	2831	tags=30%, list=17%, signal=25%	POR/LDB1/BMI1/BRPF1/NAA50/PHF20L1/PAX6/TAF2/TAF4/NOC2L/NAA60/SMARCA5/RUVBL1/CREBBP/KAT6A/ZMPSTE24/OGT/LIF/KANSL1/ENY2/NFYC/USP22/EPC1/ACTL6A/ZZZ3/MSL3/MORF4L2/ACTB/TRRAP/BAZ1B/POLE3/AUTS2/DDX21/NFKBIZ/ING5/MYBBP1A/ATXN7/SET/SUPT3H/GLYR1/KAT6B/ING3/BEND3/BRPF3/KAT2B
BP	GO:0050727	regulation of inflammatory response	207	0.410961	1.48071	0.00174716	0.00174716	0.0882703	3867	tags=35%, list=23%, signal=28%	USP18/LGALS1/SERPINF1/ELF4/TRPV4/DUSP10/GPSM3/NLRP14/PSMB4/C3/NLRX1/FURIN/AGT/APOE/CD200/AKNA/IGF1/NMI/TNFAIP3/XIAP/HLA-E/ALOX5/ZP3/PTGES/DNASE1/ADORA2B/ACP5/TNFRSF1B/ABCC1/ADORA1/LYN/RHBDF2/GATA3/SLC39A8/TNFRSF11A/ALOX15/VAMP8/SYK/ASH1L/SMPDL3B/BIRC3/UFL1/KLF4/PDE2A/SBNO2/NPY/MAPK13/LETMD1/NDFIP1/TNFSF4/SMAD3/TNC/MDK/TYRO3/SIRPA/PRKCD/LRRK2/NR1D1/ADAM8/MGLL/NR1H3/LRFN5/DDT/GGT1/SETD6/SYT11/TNIP1…
BP	GO:0051336	regulation of hydrolase activity	702	0.338446	1.31467	0.00176628	0.00176628	0.0888759	4053	tags=32%, list=24%, signal=25%	OAS3/SERPINB1/PSMB8/PPP1R15B/SERPINF1/TBC1D1/RGS9/FAM162A/CTSV/TIMP1/SORL1/RAP1GAP/IQGAP3/ARHGAP25/PLAUR/TBC1D8B/PLXND1/NOS3/ALS2/SPINT2/RASGEF1A/MAGI2/XDH/TRAPPC6A/APOC1/RAG1/NPNT/S100A10/RAP1GAP2/RFFL/FURIN/LEPR/IFI16/F2RL1/AGT/ATP2A3/C6orf89/RGN/CLDN3/RGS10/DPEP1/CD109/PAPLN/NTRK1/CD200/CTSH/RALBP1/RENBP/RALGPS1/WFDC2/ARHGEF19/AIFM1/SPOCK2/TBC1D2/PLCB2/F11R/IFI6/HMSD/GPI/BCAS3/XIAP/SERPINI1/UA…
BP	GO:1902600	proton transmembrane transport	85	0.493335	1.61003	0.00177322	0.00177322	0.0888759	3664	tags=34%, list=21%, signal=27%	SLC25A5/ATP1A2/SLC2A10/ATP6V1B1/ATP1B1/SLC17A5/TCIRG1/FXYD2/ATP12A/ATP6AP1/ATP6V1A/ATP1A1/CYB5A/COX7A2L/CHP1/SLC9B2/SLC4A10/COX6B1/ATP7A/UCP2/ATP6AP2/ATP6V1E1/UQCRH/COX17/ATP6V1G2/SLC15A2/CLCN3/HVCN1/COX15
BP	GO:1904816	positive regulation of protein localization to chromosome, telomeric region	12	-0.785339	-1.87853	0.00180516	0.00180516	0.0895688	592	tags=42%, list=3%, signal=40%	CCT6A/DKC1/CCT5/CCT2/GNL3L
BP	GO:1990709	presynaptic active zone organization	8	-0.832844	-1.78922	0.00181494	0.00181494	0.0895688	596	tags=25%, list=3%, signal=24%	ERC2/PCDH17
BP	GO:0006814	sodium ion transport	179	0.414846	1.47555	0.00183169	0.00183169	0.0895688	3264	tags=31%, list=19%, signal=25%	SLC9A7/SLC41A1/PTPN3/ATP1A2/ATP2B4/ATP6V1B1/KCNE3/CNNM4/SLC5A12/NOS3/SLC6A12/ATP1B1/FXYD5/KLHL24/ATP1B2/SLC24A1/SLC38A5/FXYD2/ATP12A/TRPM2/SLC13A3/CACNA1I/SLC22A5/SCN4A/SLC4A5/SLC41A3/ATP1A1/PRSS8/CHP1/SCN1A/SLC9A6/STOM/SLC9A9/TMEM168/SCNN1A/KLHL3/ANK3/P2RX4/SLC34A2/FXYD3/SCN3A/FGF12/SLC9B2/SLC4A10/SLC38A8/SLC8B1/FGF11/SLC8A2/SPTBN4/SLC5A7/EDNRA/NEDD4/SLC9A5/CLCNKB/SCN4B
BP	GO:0031503	protein-containing complex localization	158	-0.365042	-1.44618	0.00183188	0.00183188	0.0895688	2926	tags=29%, list=17%, signal=24%	KIF5B/ZDHHC3/STAU2/XPO1/FKBP4/IFT81/HIP1/RELN/VPS35/RIOK2/AP3D1/SEH1L/ABCE1/DBN1/RAB8A/CACNG4/PCM1/EFNB2/TRAF3IP1/DYNLL1/IFT22/OGT/SSX2IP/GPHN/CNIH2/NLGN1/NACC2/NPTX1/LMNB1/GRIP2/AP2A2/SNAP25/RAN/INTU/NUP88/KLHL21/RRS1/HRAS/WDR35/ERBB4/NETO2/GPC6/RABL2B/SDAD1/WDR19/IFT57
BP	GO:0034220	monoatomic ion transmembrane transport	667	0.337666	1.31306	0.00183505	0.00183505	0.0895688	3608	tags=27%, list=21%, signal=22%	SLC25A5/SLC9A7/SLC41A1/PTPN3/ATP1A2/ATP2B4/SLC12A6/SLC2A10/NIPAL3/FMR1/ATP6V1B1/APLNR/KCNE3/CNNM4/CACNA1F/TRPV4/KCNK5/SLC6A12/CLIC6/KCND1/TMEM63B/PTPN6/ATP1B1/KCNT2/FXYD5/HPN/KLHL24/ATP1B2/SLC17A5/SLC24A1/ATP2A3/RGN/SLC12A8/TCIRG1/SLC38A5/PKDREJ/CLCN5/KCNK6/FXYD2/ATP12A/KCNJ11/GRIK5/TRPM2/PLCB2/KCNAB2/SLC13A3/MICU1/CACNG8/TMC6/CACNB3/RYR1/CACNA1I/BEST4/SLC39A11/ANO9/KCNH2/CLDN4/GRIN2D/GRID2/SCN4A…
BP	GO:0043065	positive regulation of apoptotic process	391	-0.297571	-1.30252	0.00183654	0.00183654	0.0895688	1780	tags=17%, list=10%, signal=15%	CDK5/CASP2/PNMA3/MAP2K4/RET/KCNMA1/ATF4/EIF2B5/BAX/EIF2S1/NACC2/ID3/BMP7/PDCD5/TP53/RASSF2/ARHGEF7/SFRP2/JUN/PNMA2/HTT/CNR1/SFRP4/MYC/DDX20/EIF5A/FAP/STK17A/LATS2/CAMK2D/BMPR1B/SLC27A4/BOK/ZNF268/ANKRD1/BCLAF1/PPP2R1B/PAK2/FBXW7/CCAR1/NR3C1/TFAP4/ING5/MYBBP1A/DIABLO/FOXO1/HMGB1/PPID/TP53INP1/APC/TNFRSF12A/TGFBR1/PNMA1/IGF2R/RHOB/BCL2/BBC3/TGFB2/SRPX/DNAJA1/TEX261/TNFRSF10B/GADD45B/WNT5A/THBS1/SFPQ
BP	GO:0006954	inflammatory response	437	0.362175	1.37821	0.00184069	0.00184069	0.0895688	3665	tags=30%, list=21%, signal=24%	USP18/PTN/LGALS1/SERPINF1/ELF3/TIMP1/ABCD1/ELF4/TRPV4/TLR5/DUSP10/F8/GPSM3/NLRP14/IL17RC/PSMB4/C3/NLRX1/MAPKAPK2/FURIN/SIGIRR/IFI16/CAMK1D/F2RL1/AGT/PLSCR1/APOE/TCIRG1/DPEP1/CD200/GAS5/ADGRE5/AKNA/F11R/IGF1/NMI/TNFAIP3/XIAP/CHI3L1/SLC18A2/HLA-E/ALOX5/TRAF3IP2/ITGB6/CD36/NRROS/PBXIP1/BDKRB2/ZP3/PTGES/DNASE1/TICAM1/ADORA2B/KDM6B/ACP5/TNFRSF1B/ABCC1/HDAC5/ADORA1/LYN/RHBDF2/GATA3/SLC39A8/TNFRSF11A/AC…
BP	GO:0006354	DNA-templated transcription elongation	127	-0.377813	-1.47818	0.00184378	0.00184378	0.0895688	2929	tags=24%, list=17%, signal=20%	INTS11/LEO1/LDB1/THOC5/BTBD18/PCID2/CCAR2/INTS4/TCEA1/MED1/SETD2/EZH2/ZNF326/SCAF8/INTS9/THOC1/ALYREF/PAF1/MED28/ENY2/NCBP1/MED31/ELOA/NELFCD/ZC3H4/MED17/DDX39B/ELL2/CDK12/WDR43
BP	GO:0090140	regulation of mitochondrial fission	27	0.650785	1.7831	0.00186321	0.00186321	0.0899325	3038	tags=52%, list=18%, signal=43%	INF2/RALBP1/DDHD2/BNIP3/DDHD1/KDR/PINK1/STAT2/DCN/TMEM135/LRRK2/MIEF2/PRKN/AURKA
BP	GO:0019724	B cell mediated immunity	77	0.50968	1.64548	0.00186551	0.00186551	0.0899325	3062	tags=36%, list=18%, signal=30%	C1RL/HLA-DMA/HLA-DMB/HLA-DOA/PTPN6/C3/CD74/HLA-DQB1/TCIRG1/HLA-E/TRAF3IP2/ZP3/STAT6/C2/EXO1/TNFSF13/UNG/C1R/CFI/NDFIP1/SUSD4/CD55/TNFSF4/CD70/CD46/RNF168/PRKCD/B2M
BP	GO:0018393	internal peptidyl-lysine acetylation	149	-0.376316	-1.49261	0.00187347	0.00187347	0.089973	2831	tags=30%, list=17%, signal=25%	POR/LDB1/BMI1/BRPF1/NAA50/PHF20L1/PAX6/TAF2/TAF4/NOC2L/NAA60/SMARCA5/RUVBL1/CREBBP/KAT6A/ZMPSTE24/OGT/LIF/KANSL1/ENY2/NFYC/USP22/EPC1/ACTL6A/ZZZ3/MSL3/MORF4L2/ACTB/TRRAP/BAZ1B/POLE3/AUTS2/DDX21/NFKBIZ/ING5/MYBBP1A/ATXN7/SET/SUPT3H/GLYR1/KAT6B/ING3/BEND3/BRPF3/KAT2B
BP	GO:1903530	regulation of secretion by cell	402	0.362689	1.37328	0.00190036	0.00190036	0.0903572	4078	tags=30%, list=24%, signal=23%	MPC2/SYT13/FMR1/KDM5B/FER1L4/LLGL2/SRCIN1/NNAT/ADRA2B/PFKFB2/CHMP2A/SDC4/S100A10/STXBP2/GLUL/F2RL1/AGT/SYN1/APOE/TCIRG1/FBXL20/CD200/MYOM1/KCNJ11/RAB27B/SCG5/TRPM2/IGF1/CD2AP/SV2B/GOLPH3L/PLCB1/ALOX5/ENSA/ZP3/C1QTNF1/SYT7/SYT12/RAB13/PTGES/DOC2B/ILDR1/ADORA2B/TNFRSF1B/IL1RAPL1/ZBED6/ADORA1/RIMS1/LYN/MAOB/ADRA2C/RHBDF2/TNFRSF11A/EXPH5/VAMP8/SYK/SYTL4/DNAJC1/PLA2G4A/P2RX4/VSNL1/GAB2/SNAPIN/TFAP2B/P…
CC	GO:0005777	peroxisome	122	0.462253	1.58318	0.00190661	0.00190661	0.0903572	3116	tags=32%, list=18%, signal=26%	ACOXL/ABCD1/ACOT2/ECH1/XDH/PEX19/NBR1/PEX11B/PXMP4/NUDT19/FAR2/ACOX2/NUDT17/EPHX2/NUDT7/SLC27A2/AOC1/TYSND1/PMVK/HMGCL/CCDC33/IMPDH2/SYT7/ACAD11/HSD17B4/PIPOX/TRIM37/PEX3/FNDC5/HACL1/TMEM135/PRDX5/PEX11A/USP30/PEX6/ACOX1/ACSL3/PEX7/PHYH
CC	GO:0042579	microbody	122	0.462253	1.58318	0.00190661	0.00190661	0.0903572	3116	tags=32%, list=18%, signal=26%	ACOXL/ABCD1/ACOT2/ECH1/XDH/PEX19/NBR1/PEX11B/PXMP4/NUDT19/FAR2/ACOX2/NUDT17/EPHX2/NUDT7/SLC27A2/AOC1/TYSND1/PMVK/HMGCL/CCDC33/IMPDH2/SYT7/ACAD11/HSD17B4/PIPOX/TRIM37/PEX3/FNDC5/HACL1/TMEM135/PRDX5/PEX11A/USP30/PEX6/ACOX1/ACSL3/PEX7/PHYH
BP	GO:0072378	blood coagulation, fibrin clot formation	5	0.913642	1.63246	0.00191008	0.00191008	0.0903572	541	tags=60%, list=3%, signal=58%	F13A1/F8/FBLN1
MF	GO:0046977	TAP binding	6	0.883959	1.64695	0.0019215	0.0019215	0.0905581	1513	tags=50%, list=9%, signal=46%	TAPBP/TAP2/HLA-B
BP	GO:0060135	maternal process involved in female pregnancy	41	0.571832	1.68397	0.00194036	0.00194036	0.0911069	3344	tags=49%, list=20%, signal=39%	PTN/LDOC1/STC1/TPPP3/DEDD/EPOR/PARP1/PRDM1/APOL2/ASH1L/PLA2G6/KPNA6/PARP2/CTSB/ITGA3/NDP/RGS2/DAZAP1/SPP1/PAM
BP	GO:0061157	mRNA destabilization	83	-0.433119	-1.60904	0.00195471	0.00195471	0.0914406	3803	tags=36%, list=22%, signal=28%	YTHDF1/TNRC6A/CNOT3/PAIP1/CNOT10/EXOSC2/GIGYF2/YBX1/KHSRP/SYNCRIP/DCP1A/CNOT6/CSDE1/SAMD4A/SAMD4B/YTHDF2/NT5C3B/PNPT1/HNRNPD/PDE12/POLR2D/MLH1/CNOT7/EXOSC8/DHX9/METTL3/IGF2BP1/EXOSC3/TARDBP/ROCK2
BP	GO:0045785	positive regulation of cell adhesion	336	0.373131	1.39481	0.00199233	0.00199233	0.0925744	3200	tags=29%, list=19%, signal=24%	NKAP/FBLN2/LAMA2/LGALS1/HLA-DMA/PLAUR/HLA-DMB/GCNT2/JAK3/SOX13/TFE3/HLA-DOA/DUSP10/SDC4/COL16A1/PTPN6/STX3/RAG1/NPNT/S100A10/CD4/CD74/HLA-DQB1/EPB41L4B/FCHO1/SMARCD2/LAMB1/CCDC88B/SPOCK2/F11R/IRAK1/IGF1/HES1/ADGRG1/ABL2/HLA-E/FMN1/ALOX5/CD36/LAMC1/FUT1/ZP3/KIFAP3/PTPRU/KDR/DISC1/CARD11/EPHA1/MEGF10/LYN/ADAM19/GATA3/FLOT2/ANK3/ALOX15/SYK/EMILIN2/HAS2/RHOA/ZBTB7B/VAV3/KIF26B/SERPINF2/FUT4/CCDC80/AN…
BP	GO:0043247	telomere maintenance in response to DNA damage	29	-0.596016	-1.79852	0.0019936	0.0019936	0.0925744	3772	tags=45%, list=22%, signal=35%	INO80B/NFRKB/ERCC1/RIF1/APEX1/TERF2IP/RTEL1/RUVBL1/ACTR8/ERCC4/ACTL6A/INO80/DCLRE1C
MF	GO:0004062	aryl sulfotransferase activity	5	0.912833	1.63101	0.00203849	0.00203849	0.0943121	582	tags=60%, list=3%, signal=58%	SULT1C2/SULT1C4/SULT1A1
MF	GO:0015662	P-type ion transporter activity	16	0.738152	1.77355	0.00206989	0.00206989	0.0953529	2721	tags=56%, list=16%, signal=47%	ATP1A2/ATP2B4/ATP1B1/ATP2A3/ATP12A/ATP1A1/ATP2B2/ATP7B/ATP7A
BP	GO:0006066	alcohol metabolic process	269	0.38356	1.41409	0.00207609	0.00207609	0.0953529	3793	tags=26%, list=22%, signal=21%	IP6K3/ABCA5/CYP11A1/DPM3/GALK1/FMO5/MBTPS2/APOC1/ERLIN1/DHRS3/SCARB1/LEPR/H6PD/SULT1C4/SULT1A1/FDPS/APOE/HSD17B7/IGF1/EPHX2/ACSS2/PPIP5K1/TPK1/MTMR7/ALDH3B2/PMVK/PLCB1/SPTSSB/IDH3G/DKK3/BPNT1/PTH1R/DGAT2/SPTLC3/LIPC/PLPP2/APOL2/CYP2R1/PLA2G4A/GPD2/INPP4B/OCRL/SGPP2/SREBF2/RDH16/CYP27A1/BMP5/AKR1C2/INSIG1/CBR4/APOA2/AKR1C1/SPR/MECP2/LRAT/CYP1B1/INSIG2/TPI1/DHRS13/FECH/PNPLA4/ITPKC/CFTR/PLPP1/DAB2/…
MF	GO:0005254	chloride channel activity	42	0.573967	1.69267	0.00210009	0.00210009	0.096106	3571	tags=48%, list=21%, signal=38%	CLIC6/KCNT2/CLCN5/BEST4/ANO9/CLDN4/ANO10/ANO3/CLIC5/GABRB2/SLC26A9/CLCN4/FXYD3/TTYH2/ANO2/ANO5/CLCNKB/CFTR/CLCN3/CLIC1
BP	GO:0019320	hexose catabolic process	35	0.596411	1.71728	0.00212295	0.00212295	0.0966922	3020	tags=43%, list=18%, signal=35%	ENO3/PFKFB2/GALK1/ACTN3/ENO2/HK2/PFKP/PGAM2/FUT1/PGK1/PKM/FUT4/FUT2/HK1/TPI1
BP	GO:0006637	acyl-CoA metabolic process	70	0.499671	1.59855	0.00213587	0.00213587	0.0966922	3324	tags=37%, list=19%, signal=30%	PDHA1/ABCD1/ACOT2/PDK1/ELOVL7/NUDT19/FAR2/ACSS2/NUDT8/NUDT7/SLC27A2/PMVK/ACSF2/OXSM/SUCLG2/HSD17B4/DGAT2/PIPOX/ACSM3/ACOT9/ACACB/PDK3/ACSL3/OGDH/MCEE/PPCS
BP	GO:0035383	thioester metabolic process	70	0.499671	1.59855	0.00213587	0.00213587	0.0966922	3324	tags=37%, list=19%, signal=30%	PDHA1/ABCD1/ACOT2/PDK1/ELOVL7/NUDT19/FAR2/ACSS2/NUDT8/NUDT7/SLC27A2/PMVK/ACSF2/OXSM/SUCLG2/HSD17B4/DGAT2/PIPOX/ACSM3/ACOT9/ACACB/PDK3/ACSL3/OGDH/MCEE/PPCS
BP	GO:0048878	chemical homeostasis	713	0.3357	1.3052	0.00215722	0.00215722	0.0968906	3062	tags=23%, list=18%, signal=19%	MPC2/SLC9A7/FOXA3/SLC41A1/ABCA5/ADIPOR1/ATP1A2/ATP2B4/HEXB/SLC12A6/NUCKS1/ACOXL/SERPINF1/STC1/DMXL2/ATP6V1B1/ABCD1/APLNR/KCNE3/MALL/CNNM4/TRPV4/CALB2/PTPN6/ATP1B1/XK/ATP1B2/SLC24A1/SCARB1/LPCAT1/LEPR/AGT/ATP2A3/RGN/SLC12A8/APOE/TCIRG1/BOLA1/CTSH/TMEM9/FXYD2/ATP12A/RAB20/ACOX2/GRIK5/TRPM2/PLCB2/MICU1/GPI/PPARGC1A/XIAP/HK2/EPHX2/BNIP3/RYR1/SV2B/PNPLA3/KCNH2/PLCB1/SLC4A5/ALOX5/ITGB6/ATP6AP1/GSTO1/AT…
BP	GO:0061615	glycolytic process through fructose-6-phosphate	16	0.737201	1.77126	0.00216326	0.00216326	0.0968906	3020	tags=62%, list=18%, signal=52%	ENO3/GALK1/ENO2/HK2/PFKP/PGAM2/PGK1/PKM/HK1/TPI1
BP	GO:0061620	glycolytic process through glucose-6-phosphate	16	0.737201	1.77126	0.00216326	0.00216326	0.0968906	3020	tags=62%, list=18%, signal=52%	ENO3/GALK1/ENO2/HK2/PFKP/PGAM2/PGK1/PKM/HK1/TPI1
BP	GO:0072376	protein activation cascade	7	0.86283	1.67311	0.00218038	0.00218038	0.0973121	541	tags=43%, list=3%, signal=42%	F13A1/F8/FBLN1
MF	GO:0044547	DNA topoisomerase binding	4	-0.939352	-1.6566	0.00221207	0.00221207	0.098379	923	tags=75%, list=5%, signal=71%	NCL/SETMAR/SRSF1
CC	GO:0030667	secretory granule membrane	216	0.404997	1.46406	0.00223865	0.00223865	0.0992117	4053	tags=37%, list=24%, signal=29%	NFASC/SLC44A2/ICA1/PLAUR/ANXA7/MOSPD2/PGRMC1/STX3/CYB5R1/STXBP2/LPCAT1/TCIRG1/CD109/ADGRE5/RAB27B/TRPM2/KCNAB2/TMC6/BST2/SLC18A2/ATP8B3/SLC27A2/TMBIM1/CYSTM1/CD36/SLCO4C1/STOM/HLA-B/CA4/SERPINA5/TNFRSF1B/STBD1/ITPR3/LAMTOR2/FLOT2/PSEN1/VAMP8/ORMDL3/SYTL4/RHOA/CD9/DDOST/PHACTR2/HMOX2/DCST2/MANBA/SLC30A5/RAB5B/CD55/SLC2A3/TOM1/ARL8A/ENPP4/VPS13C/CD46/RHOF/ATP6AP2/SIRPA/STXBP5/ATP8B4/APLP2/MFGE8/NCS…
BP	GO:0010951	negative regulation of endopeptidase activity	94	0.477511	1.59102	0.0022492	0.0022492	0.099307	2547	tags=31%, list=15%, signal=26%	SERPINB1/SERPINF1/TIMP1/SORL1/PLAUR/RAG1/RFFL/IFI16/DPEP1/RENBP/SPOCK2/IFI6/GPI/XIAP/SERPINI1/SPINK5/IGBP1/VIL1/SERPINA5/CRYAB/NOL3/BIRC3/KLF4/SERPINF2/SERPINB9/CDKN2D/ARL6IP1/SERPINB5/PRDX5
MF	GO:0061733	peptide-lysine-N-acetyltransferase activity	41	-0.521243	-1.71281	0.00225653	0.00225653	0.099307	3647	tags=44%, list=21%, signal=35%	EP300/HAT1/NAA40/TAF9/GTF3C4/SRCAP/BRPF1/NAA50/NAA60/CREBBP/KAT6A/ESCO2/USP22/MSL3/KAT6B/ING3/BRPF3/KAT2B
CC	GO:0016323	basolateral plasma membrane	167	0.424877	1.49826	0.00226978	0.00226978	0.0995433	3177	tags=32%, list=19%, signal=27%	SLC41A1/ATP2B4/SLC12A6/DSTYK/ATP6V1B1/CNNM4/ATP1B1/LEPR/MPZ/FOLR1/CA11/ATP12A/SLC16A3/CLDN19/MAP7/SLC13A3/SLC7A7/NUMB/SLC4A5/MARVELD2/SLC7A8/ATP1A1/SLCO4C1/CLDN7/ATP2B2/ERBB3/WASF2/EPCAM/PTH1R/ABCC1/CNNM2/ADORA1/SLC39A8/FLOT2/ANK3/ST14/RAB17/ATP7B/SLC9B2/SLC4A10/PROM2/SLC29A1/ITGA3/ABCC6/AQP3/SLC43A3/ATP7A/SLC8A2/SLC16A8/LRRK2/AURKA/AJAP1/AQP4/DAG1
BP	GO:0033559	unsaturated fatty acid metabolic process	68	0.511702	1.62844	0.00228102	0.00228102	0.0996903	4377	tags=43%, list=26%, signal=32%	ATP6V1B1/ABCD1/CD74/ELOVL7/FAAH2/CYP2S1/PTGR1/ALOX5/PTGES/PTGR2/ALOX15/PLA2G4A/PLA2G4F/CBR1/AKR1C2/AKR1C1/FAAH/CYP1B1/ACOX1/EPHX1/MGLL/PTGS1/MIF/PTGIS/DEGS1/PNPLA8/ABHD6/PLA2G3/ELOVL4
MF	GO:0008233	peptidase activity	385	0.366885	1.38567	0.00229723	0.00229723	0.100053	4004	tags=29%, list=23%, signal=23%	USP18/C1RL/XPNPEP1/PSMB8/LTA4H/ADAMTS10/CTSV/CFLAR/ADAM11/USP4/TMPRSS2/CTSO/ERMP1/MBTPS2/CLPX/AGA/PIK3IP1/USP2/HPN/FURIN/DPEP1/CTSH/MASP1/VASH2/MINDY1/TNFAIP3/CPQ/OTUD5/TYSND1/ADAMTS9/PRSS8/KLK8/BLMH/ATG4A/C2/ANKZF1/PRSS50/CPXM2/TMPRSS4/PRSS12/ERAP1/CORIN/KLK6/ADAM19/CPM/CASP8/ST14/CPVL/OTUD7B/CTSL/PSEN1/NPEPL1/CTSZ/LGMN/ECEL1/DESI2/MMP14/TMPRSS13/PRSS22/ADAMTS4/UNC5CL/CTSB/C1R/CASP10/RHBDD1/CFI/…
BP	GO:1903313	positive regulation of mRNA metabolic process	116	-0.400813	-1.56242	0.00233259	0.00233259	0.101243	4040	tags=40%, list=24%, signal=31%	NUDT21/TNRC6C/HSF1/YTHDF1/TNRC6A/CNOT3/PAIP1/CNOT10/EXOSC2/GIGYF2/YBX1/RBMXL1/KHSRP/SYNCRIP/RBM3/DCP1A/PRPF19/LEO1/CNOT6/CSDE1/SAMD4A/SAMD4B/PRMT5/WDR77/YTHDF2/PAF1/NT5C3B/PNPT1/HNRNPD/PDE12/POLR2D/NCBP1/MLH1/CNOT7/HSPA8/THRAP3/NCL/EXOSC8/DHX9/METTL3/IGF2BP1/EXOSC3/TARDBP/ROCK2/TRA2A/TRA2B
BP	GO:0007266	Rho protein signal transduction	106	0.465586	1.5644	0.00238818	0.00238818	0.103301	3270	tags=35%, list=19%, signal=28%	STARD8/ARHGAP4/STARD13/OPHN1/ARHGEF2/ARHGEF3/F2RL1/LPAR6/APOE/RHOU/RALBP1/ARHGEF11/F11R/ADGRG1/SHTN1/ABL2/RACGAP1/KANK2/DLC1/MCF2L/ARHGAP29/ARHGDIB/PRAG1/ARHGEF28/RHOA/RTKN/ITGA3/ROCK1/RHOD/CDC42SE1/NGFR/COL1A2/FLCN/RHOV/ROBO1/LPAR1/RASIP1
BP	GO:0042753	positive regulation of circadian rhythm	8	-0.822962	-1.76799	0.00243883	0.00243883	0.104427	1395	tags=50%, list=8%, signal=46%	FBXW11/NLGN1/RORA/THRAP3
BP	GO:0098662	inorganic cation transmembrane transport	542	0.344225	1.32353	0.00244168	0.00244168	0.104427	4366	tags=32%, list=26%, signal=25%	SLC25A5/SLC9A7/SLC41A1/PTPN3/ATP1A2/ATP2B4/SLC12A6/SLC2A10/NIPAL3/FMR1/ATP6V1B1/APLNR/KCNE3/CNNM4/CACNA1F/TRPV4/KCNK5/SLC6A12/KCND1/PTPN6/ATP1B1/KCNT2/FXYD5/HPN/KLHL24/ATP1B2/SLC17A5/SLC24A1/ATP2A3/RGN/SLC12A8/TCIRG1/SLC38A5/PKDREJ/KCNK6/FXYD2/ATP12A/KCNJ11/TRPM2/PLCB2/KCNAB2/MICU1/CACNG8/CACNB3/RYR1/CACNA1I/SLC39A11/KCNH2/GRIN2D/SCN4A/PLCB1/SLC4A5/CACNA1D/ATP6AP1/GSTO1/ATP6V1A/SLC41A3/ATP1A1/CYB…
BP	GO:0033601	positive regulation of mammary gland epithelial cell proliferation	6	0.877529	1.63497	0.00244703	0.00244703	0.104427	1050	tags=50%, list=6%, signal=47%	KDM5B/IQGAP3/ZNF703
BP	GO:0030167	proteoglycan catabolic process	9	0.827029	1.7436	0.00244728	0.00244728	0.104427	753	tags=22%, list=4%, signal=21%	IDS/GUSB
BP	GO:0005996	monosaccharide metabolic process	211	0.403673	1.45531	0.00246467	0.00246467	0.104815	3072	tags=27%, list=18%, signal=23%	PDHA1/ADIPOR1/HEXB/FUCA2/ENO3/PGM1/IDS/PFKFB2/GALK1/PFKFB4/ACTN3/ALDOC/LEPR/H6PD/PDK1/RGN/SLC45A3/GSTO2/ENO2/KCNJ11/ALDOA/DHDH/GALK2/IGF1/GPI/PPARGC1A/HK2/TSTD1/PFKP/GSTO1/PGAM2/FUT1/FGGY/C1QTNF1/PGK1/RBKS/DGAT2/OTOGL/KBTBD2/SLC35A2/POFUT1/CLK2/TFAP2B/PKM/FUT4/FUCA1/WDTC1/MST1/ACACB/PDK3/SLC2A3/FUT2/HK1/SORBS1/PRKN/TPI1/CHST15/MAN2B1
CC	GO:0055038	recycling endosome membrane	91	0.479045	1.58009	0.00249706	0.00249706	0.105836	3613	tags=34%, list=21%, signal=27%	SLC9A7/SORL1/RAB4A/RFFL/PDLIM4/NTRK1/RAB11FIP4/HLA-E/GRIPAP1/NEU3/RAB13/SLC9A6/HLA-B/SLC9A9/SORCS2/EHD2/CLCN4/VAMP8/OPTN/STX6/RAB17/SLC39A4/ATP13A4/ATG9B/SCAMP3/B2M/SLC9A5/RAB11FIP2/PACSIN2/CFTR/SYT11
MF	GO:0023026	MHC class II protein complex binding	16	0.732919	1.76097	0.00250564	0.00250564	0.105845	2073	tags=56%, list=12%, signal=49%	HLA-DMA/HLA-DMB/HLA-DOA/ATP1B1/CD4/CD74/HLA-DQB1/ANXA11/PKM
MF	GO:0016616	oxidoreductase activity, acting on the CH-OH group of donors, NAD or NADP as acceptor	83	0.494675	1.61037	0.00253771	0.00253771	0.106737	3793	tags=41%, list=22%, signal=32%	LDHA/HIBADH/DHRS3/H6PD/HSD17B7/DHDH/KCNAB2/HSD17B10/PTGR1/IMPDH2/IDH3G/HSD17B4/HSD17B14/PTGR2/DHRS11/HSD17B11/DHRS1/CBR1/RDH16/HSD17B8/CYP27A1/AKR1C2/CBR4/ADHFE1/AKR1C1/SPR/LDHD/HSD3B7/HADH/MDH1B/AKR1E2/G6PD/HSD17B6/AKR1A1
BP	GO:0000956	nuclear-transcribed mRNA catabolic process	112	-0.388295	-1.50712	0.00254452	0.00254452	0.106737	3739	tags=38%, list=22%, signal=30%	TNRC6A/CNOT3/PAIP1/CNOT10/EXOSC2/YBX1/SSB/SYNCRIP/EXOSC10/DCP1A/EXOSC4/MAGOHB/CNOT6/CSDE1/SAMD4A/LSM7/SMG1/SAMD4B/GSPT1/NBAS/UPF2/NT5C3B/SMG6/HNRNPAB/PNRC2/HNRNPD/PDE12/POLR2D/NCBP1/EIF4A3/MLH1/CNOT7/THRAP3/EXOSC8/DHX9/IGF2BP1/EXOSC3/DHX34/EXOSC6/MRTO4/DDX5/ETF1
BP	GO:0051046	regulation of secretion	437	0.357243	1.35944	0.00255211	0.00255211	0.106737	4078	tags=31%, list=24%, signal=24%	MPC2/SYT13/FMR1/KDM5B/STC1/FER1L4/LLGL2/SRCIN1/NNAT/ADRA2B/PFKFB2/CHMP2A/SDC4/S100A10/STXBP2/CD74/GLUL/F2RL1/AGT/SYN1/APOE/TCIRG1/FBXL20/CD200/MYOM1/KCNJ11/RAB27B/SCG5/TRPM2/IGF1/CD2AP/SV2B/GOLPH3L/PLCB1/ALOX5/ENSA/ZP3/C1QTNF1/ERBB3/OPRL1/SYT7/SYT12/RAB13/FGF10/PTGES/DOC2B/ILDR1/ADORA2B/TNFRSF1B/IL1RAPL1/ZBED6/CORIN/ADORA1/RIMS1/LYN/MAOB/ADRA2C/RHBDF2/TNFRSF11A/EXPH5/VAMP8/SYK/SYTL4/DNAJC1/PLA2G4…
BP	GO:0050687	negative regulation of defense response to virus	29	0.645643	1.79907	0.00257282	0.00257282	0.107248	1538	tags=31%, list=9%, signal=28%	MICB/TSPAN6/RAB7B/NLRX1/F2RL1/TNFAIP3/PPM1B/SEC14L1/TRIM38
BP	GO:1904071	presynaptic active zone assembly	3	-0.959377	-1.59699	0.00263535	0.00263535	0.109333	2	tags=100%, list=0%, signal=100%	PCLO/PCDH17
BP	GO:0009449	gamma-aminobutyric acid biosynthetic process	4	-0.93493	-1.6488	0.00264159	0.00264159	0.109333	831	tags=75%, list=5%, signal=71%	ABAT/ALDH1A1/SLC38A1
BP	GO:0090219	negative regulation of lipid kinase activity	8	0.839824	1.69581	0.00264882	0.00264882	0.109333	1129	tags=38%, list=7%, signal=35%	PPP2R5A/PIK3IP1/PIP4K2C
MF	GO:0023023	MHC protein complex binding	18	0.723958	1.79961	0.002665	0.002665	0.109643	2073	tags=50%, list=12%, signal=44%	HLA-DMA/HLA-DMB/HLA-DOA/ATP1B1/CD4/CD74/HLA-DQB1/ANXA11/PKM
CC	GO:0030687	preribosome, large subunit precursor	19	-0.674218	-1.82127	0.00267637	0.00267637	0.109753	2823	tags=53%, list=16%, signal=44%	PES1/WDR12/MAK16/NIP7/NOC2L/EBNA1BP2/RPF1/RRS1/MRTO4/PPAN
BP	GO:0046835	carbohydrate phosphorylation	20	0.701888	1.78935	0.00269101	0.00269101	0.109996	2824	tags=50%, list=16%, signal=42%	PFKFB2/GALK1/PFKFB4/GALK2/HK2/GNPTAB/FGGY/RBKS/POMK/HK1
BP	GO:0051353	positive regulation of oxidoreductase activity	46	0.566124	1.68379	0.00272116	0.00272116	0.11068	4988	tags=43%, list=29%, signal=31%	SCARB1/SDHAF4/AGT/RGN/APOE/PPM1H/ABL2/NPR3/CCS/CDH3/EDN3/ATP7A/COX17/S100A1/SIRT3/NOS1AP/GCH1/PPM1M/FDX1/CYBA
BP	GO:0060029	convergent extension involved in organogenesis	4	-0.933194	-1.64574	0.00272749	0.00272749	0.11068	37	tags=50%, list=0%, signal=50%	DVL2/WNT5A
BP	GO:0098655	monoatomic cation transmembrane transport	561	0.345063	1.3289	0.00273402	0.00273402	0.11068	4279	tags=32%, list=25%, signal=24%	SLC25A5/SLC9A7/SLC41A1/PTPN3/ATP1A2/ATP2B4/SLC12A6/SLC2A10/NIPAL3/FMR1/ATP6V1B1/APLNR/KCNE3/CNNM4/CACNA1F/TRPV4/KCNK5/SLC6A12/KCND1/TMEM63B/PTPN6/ATP1B1/KCNT2/FXYD5/HPN/KLHL24/ATP1B2/SLC17A5/SLC24A1/ATP2A3/RGN/SLC12A8/TCIRG1/SLC38A5/PKDREJ/KCNK6/FXYD2/ATP12A/KCNJ11/TRPM2/PLCB2/KCNAB2/MICU1/CACNG8/CACNB3/RYR1/CACNA1I/SLC39A11/KCNH2/GRIN2D/SCN4A/ANO10/PLCB1/SLC4A5/CACNA1D/ATP6AP1/GSTO1/ATP6V1A/SLC4…
BP	GO:2001268	negative regulation of cysteine-type endopeptidase activity involved in apoptotic signaling pathway	5	0.905733	1.61833	0.00274473	0.00274473	0.110758	236	tags=20%, list=1%, signal=20%	PLAUR
BP	GO:0010899	regulation of phosphatidylcholine catabolic process	3	0.956829	1.5119	0.00275738	0.00275738	0.110915	506	tags=67%, list=3%, signal=65%	APOC1/SCARB1
BP	GO:0048871	multicellular organismal-level homeostasis	551	0.345428	1.3288	0.00279033	0.00279033	0.111609	3836	tags=31%, list=22%, signal=25%	SLC25A5/FOXA3/LAMA2/ADIPOR1/SPNS2/KSR2/PRKAB2/ATP6V1B1/GCNT2/JAK3/CFLAR/FH/TRPV4/TJP3/NOS3/POTEF/TFE3/RAG1/ACTN3/DRAM2/ATP1B2/ARNT/LPCAT1/LEPR/CD74/G0S2/CLDN3/CD34/TCIRG1/CTSH/POTEI/TRPM2/F11R/TNFAIP3/GPI/PPARGC1A/XIAP/ADGRG1/YBX2/ARHGEF5/SLC22A5/TJP2/RACGAP1/TRAF3IP2/ITGB6/THRA/CD36/TLE3/LAMC1/CIB2/SNX10/TMEM18/PTGES/DNASE2/ACOT11/ILDR1/STAT6/POTEE/MRAP2/TF/KDM6B/ABCB10/ABCA4/PTH1R/USH1G/ACP5/AR…
MF	GO:0003729	mRNA binding	286	-0.308401	-1.31896	0.00279232	0.00279232	0.111609	3514	tags=30%, list=21%, signal=25%	HNRNPLL/RBM25/YBX1/KHDRBS1/YTHDC1/PURB/EIF2S2/SSB/KHSRP/CPSF6/SYNCRIP/RNF20/RBM15B/MRPS11/DCP1A/EXOSC4/SHMT2/THOC5/LARP1/DHFR2/MRPL13/ZNF638/TYMS/CPSF7/SAMD4A/TIAL1/RBM14/THOC2/STRAP/PAIP2/EIF4G1/SAMD4B/QKI/PPP1R8/HNRNPR/G3BP2/RSL1D1/MSI2/SCAF8/FUBP1/DHX33/ALYREF/YTHDF2/HNRNPA2B1/GRSF1/RNF40/MRPS7/KHDRBS2/NOVA1/HNRNPC/ILF3/PCF11/NSRP1/HNRNPAB/NXF1/TP53/HNRNPD/ELAVL1/NCBP1/EIF4A3/HNRNPM/RBM4B/EIF4…
BP	GO:0043457	regulation of cellular respiration	42	0.567162	1.6726	0.0028049	0.0028049	0.111672	2962	tags=45%, list=17%, signal=38%	ABCD1/TRPV4/ACTN3/PPARGC1A/BNIP3/IFNLR1/COX7A2L/NOA1/DNAJC15/AK4/RHOA/PINK1/MLXIPL/UQCC2/TMEM135/OPN3/ATP7A/IL10RB/FLCN
BP	GO:0030155	regulation of cell adhesion	564	0.344404	1.32702	0.00281158	0.00281158	0.111672	3200	tags=27%, list=19%, signal=23%	NKAP/FBLN2/LAMA2/LGALS1/HLA-DMA/PLAUR/HLA-DMB/GCNT2/JAK3/TRPV4/SOX13/PLXND1/SPINT2/TFE3/HLA-DOA/DUSP10/SDC4/COL16A1/PTPN6/STX3/RAG1/NPNT/S100A10/FXYD5/CD4/CD74/FBLN1/HLA-DQB1/EPB41L4B/TNXB/FCHO1/SMARCD2/AKNA/LAMB1/CCDC88B/SPOCK2/LRRC32/F11R/IRAK1/IGF1/HES1/TGFBI/BCAS3/SERPINI1/ADGRG1/PEAK1/ABL2/HLA-E/FMN1/ZNF703/ALOX5/CD36/KIF14/LAMC1/LAMA5/SPINK5/CLDN7/FUT1/ZP3/C1QTNF1/ERBB3/DLC1/KIFAP3/EPCAM/PT…
BP	GO:0043122	regulation of I-kappaB kinase/NF-kappaB signaling	203	0.411154	1.47584	0.00283703	0.00283703	0.11233	3137	tags=31%, list=18%, signal=26%	TSPAN6/LGALS1/TRIM25/SLC44A2/PIM2/TRIM6/TIFA/TRIM34/CFLAR/LITAF/TMEM106A/TRIM68/NLRX1/EDA/CD4/CD74/F2RL1/SHISA5/S100A4/IRAK1/TNFAIP3/BST2/UBD/TRAF3IP2/CXXC5/CD36/TRAF5/PPM1B/TICAM1/TMEM101/TRIM38/CARD11/SLC39A8/CASP8/TNFRSF19/OTUD7B/IKBKE/ASH1L/BIRC3/TRIM58/RHOA/UFL1/OPTN/LTBR/PINK1/S100A13/PELI1/HSPB1/UNC5CL/CASP10/ANGPT1/CC2D1A/NDFIP1/TANK/TRIM22/MID2/TRAF1/ROR1/NR1D1/PRKN/CCDC22/TRIM32/IKBKG
BP	GO:0032776	DNA methylation on cytosine	4	0.938334	1.57794	0.00287815	0.00287815	0.113602	908	tags=50%, list=5%, signal=47%	DNMT3B/DNMT3A
CC	GO:0008023	transcription elongation factor complex	44	-0.50971	-1.69874	0.00290208	0.00290208	0.113964	2167	tags=27%, list=13%, signal=24%	EAF2/LEO1/AFF1/PAF1/AFF3/ICE1/MLLT1/ELOA/TTF2/NELFCD/ELL2/CDK12
MF	GO:0019200	carbohydrate kinase activity	17	0.729804	1.7773	0.00290537	0.00290537	0.113964	2824	tags=59%, list=16%, signal=49%	PFKFB2/GALK1/PFKFB4/GALK2/HK2/PFKP/FGGY/RBKS/POMK/HK1
MF	GO:0016903	oxidoreductase activity, acting on the aldehyde or oxo group of donors	37	0.595047	1.72483	0.00293268	0.00293268	0.114679	2457	tags=30%, list=14%, signal=26%	PDHA1/OGDHL/FMO5/ALDH9A1/FAR2/DHTKD1/ALDH7A1/ALDH3B2/BCKDHA/AOX1/CYP27A1
BP	GO:0043123	positive regulation of I-kappaB kinase/NF-kappaB signaling	154	0.424887	1.48625	0.00300596	0.00300596	0.117182	3221	tags=33%, list=19%, signal=27%	TSPAN6/LGALS1/TRIM25/SLC44A2/PIM2/TRIM6/TIFA/TRIM34/CFLAR/LITAF/TMEM106A/TRIM68/EDA/CD4/CD74/F2RL1/SHISA5/S100A4/IRAK1/BST2/UBD/TRAF3IP2/CXXC5/CD36/TRAF5/TICAM1/TMEM101/TRIM38/CARD11/CASP8/TNFRSF19/IKBKE/BIRC3/TRIM58/RHOA/LTBR/PINK1/S100A13/PELI1/UNC5CL/CASP10/CC2D1A/NDFIP1/TRIM22/MID2/ROR1/PRKN/CCDC22/TRIM32/IKBKG/LPAR1
BP	GO:0045071	negative regulation of viral genome replication	40	0.5889	1.72827	0.00305873	0.00305873	0.118472	3684	tags=50%, list=22%, signal=39%	OAS3/IFIH1/TRIM6/APOBEC3H/MX1/IFI16/PLSCR1/RNASEL/BST2/SETDB1/ISG15/APOBEC3B/EIF2AK2/BTBD17/APOBEC3F/APOBEC3D/FAM111A/APOBEC3C/TNIP1/APOBEC3G
BP	GO:0015718	monocarboxylic acid transport	100	0.470484	1.57669	0.00306217	0.00306217	0.118472	2946	tags=32%, list=17%, signal=27%	SLC16A2/MPC2/CRABP2/SLCO1A2/ABCD1/SLC5A12/SLC6A12/PROCA1/SLC16A5/SLC17A5/APOE/SLC16A3/SLC27A2/CD36/BDKRB2/PTGES/SLCO2A1/PLA2G12A/FABP3/TNFRSF11A/SLC10A3/SYK/PLA2G4A/P2RX4/ATP8B1/PLA2G6/PLA2G4F/PLA2R1/SLC43A3/AKR1C1/SLC16A8/ACSL3
BP	GO:0003014	renal system process	82	0.480507	1.56547	0.00307378	0.00307378	0.118472	3484	tags=40%, list=20%, signal=32%	STC1/ATP6V1B1/TBC1D8B/GJA5/F2RL1/AGT/FOLR1/CD34/CLCN5/CLDN4/SLC4A5/TMEM63C/OPRL1/CORIN/ADORA1/KLHL3/NPR3/HAS2/RHOA/LGMN/MYO5B/SERPINF2/BMP4/GSN/ITGA3/AQP3/ADM/EMP2/EDNRA/AQP4/CLCNKB/SLC15A2/ABCG2
BP	GO:0060397	growth hormone receptor signaling pathway via JAK-STAT	8	0.835075	1.68623	0.00307658	0.00307658	0.118472	1682	tags=50%, list=10%, signal=45%	JAK3/STAT6/STAT5A/LYN
BP	GO:0010248	establishment or maintenance of transmembrane electrochemical gradient	8	0.833996	1.68405	0.00314239	0.00314239	0.120638	1205	tags=62%, list=7%, signal=58%	ATP1A2/ATP1B1/FXYD2/ATP12A/ATP1A1
BP	GO:0050878	regulation of body fluid levels	249	0.393953	1.44213	0.00316051	0.00316051	0.120966	3571	tags=33%, list=21%, signal=27%	ATP6V1B1/APLNR/ADRA2B/PLAUR/TRPV4/NOS3/F13A1/XDH/F8/GJA5/PTPN6/FBLN1/F2RL1/PLSCR1/CD34/APOE/F11R/GPI/HK2/SLC4A5/TRAF3IP2/CD36/C1QTNF1/C1GALT1C1/OPRL1/FGF10/STAT5A/DGKK/NFE2/SCNN1A/ADORA1/NPR3/LYN/PAFAH2/ADRA2C/VAMP8/SYK/PRICKLE1/EMILIN2/PLA2G4A/HAS2/CD9/ZBTB7B/MYO5B/VAV3/SERPINF2/HSPB1/ATP7B/PAPSS2/DTNBP1/PDGFA/SLC29A1/AQP3/SOCS2/ATP7A/P2RY2/VKORC1/VWF/ENPP4/TYRO3/PLAT/PRLR/PRKCQ/ADM/PROCR/PRKCD/…
BP	GO:0002684	positive regulation of immune system process	605	0.336535	1.30029	0.00317609	0.00317609	0.121196	2960	tags=24%, list=17%, signal=20%	NKAP/MICB/OAS3/TSPAN6/NFATC2/IFIH1/PTN/C1RL/LGALS1/RNF135/HLA-DMA/DDX60/TRIM6/RAB29/TIFA/HLA-DMB/JAK3/TRPV4/SOX13/HLA-DOA/TLR5/MOSPD2/DUSP10/ROR2/KLF10/PTPN6/GPSM3/RAB7B/RAG1/C3/NLRX1/MAPKAPK2/CD4/STXBP2/BTN3A2/CD74/IFI16/CAMK1D/F2RL1/PLSCR1/HLA-DQB1/FCHO1/SMARCD2/EPG5/CCDC88B/BANK1/IRAK1/IGF1/MASP1/NMI/HMSD/TNFAIP3/HES1/GPI/XIAP/CACNB3/PDGFD/PARP9/TRIM56/ABL2/HLA-E/PRKCH/CD36/RBM47/SPG21/CD79B/Z…
MF	GO:0047617	acyl-CoA hydrolase activity	14	0.747956	1.77268	0.00322184	0.00322184	0.122568	2448	tags=43%, list=14%, signal=37%	ABCD1/ACOT2/THEM4/ACOT11/PLA2G6/ACOT9
MF	GO:0071949	FAD binding	34	0.614105	1.76372	0.00323147	0.00323147	0.122568	2908	tags=38%, list=17%, signal=32%	ACOXL/XDH/CYB5R1/CYB5R2/MICAL2/QSOX1/ERO1B/ACOX2/AIFM1/AOX1/SQOR/LDHD/ACOX1
BP	GO:0035337	fatty-acyl-CoA metabolic process	33	0.601195	1.71894	0.0032512	0.0032512	0.122947	1540	tags=27%, list=9%, signal=25%	ABCD1/ELOVL7/NUDT19/FAR2/NUDT8/NUDT7/SLC27A2/HSD17B4/DGAT2
BP	GO:0032784	regulation of DNA-templated transcription elongation	104	-0.394848	-1.50294	0.00327977	0.00327977	0.123299	3103	tags=24%, list=18%, signal=20%	EAF2/INTS11/LEO1/LDB1/THOC5/BTBD18/CCAR2/INTS4/MED1/EZH2/ZNF326/SCAF8/INTS9/THOC1/ALYREF/MED28/NCBP1/MED31/NELFCD/ZC3H4/MED17/DDX39B/ELL2/CDK12/WDR43
BP	GO:0009448	gamma-aminobutyric acid metabolic process	6	-0.868733	-1.72124	0.00328002	0.00328002	0.123299	831	tags=67%, list=5%, signal=63%	PHGDH/ABAT/ALDH1A1/SLC38A1
BP	GO:0006338	chromatin remodeling	297	-0.305291	-1.31093	0.00330811	0.00330811	0.123533	2505	tags=23%, list=15%, signal=20%	GATAD2A/PHF2/GRWD1/ARID1B/PAX6/SCMH1/TRIP12/SETD2/BICRA/BAZ1A/EZH2/NOC2L/NAA60/BRD2/CHD9/SMARCA5/RUVBL1/SMARCC2/KAT6A/UBR5/ACTR8/ZMPSTE24/RSF1/HDAC2/SIRT7/RB1/HNRNPC/DNAJC9/NAP1L3/MORC2/HP1BP3/LMNB1/TP53/ACTL6A/SUV39H2/HIRA/CDKN1C/ZBTB1/SMARCE1/MYC/BAZ2B/ACTB/BAZ1B/POLE3/INO80/SMARCAD1/TTF2/KMT2A/DDX21/ASF1A/SHPRH/XIST/MYBBP1A/SET/PPM1D/ERCC6L2/HMGB1/TOP1/KAT6B/ATRX/MECOM/PHF10/RING1/BEND3/CHD1/K…
CC	GO:0005923	bicellular tight junction	109	0.464292	1.56658	0.00331623	0.00331623	0.123533	1986	tags=28%, list=12%, signal=25%	SYNPO/TJP3/MAGI2/ARHGEF2/CLDN23/CLDN3/EPB41L4B/OCEL1/MPP7/CLDN19/F11R/MXRA8/CLDN4/SH3BP1/AOC1/CGN/TJP2/CLDN9/MARVELD2/CLDN10/CLDN7/CRB3/USP53/RAB13/ILDR1/EPCAM/ANK3/PRKCI/ASH1L/PLXDC1/MARVELD3
CC	GO:0016324	apical plasma membrane	248	0.386438	1.41371	0.00333784	0.00333784	0.123533	3107	tags=31%, list=18%, signal=26%	SLC16A2/STC1/DSTYK/ATP6V1B1/SLC5A12/TRPV4/STX3/ATP1B1/KIAA1614/HPN/DRAM2/ATP1B2/STXBP2/FOLR1/CD34/GPR143/TCIRG1/DPEP1/MYO7A/OCEL1/ATP12A/SLC16A3/RAB27B/BST2/CLDN4/SLC22A5/SLC4A5/SLC44A4/MARVELD2/ATP6V1A/CD36/SLC7A8/CLIC5/ATP1A1/CRB3/ATP2B2/ERBB3/TF/EPCAM/PTH1R/SLC26A9/CA4/ABCC1/SCNN1A/SLC39A8/CTSL/PRKCI/PSEN1/ATP8B1/SLC34A2/SLC2A13/RAB17/KCNA5/SLC39A4/CTSB/SLC9B2/SLC4A10/PROM2/SLC29A1/PDE4D/SLC30…
BP	GO:0030200	heparan sulfate proteoglycan catabolic process	8	0.829338	1.67464	0.00333981	0.00333981	0.123533	753	tags=25%, list=4%, signal=24%	IDS/GUSB
BP	GO:0030207	chondroitin sulfate catabolic process	3	0.954184	1.50772	0.00335178	0.00335178	0.123533	753	tags=67%, list=4%, signal=64%	HEXB/GUSB
BP	GO:0033865	nucleoside bisphosphate metabolic process	92	0.467016	1.54404	0.00337805	0.00337805	0.123533	3405	tags=36%, list=20%, signal=29%	PDHA1/ABCD1/ACOT2/SULT1C4/PDK1/SULT1A1/ELOVL7/NUDT19/FAR2/ACSS2/NUDT8/NUDT7/SLC27A2/PMVK/PAPSS1/ACSF2/OXSM/SUCLG2/HSD17B4/BPNT1/DGAT2/PIPOX/ACSM3/PAPSS2/ACOT9/ACACB/PDK3/ACSL3/MCCC2/OGDH/MCEE/PPCS/ABHD14B
BP	GO:0033875	ribonucleoside bisphosphate metabolic process	92	0.467016	1.54404	0.00337805	0.00337805	0.123533	3405	tags=36%, list=20%, signal=29%	PDHA1/ABCD1/ACOT2/SULT1C4/PDK1/SULT1A1/ELOVL7/NUDT19/FAR2/ACSS2/NUDT8/NUDT7/SLC27A2/PMVK/PAPSS1/ACSF2/OXSM/SUCLG2/HSD17B4/BPNT1/DGAT2/PIPOX/ACSM3/PAPSS2/ACOT9/ACACB/PDK3/ACSL3/MCCC2/OGDH/MCEE/PPCS/ABHD14B
BP	GO:0034032	purine nucleoside bisphosphate metabolic process	92	0.467016	1.54404	0.00337805	0.00337805	0.123533	3405	tags=36%, list=20%, signal=29%	PDHA1/ABCD1/ACOT2/SULT1C4/PDK1/SULT1A1/ELOVL7/NUDT19/FAR2/ACSS2/NUDT8/NUDT7/SLC27A2/PMVK/PAPSS1/ACSF2/OXSM/SUCLG2/HSD17B4/BPNT1/DGAT2/PIPOX/ACSM3/PAPSS2/ACOT9/ACACB/PDK3/ACSL3/MCCC2/OGDH/MCEE/PPCS/ABHD14B
BP	GO:0006692	prostanoid metabolic process	32	0.617101	1.75457	0.00340523	0.00340523	0.123533	4371	tags=53%, list=26%, signal=40%	ATP6V1B1/CD74/CYP2S1/PTGR1/PTGES/PTGR2/PLA2G4A/PLA2G4F/CBR1/AKR1C2/AKR1C1/ACOX1/PTGS1/MIF/PTGIS/PNPLA8/PLA2G3
BP	GO:0006693	prostaglandin metabolic process	32	0.617101	1.75457	0.00340523	0.00340523	0.123533	4371	tags=53%, list=26%, signal=40%	ATP6V1B1/CD74/CYP2S1/PTGR1/PTGES/PTGR2/PLA2G4A/PLA2G4F/CBR1/AKR1C2/AKR1C1/ACOX1/PTGS1/MIF/PTGIS/PNPLA8/PLA2G3
BP	GO:0022407	regulation of cell-cell adhesion	312	0.372071	1.38273	0.00342462	0.00342462	0.123533	3200	tags=27%, list=19%, signal=22%	NKAP/LGALS1/HLA-DMA/PLAUR/HLA-DMB/GCNT2/JAK3/TRPV4/SOX13/SPINT2/HLA-DOA/DUSP10/SDC4/PTPN6/RAG1/FXYD5/CD4/CD74/HLA-DQB1/FCHO1/SMARCD2/AKNA/CCDC88B/LRRC32/F11R/IRAK1/IGF1/HES1/ABL2/HLA-E/ZNF703/ALOX5/ZP3/C1QTNF1/KIFAP3/EPCAM/PTPRU/CARD11/MEGF10/LYN/ADAM19/GATA3/FLOT2/ANK3/SYK/EMILIN2/HAS2/RHOA/CD9/CDH1/ASS1/ZBTB7B/KLF4/KIF26B/SERPINF2/PELI1/FUT4/MINK1/MBP/BMP4/SPN/TNFSF9/WNT1/NDFIP1/CD55/TNFSF4/HFE…
BP	GO:0009617	response to bacterium	327	0.372536	1.39041	0.00343898	0.00343898	0.123533	3624	tags=30%, list=21%, signal=24%	OAS3/USP18/LDOC1/FUCA2/RPL39/TRIM6/RAB29/NOS3/LITAF/DUSP10/BAIAP2L1/C3/MAPKAPK2/CD4/SLC17A5/SCARB1/ALAD/SIGIRR/F2RL1/CLDN3/WFDC2/BANK1/IRAK1/TNFAIP3/LYST/BNIP3/HMCN1/OTUD5/HLA-E/SLC22A5/IRF8/ADAMTS9/CD36/SPINK5/SPON2/HERC6/FGF10/CITED1/TICAM1/VIL1/C2/TF/ACP5/TAP2/HLA-B/SLC9A9/TNFRSF1B/ERAP1/ISG15/LYN/MAOB/CASP8/TNFRSF11A/THPO/SHC1/SYK/EMILIN2/RHOA/OPTN/CDH1/ASS1/PLA2G6/PELI1/IL36RN/CCDC80/RNASE1/…
BP	GO:0055075	potassium ion homeostasis	24	0.651312	1.73933	0.00345546	0.00345546	0.123533	2168	tags=50%, list=13%, signal=44%	ATP1A2/SLC12A6/ATP6V1B1/ATP1B1/ATP1B2/SLC12A8/FXYD2/ATP12A/KCNH2/ATP1A1/KLHL3/KCNA5
MF	GO:0008443	phosphofructokinase activity	6	0.863968	1.6097	0.00346589	0.00346589	0.123533	953	tags=50%, list=6%, signal=47%	PFKFB2/PFKFB4/PFKP
BP	GO:0000054	ribosomal subunit export from nucleus	15	-0.706283	-1.82335	0.0034688	0.0034688	0.123533	3426	tags=60%, list=20%, signal=48%	LTV1/LSG1/XPO1/RIOK2/ABCE1/RAN/NUP88/RRS1/SDAD1
BP	GO:0033750	ribosome localization	15	-0.706283	-1.82335	0.0034688	0.0034688	0.123533	3426	tags=60%, list=20%, signal=48%	LTV1/LSG1/XPO1/RIOK2/ABCE1/RAN/NUP88/RRS1/SDAD1
BP	GO:0006735	NADH regeneration	14	0.744656	1.76486	0.00347207	0.00347207	0.123533	3020	tags=64%, list=18%, signal=53%	ENO3/ENO2/HK2/PFKP/PGAM2/PGK1/PKM/HK1/TPI1
BP	GO:0061621	canonical glycolysis	14	0.744656	1.76486	0.00347207	0.00347207	0.123533	3020	tags=64%, list=18%, signal=53%	ENO3/ENO2/HK2/PFKP/PGAM2/PGK1/PKM/HK1/TPI1
BP	GO:0061718	glucose catabolic process to pyruvate	14	0.744656	1.76486	0.00347207	0.00347207	0.123533	3020	tags=64%, list=18%, signal=53%	ENO3/ENO2/HK2/PFKP/PGAM2/PGK1/PKM/HK1/TPI1
MF	GO:0005114	type II transforming growth factor beta receptor binding	7	-0.851267	-1.74664	0.00349686	0.00349686	0.124065	267	tags=71%, list=2%, signal=70%	TGFB1/BAMBI/TGFBR1/TGFB2/TGFBR3
BP	GO:0021869	forebrain ventricular zone progenitor cell division	5	-0.893203	-1.67774	0.00355185	0.00355185	0.125578	339	tags=80%, list=2%, signal=78%	FGFR2/POU3F2/DIXDC1/POU3F3
BP	GO:0007249	I-kappaB kinase/NF-kappaB signaling	227	0.394171	1.42751	0.00355939	0.00355939	0.125578	3056	tags=29%, list=18%, signal=24%	TSPAN6/LGALS1/TRIM25/SLC44A2/PIM2/TRIM6/TIFA/TRIM34/CFLAR/LITAF/TMEM106A/TRIM68/NLRX1/EDA/CD4/CD74/F2RL1/PRDX4/SHISA5/S100A4/IRAK1/TNFAIP3/BST2/UBD/TRAF3IP2/CXXC5/CD36/TRAF5/PPM1B/TICAM1/TMEM101/TRIM38/CARD11/SLC39A8/CASP8/TNFRSF19/OTUD7B/IKBKE/ASH1L/BIRC3/TRIM58/RHOA/UFL1/OPTN/LTBR/PINK1/S100A13/PELI1/HSPB1/UNC5CL/CASP10/ANGPT1/CC2D1A/NDFIP1/ROCK1/TANK/TRIM22/MID2/SIRPA/TRAF1/ROR1/NR1D1/PRKN/CCD…
CC	GO:1990234	transferase complex	762	-0.253447	-1.15903	0.00360173	0.00360173	0.126714	2504	tags=20%, list=15%, signal=17%	KBTBD6/SMC6/SPOP/OSTC/PHF20L1/TCEA1/POLR2F/KLHL9/AMFR/TRMT6/FBXL6/KMT2C/PCNA/RIOK1/ARMC8/POLR1B/DCAF1/ACVR2B/E2F6/TAF2/POLR2B/EZH2/TAF4/CDKN1A/FBXO3/PRMT5/WDR5B/CAB39/PRKAB1/SMURF2/PDSS2/SOCS3/FBXO11/FNTB/SOCS1/QTRT2/PRPS2/SNRPD1/RUVBL1/FBXL7/QTRT1/CAB39L/ANAPC7/POLR1C/WDR77/FBXL3/RANBP2/CREBBP/FBXW8/BCCIP/KAT6A/CDK5/PAF1/ANAPC13/CUL4A/RNF40/UBE2N/MAT2B/DERL1/HDAC2/PIGH/OGT/RNF19B/SOCS4/UBR3/PRKA…
BP	GO:0009615	response to virus	273	0.383237	1.4132	0.00361166	0.00361166	0.126714	3056	tags=26%, list=18%, signal=22%	MICB/OAS3/TSPAN6/IFIH1/RNF135/SLFN13/DDX60/FMR1/TRIM25/DDX60L/PIM2/TRIM6/TRIM34/LGALS8/APOBEC3H/RAB7B/NLRX1/MX1/IFI16/F2RL1/HERC5/PLSCR1/RNASEL/IFI6/NMI/TNFAIP3/DTX3L/LYST/MX2/BST2/PARP9/BNIP3/TRIM56/IFNLR1/TRAF3IP2/ITGB6/SPON2/PPM1B/SEC14L1/TICAM1/ADAR/TRIM38/ZDHHC1/IVNS1ABP/SERINC5/ISG15/GATA3/IKBKE/VAMP8/SLFN11/ADARB1/APOBEC3B/HSPB1/H19/STAT2/PQBP1/TNFSF4/SMAD3/ARF1/UNC13D/TANK/EIF2AK2/BTBD17/…
BP	GO:0033044	regulation of chromosome organization	238	-0.32255	-1.34163	0.00364641	0.00364641	0.127579	1959	tags=18%, list=11%, signal=16%	RTEL1/SMARCA5/RUVBL1/SENP6/ANAPC7/MCPH1/HNRNPA2B1/SMARCC2/TRIP13/ACTR8/ERCC4/PPP1R10/RB1/SMG6/HNRNPC/ANAPC1/MORC2/GEN1/HECW2/NEK6/ZNF207/HNRNPD/ACTL6A/SMARCE1/MYC/ACTB/BAZ1B/INO80/SETMAR/MAD2L1/CCT6A/CDC16/YLPM1/DKC1/CCT5/APC/ATRX/USP7/CCT2/PHF10/DUSP1/GNL3L/KAT2B
BP	GO:0010835	regulation of protein ADP-ribosylation	8	-0.811111	-1.74253	0.00368948	0.00368948	0.128658	319	tags=38%, list=2%, signal=37%	XRCC1/PUM3/KAT2B
BP	GO:0002455	humoral immune response mediated by circulating immunoglobulin	22	0.673564	1.77295	0.00369762	0.00369762	0.128658	3861	tags=59%, list=23%, signal=46%	C1RL/PTPN6/C3/ZP3/C2/EXO1/C1R/CFI/SUSD4/CD55/CD46/C1S/CLU
MF	GO:0004594	pantothenate kinase activity	3	-0.953191	-1.5867	0.00371437	0.00371437	0.128886	728	tags=67%, list=4%, signal=64%	PANK2/PANK1
BP	GO:0036115	fatty-acyl-CoA catabolic process	6	0.862507	1.60698	0.00372995	0.00372995	0.129072	1012	tags=67%, list=6%, signal=63%	ABCD1/NUDT19/NUDT8/NUDT7
CC	GO:0005838	proteasome regulatory particle	19	-0.660013	-1.7829	0.00381322	0.00381322	0.131585	3234	tags=74%, list=19%, signal=60%	ADRM1/PSMD3/PSMD12/PSMD8/PSMD1/PSMC6/PSMD14/PSMD6/PSMC5/PSMC3/PSMD7/PSMD11/PSMC4/PSMC2
BP	GO:1903830	magnesium ion transmembrane transport	15	0.743434	1.76917	0.00383015	0.00383015	0.131585	3110	tags=53%, list=18%, signal=44%	SLC41A1/NIPAL3/CNNM4/SLC41A3/CNNM2/MMGT1/TUSC3/NIPAL1
CC	GO:0030934	anchoring collagen complex	3	-0.952681	-1.58585	0.00383887	0.00383887	0.131585	34	tags=67%, list=0%, signal=67%	COL14A1/COL12A1
BP	GO:0060244	negative regulation of cell proliferation involved in contact inhibition	4	-0.925329	-1.63187	0.00384424	0.00384424	0.131585	872	tags=50%, list=5%, signal=47%	FAP/SRPX
MF	GO:0140090	membrane curvature sensor activity	3	0.951302	1.50317	0.00388274	0.00388274	0.132543	222	tags=33%, list=1%, signal=33%	ICA1
MF	GO:0008179	adenylate cyclase binding	12	-0.7635	-1.8263	0.00393599	0.00393599	0.133362	1652	tags=42%, list=10%, signal=38%	CALM2/CAP1/AKAP5/CALM1/ADRB2
BP	GO:0016054	organic acid catabolic process	197	0.4006	1.43485	0.00394601	0.00394601	0.133362	3258	tags=27%, list=19%, signal=22%	ATP2B4/HEXB/ACOXL/ABCD1/IDS/HAAO/ECH1/NOS3/HIBADH/QPRT/SARDH/ECHDC2/GLUL/AFMID/ETFB/DPEP1/NUDT19/RENBP/SLC16A3/GLUD2/ACOX2/ABHD2/HSD17B10/HDC/AMT/FTCD/NUDT8/NUDT7/SLC27A2/TYSND1/HMGCL/BLMH/ACAD11/HSD17B4/AIG1/PIPOX/BCKDHA/LPIN2/HYKK/HACL1/ADHFE1/SLC25A44/ACACB/FAAH/LDHD/ACOX1/MCCC2/NPL/ACAD10/PEX7/PHYH/HADH/SDSL/MCEE
BP	GO:0046395	carboxylic acid catabolic process	197	0.4006	1.43485	0.00394601	0.00394601	0.133362	3258	tags=27%, list=19%, signal=22%	ATP2B4/HEXB/ACOXL/ABCD1/IDS/HAAO/ECH1/NOS3/HIBADH/QPRT/SARDH/ECHDC2/GLUL/AFMID/ETFB/DPEP1/NUDT19/RENBP/SLC16A3/GLUD2/ACOX2/ABHD2/HSD17B10/HDC/AMT/FTCD/NUDT8/NUDT7/SLC27A2/TYSND1/HMGCL/BLMH/ACAD11/HSD17B4/AIG1/PIPOX/BCKDHA/LPIN2/HYKK/HACL1/ADHFE1/SLC25A44/ACACB/FAAH/LDHD/ACOX1/MCCC2/NPL/ACAD10/PEX7/PHYH/HADH/SDSL/MCEE
BP	GO:0072021	ascending thin limb development	3	-0.952232	-1.5851	0.00396337	0.00396337	0.133362	8	tags=67%, list=0%, signal=67%	PKD2/POU3F3
BP	GO:0072218	metanephric ascending thin limb development	3	-0.952232	-1.5851	0.00396337	0.00396337	0.133362	8	tags=67%, list=0%, signal=67%	PKD2/POU3F3
BP	GO:0043985	histone H4-R3 methylation	6	-0.864425	-1.71271	0.00399033	0.00399033	0.133362	2053	tags=67%, list=12%, signal=59%	PRMT5/WDR77/PRDM4/PRMT1
MF	GO:0030515	snoRNA binding	32	-0.573806	-1.76924	0.00399065	0.00399065	0.133362	3564	tags=53%, list=21%, signal=42%	NOP10/NUDT16L1/IMP3/DHX37/XRCC5/WDR3/BYSL/RRP9/NOLC1/IMP4/ISG20/GAR1/DDX21/DKC1/TSR1/NOP56/NOP58
BP	GO:0010817	regulation of hormone levels	347	0.362664	1.35893	0.0039912	0.0039912	0.133362	4088	tags=32%, list=24%, signal=25%	SLC16A2/MPC2/CRABP2/KDM5B/CYP11A1/NNAT/PFKFB2/TRPV4/DHRS3/HPN/FURIN/ARNT/GLUL/H6PD/F2RL1/AGT/SULT1A1/ALDH9A1/TCIRG1/HSD17B7/KCNJ11/SCG5/TRPM2/HSD17B10/CYP2S1/LTBP4/SLC18A2/CPQ/PLCB1/ALOX5/SLC7A8/ATP1A1/ENSA/C1QTNF1/SYT7/DOC2B/ILDR1/HSD17B4/DKK3/DISP1/DHRS11/DGAT2/HSD17B11/ZBED6/CORIN/ADORA1/LYN/KLK6/GATA3/CTSL/PRLHR/CTSZ/VAMP8/SYTL4/VSNL1/TFAP2B/PLA2G6/EDN3/KCNA5/UQCC2/PAPSS2/CTSB/SLC9B2/RDH16/HS…
BP	GO:0000957	mitochondrial RNA catabolic process	6	-0.864063	-1.71199	0.00403212	0.00403212	0.134374	1716	tags=67%, list=10%, signal=60%	GRSF1/PNPT1/PDE12/SLIRP
MF	GO:0015103	inorganic anion transmembrane transporter activity	83	0.486508	1.58378	0.00409548	0.00409548	0.136126	3571	tags=37%, list=21%, signal=30%	SLC12A6/SLC6A12/CLIC6/KCNT2/SLC12A8/CLCN5/SLC18A2/BEST4/ANO9/CLDN4/ANO10/SLC4A5/ANO3/CLIC5/GABRB2/SLC26A9/ABCC1/CLCN4/FXYD3/SLC4A10/TTYH2/ABCC6/UCP2/ANO2/ANO5/CLCNKB/SLC26A11/SLC6A3/CFTR/CLCN3/CLIC1
CC	GO:0070761	pre-snoRNP complex	7	-0.844473	-1.73271	0.00412504	0.00412504	0.136616	745	tags=57%, list=4%, signal=55%	TAF9/ZNHIT6/NOP56/NOP58
BP	GO:0016042	lipid catabolic process	230	0.388622	1.4101	0.00413184	0.00413184	0.136616	3380	tags=28%, list=20%, signal=23%	HEXB/ACOXL/ABCD1/SORL1/ECH1/APOC1/SCARB1/ECHDC2/OXCT2/APOE/ETFB/DPEP1/NUDT19/DDHD2/ACOX2/FAAH2/PLCB2/ABHD2/HSD17B10/NCEH1/GM2A/PNPLA3/NUDT8/NUDT7/SLC27A2/ASPG/TYSND1/PLCB1/THRA/NEU3/ACAD11/HSD17B4/HSD17B14/AIG1/HSD17B11/PLA2G12A/LIPC/ADORA1/PAFAH2/NEU1/SMPDL3B/PLA2G4A/PLA2G6/LPIN2/PLA2G4F/FUCA1/HACL1/CYP27A1/APOA2/ACACB/GLA/FAAH/CYP1B1/ACOX1/PRKCD/ACAD10/PEX7/PHYH/HADH/MGLL/MCEE/PNPLA4/SPP1/INPP5F
BP	GO:0051236	establishment of RNA localization	151	-0.356718	-1.42495	0.00420571	0.00420571	0.138695	3492	tags=41%, list=20%, signal=33%	YBX1/KHDRBS1/YTHDC1/POM121/SSB/BICD2/KHSRP/CPSF6/NUP153/SEC13/RBM15B/NOL6/PHAX/NUP35/MAGOHB/CETN2/XPO1/THOC5/PCID2/TNKS/THOC2/NUTF2/SMG1/QKI/G3BP2/THOC6/SETD2/NPIPA1/KPNB1/SEH1L/PARP11/THOC1/ALYREF/RANBP2/HNRNPA2B1/UPF2/NUP160/HNRNPA3/NUP188/SMG6/PNPT1/ENY2/EIF5AL1/NXF1/POLR2D/NCBP1/EIF4A3/XPOT/DHX9/IGF2BP1/DDX39A/PEG10/RAN/SRSF1/NSUN2/NUP50/TSC1/DDX39B/NUP88/SRSF7/RFTN1/SRSF3
BP	GO:0060415	muscle tissue morphogenesis	51	-0.489415	-1.68834	0.00422395	0.00422395	0.138934	2382	tags=43%, list=14%, signal=37%	SMAD4/ACTC1/DLL4/TGFB1/MED1/ZFPM1/FZD1/COL3A1/PROX1/TPM1/PKP2/LRP2/ANKRD1/S1PR1/HEG1/COL11A1/FGFR2/TGFBR1/BMPR1A/TGFB2/TGFBR3/WNT5A
BP	GO:0030488	tRNA methylation	41	-0.506972	-1.66592	0.0042501	0.0042501	0.139431	2601	tags=39%, list=15%, signal=33%	TRMT61A/TRMT13/TRMO/TRMT6/NSUN6/TRMT1/METTL6/BCDIN3D/METTL2B/TRDMT1/METTL1/LCMT2/NSUN2/WDR4/TYW3/ALKBH8
BP	GO:0032264	IMP salvage	4	0.929022	1.56228	0.00429816	0.00429816	0.14045	241	tags=50%, list=1%, signal=49%	HPRT1/AMPD3
BP	GO:0001676	long-chain fatty acid metabolic process	65	0.506107	1.59136	0.00430338	0.00430338	0.14045	4285	tags=42%, list=25%, signal=31%	ABCD1/ACOT2/FAAH2/CYP2S1/PNPLA3/SLC27A2/PTGR1/ALOX5/ACSF2/AIG1/ALOX15/PLA2G4A/CBR1/HACL1/FAAH/CYP1B1/ACSL3/EPHX1/GSTM4/MGLL/SLC27A6/PAM/PTGS1/PTGIS/PNPLA8/CPT2/ABHD6
BP	GO:0000462	maturation of SSU-rRNA from tricistronic rRNA transcript (SSU-rRNA, 5.8S rRNA, LSU-rRNA)	35	-0.542348	-1.70889	0.00438858	0.00438858	0.141851	3190	tags=34%, list=19%, signal=28%	ABT1/MRPS11/DHX37/BYSL/RRP36/NOL10/UTP4/RRS1/DCAF13/TSR1/UTP20/WDR43
BP	GO:0030198	extracellular matrix organization	232	0.384763	1.39708	0.00439656	0.00439656	0.141851	3201	tags=34%, list=19%, signal=28%	LAMA2/SLC2A10/ZNF469/ADAMTS10/ELF3/CTSV/CFLAR/SPINT2/COL16A1/NPNT/CARMIL2/HPN/FURIN/COL13A1/FBLN1/AGT/PRDX4/COL4A4/QSOX1/TNXB/LAMB1/SPOCK2/TGFBI/HPSE2/LCP1/HMCN1/ADAMTS9/LAMC1/SPINK5/PBXIP1/VIPAS39/SPINT1/CREB3L1/OLFML2A/TCF15/ITGA8/TNFRSF1B/CRISPLD2/SLC39A8/ADAMTSL2/PRICKLE1/COL4A1/FOXC1/HAS2/SERPINF2/MMP14/FMOD/COL9A3/COL9A2/COL23A1/ADAMTS4/P4HA1/CCDC80/SOX9/FERMT1/ADAMTS19/RAMP2/SERPINB5/EGFLA…
BP	GO:0043062	extracellular structure organization	232	0.384763	1.39708	0.00439656	0.00439656	0.141851	3201	tags=34%, list=19%, signal=28%	LAMA2/SLC2A10/ZNF469/ADAMTS10/ELF3/CTSV/CFLAR/SPINT2/COL16A1/NPNT/CARMIL2/HPN/FURIN/COL13A1/FBLN1/AGT/PRDX4/COL4A4/QSOX1/TNXB/LAMB1/SPOCK2/TGFBI/HPSE2/LCP1/HMCN1/ADAMTS9/LAMC1/SPINK5/PBXIP1/VIPAS39/SPINT1/CREB3L1/OLFML2A/TCF15/ITGA8/TNFRSF1B/CRISPLD2/SLC39A8/ADAMTSL2/PRICKLE1/COL4A1/FOXC1/HAS2/SERPINF2/MMP14/FMOD/COL9A3/COL9A2/COL23A1/ADAMTS4/P4HA1/CCDC80/SOX9/FERMT1/ADAMTS19/RAMP2/SERPINB5/EGFLA…
BP	GO:0050779	RNA destabilization	87	-0.403943	-1.51147	0.0044095	0.0044095	0.141851	3803	tags=34%, list=22%, signal=27%	YTHDF1/TNRC6A/CNOT3/PAIP1/CNOT10/EXOSC2/GIGYF2/YBX1/KHSRP/SYNCRIP/DCP1A/CNOT6/CSDE1/SAMD4A/SAMD4B/YTHDF2/NT5C3B/PNPT1/HNRNPD/PDE12/POLR2D/MLH1/CNOT7/EXOSC8/DHX9/METTL3/IGF2BP1/EXOSC3/TARDBP/ROCK2
BP	GO:0048644	muscle organ morphogenesis	57	-0.478685	-1.68046	0.00441159	0.00441159	0.141851	3173	tags=44%, list=19%, signal=36%	SMAD4/ACTC1/DLL4/TGFB1/CNTF/MED1/ZFPM1/FZD1/COL3A1/PROX1/TPM1/PKP2/LIF/LRP2/ANKRD1/S1PR1/HEG1/COL11A1/ARID5B/FGFR2/TGFBR1/BMPR1A/TGFB2/TGFBR3/WNT5A
BP	GO:0034140	negative regulation of toll-like receptor 3 signaling pathway	3	0.948409	1.49859	0.0044137	0.0044137	0.141851	832	tags=67%, list=5%, signal=63%	F2RL1/TNFAIP3
BP	GO:0050657	nucleic acid transport	148	-0.360933	-1.42993	0.00456062	0.00456062	0.145543	3492	tags=42%, list=20%, signal=34%	YBX1/KHDRBS1/YTHDC1/POM121/SSB/BICD2/KHSRP/CPSF6/NUP153/SEC13/RBM15B/NOL6/PHAX/NUP35/MAGOHB/CETN2/XPO1/THOC5/PCID2/TNKS/THOC2/NUTF2/SMG1/QKI/G3BP2/THOC6/SETD2/NPIPA1/KPNB1/SEH1L/PARP11/THOC1/ALYREF/RANBP2/HNRNPA2B1/UPF2/NUP160/HNRNPA3/NUP188/SMG6/PNPT1/ENY2/EIF5AL1/NXF1/POLR2D/NCBP1/EIF4A3/XPOT/DHX9/IGF2BP1/DDX39A/PEG10/RAN/SRSF1/NSUN2/NUP50/TSC1/DDX39B/NUP88/SRSF7/RFTN1/SRSF3
BP	GO:0050658	RNA transport	148	-0.360933	-1.42993	0.00456062	0.00456062	0.145543	3492	tags=42%, list=20%, signal=34%	YBX1/KHDRBS1/YTHDC1/POM121/SSB/BICD2/KHSRP/CPSF6/NUP153/SEC13/RBM15B/NOL6/PHAX/NUP35/MAGOHB/CETN2/XPO1/THOC5/PCID2/TNKS/THOC2/NUTF2/SMG1/QKI/G3BP2/THOC6/SETD2/NPIPA1/KPNB1/SEH1L/PARP11/THOC1/ALYREF/RANBP2/HNRNPA2B1/UPF2/NUP160/HNRNPA3/NUP188/SMG6/PNPT1/ENY2/EIF5AL1/NXF1/POLR2D/NCBP1/EIF4A3/XPOT/DHX9/IGF2BP1/DDX39A/PEG10/RAN/SRSF1/NSUN2/NUP50/TSC1/DDX39B/NUP88/SRSF7/RFTN1/SRSF3
MF	GO:0140828	metal cation:monoatomic cation antiporter activity	28	0.618353	1.70045	0.00456316	0.00456316	0.145543	3161	tags=46%, list=18%, signal=38%	SLC9A7/SLC41A1/SLC24A1/SLC38A5/SLC41A3/CHP1/SLC9A6/SLC9A9/SLC9B2/SLC4A10/SLC8B1/SLC8A2/SLC9A5
BP	GO:0048593	camera-type eye morphogenesis	100	-0.402902	-1.5272	0.00468542	0.00468542	0.149066	2868	tags=29%, list=17%, signal=24%	SOX8/WNT2B/NF1/EPHB1/CNTF/RORB/PAX6/MFSD2A/NOTCH2/RS1/SOX1/PROX1/ZEB1/ATF4/JAG1/SDK1/PROM1/BAX/HIPK2/BMP7/CRB2/DIO3/MEIS1/FJX1/SDK2/FAT3/RING1/WNT5A/TSPAN12
BP	GO:0060759	regulation of response to cytokine stimulus	115	0.452474	1.53819	0.00472533	0.00472533	0.149958	3301	tags=30%, list=19%, signal=25%	OAS3/USP18/IFIH1/TRIM6/PTPN6/RFFL/CD74/SIGIRR/F2RL1/RNF113A/IRAK1/TNFAIP3/XIAP/PARP9/TRIM56/PARP14/RBM47/ADAR/ISG15/CASP8/IKBKE/SYK/KLF4/PADI2/HSPA1A/IL36RN/STAT2/ANGPT1/VRK2/USP27X/CCDC3/PRKN/TRIM32/ROBO1/NR1H3
BP	GO:0007033	vacuole organization	195	0.397172	1.41943	0.00476359	0.00476359	0.150794	3650	tags=26%, list=21%, signal=21%	HEXB/MAP1LC3C/STX17/HOOK1/SNX30/GABARAPL1/CHMP2A/RAB7B/RAB34/TCIRG1/MYO7A/TMEM9/RAB20/RAB19/ULK2/SYNPO2/MTM1/CHMP4C/GNPTAB/ATP6AP1/PIP4K2C/ATP6V1A/PI4KB/SYT7/VIPAS39/STBD1/PSEN1/FIG4/SNAPIN/PINK1/PIK3C2B/WIPI1/RAB33B/MOAP1/WDR45B/TOM1/TPP1/MTMR3/NDP/ATP6AP2/ATG9B/AP4M1/LRRK2/CHMP1B/SH3GLB1/SCARB2/PIKFYVE/CHMP4B/RNF5/TMEM106B/RAB3GAP2
BP	GO:0015824	proline transport	7	-0.838849	-1.72117	0.00483985	0.00483985	0.152566	1600	tags=57%, list=9%, signal=52%	SLC3A2/SLC38A2/SLC7A5/SLC1A4
BP	GO:0006068	ethanol catabolic process	8	0.818298	1.65235	0.00486087	0.00486087	0.152566	1076	tags=38%, list=6%, signal=35%	SULT1C4/SULT1A1/ALDH3B2
BP	GO:0034310	primary alcohol catabolic process	8	0.818298	1.65235	0.00486087	0.00486087	0.152566	1076	tags=38%, list=6%, signal=35%	SULT1C4/SULT1A1/ALDH3B2
BP	GO:0050877	nervous system process	726	0.327941	1.27697	0.00486788	0.00486788	0.152566	3236	tags=26%, list=19%, signal=22%	ATP1A2/PTN/SPNS2/HEXB/FMR1/SERPINF1/RGS9/ATP6V1B1/CNNM4/CACNA1F/TMEM108/PDE1B/NOS3/CHM/PPEF1/PGRMC1/RAG1/ACTN3/DHRS3/HPN/DRAM2/SLC24A1/AGT/MYH14/GPR143/APOE/MYO7A/PDZD7/NTRK1/POU6F2/NRXN3/DDHD2/KCNJ11/GRIK5/RP2/CLDN19/PLCB2/TSPEAR/STRA6/GPI/CACNG8/TGFBI/ALDH7A1/GM2A/HMCN1/NLGN4X/ESPN/STRC/GRIN2D/HOXA1/GRID2/RGS14/SCN4A/PLCB1/MYO3B/CACNA1D/THRA/GSTO1/MARVELD2/CD36/CLIC5/SIX1/KLK8/TNNT1/OPRD1/RGS16…
BP	GO:0006325	chromatin organization	520	-0.273773	-1.23492	0.00488732	0.00488732	0.152777	2625	tags=22%, list=15%, signal=19%	USP49/PCID2/PRMT7/ZNF462/TLK2/NCOR1/GATAD2A/PHF2/GRWD1/ARID1B/UHRF1/ZNF518B/PAX6/SCMH1/TRIP12/SELENOF/KMT2C/DCAF1/TET2/SETD2/BICRA/BAZ1A/EZH2/PRMT5/SMYD5/NOC2L/NAA60/BRD2/CHD9/SMARCA5/RUVBL1/SOX1/SMARCC2/KAT6A/UBR5/ACTR8/RNF40/ZMPSTE24/RSF1/HDAC2/PRMT6/OGT/SIRT7/RB1/HNRNPC/CREBZF/DNAJC9/NAP1L3/PSME4/MORC2/KANSL1/ENY2/HP1BP3/SRPK1/PRDM5/TDG/LMNB1/USP22/TP53/BRCC3/EPC1/ACTL6A/N6AMT1/SUV39H2/HIRA/CD…
MF	GO:0016174	NAD(P)H oxidase H2O2-forming activity	7	0.83764	1.62427	0.00490947	0.00490947	0.152777	757	tags=43%, list=4%, signal=41%	FMO5/MICAL2/AIFM1
MF	GO:0015095	magnesium ion transmembrane transporter activity	14	0.735909	1.74413	0.00491092	0.00491092	0.152777	3110	tags=50%, list=18%, signal=41%	SLC41A1/NIPAL3/CNNM4/CNNM2/MMGT1/TUSC3/NIPAL1
BP	GO:0045647	negative regulation of erythrocyte differentiation	7	-0.837208	-1.7178	0.00492402	0.00492402	0.152808	527	tags=43%, list=3%, signal=42%	LDB1/HSPA9/MAFB
CC	GO:0005899	insulin receptor complex	3	-0.947789	-1.57771	0.00504649	0.00504649	0.156208	583	tags=67%, list=3%, signal=64%	IGF1R/IRS1
BP	GO:0006007	glucose catabolic process	22	0.66507	1.75059	0.00505832	0.00505832	0.156208	3020	tags=50%, list=18%, signal=41%	ENO3/PFKFB2/ACTN3/ENO2/HK2/PFKP/PGAM2/PGK1/PKM/HK1/TPI1
BP	GO:0009164	nucleoside catabolic process	18	0.701998	1.74503	0.00511146	0.00511146	0.156756	3830	tags=78%, list=22%, signal=60%	APOBEC3H/XDH/GDA/DPYD/APOBEC3B/DERA/ENPP4/APOBEC3F/ADA2/ADAL/APOBEC3D/APOBEC3C/APOBEC3G/ADA
BP	GO:0001816	cytokine production	477	0.342194	1.30727	0.00511304	0.00511304	0.156756	2960	tags=25%, list=17%, signal=21%	OAS3/NFATC2/IFIH1/SERPINB1/RNF135/SLC2A10/ABCD1/ELF4/SORL1/TRIM6/JAK3/TRPV4/TLR5/LITAF/ARHGEF2/PTPN6/GPSM3/RAB7B/IL17RC/TMEM106A/ZBTB33/C3/NLRX1/MAPKAPK2/CD4/BTN3A2/FURIN/ARNT/CD74/SIGIRR/IFI16/F2RL1/AGT/CD34/TNXB/CD200/CCDC88B/LRRC32/BANK1/F11R/IRAK1/IGF1/NMI/TNFAIP3/ANXA4/CD2AP/TRIM16/ADGRG1/BST2/CHI3L1/TRIM56/OTUD5/HLA-E/PLCB1/ALOX5/ITGB6/IRF8/CD36/NRROS/RBM47/ZP3/SPON2/PPM1B/TICAM1/ADORA2B/AC…
BP	GO:0046456	icosanoid biosynthetic process	29	0.629846	1.75505	0.00511328	0.00511328	0.156756	4371	tags=55%, list=26%, signal=41%	LTA4H/CD74/ALOX5/MGST3/PTGES/SYK/PLA2G4A/PLA2G4F/CBR1/GGT1/PTGS1/MIF/PTGIS/PNPLA8/MGST2/PLA2G3
BP	GO:0097164	ammonium ion metabolic process	19	0.670741	1.69984	0.00516559	0.00516559	0.157976	3544	tags=53%, list=21%, signal=42%	SLC44A1/PDE1B/ALDH7A1/HDC/RNF180/DMGDH/CHDH/ATP7A/DDC/HNMT
MF	GO:0034458	3'-5' RNA helicase activity	4	-0.916658	-1.61658	0.00522294	0.00522294	0.158948	888	tags=50%, list=5%, signal=47%	DHX9/YTHDC2
BP	GO:0015693	magnesium ion transport	16	0.710927	1.70813	0.00522371	0.00522371	0.158948	3110	tags=50%, list=18%, signal=41%	SLC41A1/NIPAL3/CNNM4/SLC41A3/CNNM2/MMGT1/TUSC3/NIPAL1
BP	GO:0150147	cell-cell junction disassembly	5	-0.879878	-1.65271	0.00523514	0.00523514	0.158948	1101	tags=60%, list=6%, signal=56%	ABCC8/FER/TGFBR1
BP	GO:0019369	arachidonic acid metabolic process	26	0.629943	1.71599	0.00527824	0.00527824	0.159873	4285	tags=50%, list=25%, signal=38%	FAAH2/CYP2S1/ALOX15/PLA2G4A/CBR1/FAAH/CYP1B1/EPHX1/MGLL/PTGS1/PTGIS/PNPLA8/ABHD6
BP	GO:1901136	carbohydrate derivative catabolic process	132	0.432712	1.49883	0.00529681	0.00529681	0.160052	3915	tags=39%, list=23%, signal=30%	HEXB/HPRT1/FUCA2/ABCD1/IDS/AMPD3/APOBEC3H/XDH/NEIL2/NCCRP1/GDA/NUDT19/RENBP/GUSB/CHI3L1/GM2A/NUDT8/NUDT7/NEU3/NT5M/SUCLG2/OVGP1/CTSL/NEU1/DPYD/CTBS/APOBEC3B/NUDT18/PDE2A/UNG/FUCA1/DERA/MANBA/FBXO2/FBXO17/PDE4D/GLA/ENPP4/APOBEC3F/PRKCD/NPL/ADA2/FBXO27/ADAL/APOBEC3D/EDEM3/APOBEC3C/APOBEC3G/ADA/MAN1A1/MBD4
BP	GO:0051052	regulation of DNA metabolic process	462	-0.275285	-1.22458	0.00530986	0.00530986	0.160063	2433	tags=20%, list=14%, signal=17%	ARID1B/RAD52/CERS1/TERF2IP/SMG1/TRIP12/GINS4/PCNA/CDC7/E2F7/SETD2/TAF2/POLH/BAZ1A/PDS5A/TAF4/CDKN1A/PRMT5/KPNA2/RTEL1/SMARCA5/ATRIP/RUVBL1/THOC1/ALYREF/HNRNPA2B1/SMARCC2/MCM7/UBR5/ACTR8/CUL4A/MAP2K4/ZMPSTE24/UBE2N/ESCO2/ERCC4/PPP1R10/SIRT7/SMG6/HNRNPC/ENY2/BAX/HNRNPAB/CEBPG/ID3/USP22/TP53/BRCC3/HNRNPD/EPC1/ACTL6A/MLH1/SMARCE1/MORF4L2/OGG1/MYC/ACTB/TRRAP/DHX9/POLE3/INO80/TOX/SMARCAD1/EXOSC3/TFRC/A…
BP	GO:1902895	positive regulation of miRNA transcription	43	-0.490422	-1.61997	0.00539105	0.00539105	0.161173	1257	tags=21%, list=7%, signal=19%	TP53/JUN/MYC/FGF2/TEAD1/NR3C1/BMPR1A/TGFB2/SMAD6
BP	GO:0042180	cellular ketone metabolic process	148	0.421218	1.46904	0.00540265	0.00540265	0.161173	3793	tags=34%, list=22%, signal=27%	ATP2B4/ABCD1/CYP11A1/APOC1/ERLIN1/CD74/H6PD/SULT1C4/PDK1/RGN/COQ8A/AFMID/SLC45A3/HSD17B10/PPARGC1A/SLC7A7/TYSND1/DKK3/DGAT2/COQ9/FABP3/FMO4/GPD2/MLXIPL/CBR1/FMO2/SOX9/WDTC1/BMP5/AKR1C2/INSIG1/CBR4/ACACB/PDK3/AKR1C1/VKORC1/ADM/INSIG2/NR1D1/TRIB3/TPI1/LPGAT1/NR1H3/DAB2/COQ3/KYAT1/SIRT4/HSD17B6/PNKD/WNT4/AKR1A1
BP	GO:0043117	positive regulation of vascular permeability	14	0.732743	1.73663	0.00541139	0.00541139	0.161173	2894	tags=57%, list=17%, signal=48%	PTP4A3/TRPV4/TJP3/APOE/TJP2/PDE2A/ANGPT1/OCLN
BP	GO:0048814	regulation of dendrite morphogenesis	60	-0.468259	-1.6551	0.0054143	0.0054143	0.161173	3017	tags=37%, list=18%, signal=30%	RAB21/PAFAH1B1/STAU2/YWHAH/RELN/RAPGEF2/BAIAP2/DPYSL5/HECW1/DBN1/PTPRD/FBXW8/CAPRIN1/TNIK/HECW2/TBC1D24/ADGRB3/CUX2/NSMF/LRP8/SARM1/SDC2
MF	GO:0008236	serine-type peptidase activity	88	0.478277	1.57014	0.00544537	0.00544537	0.161173	3843	tags=42%, list=22%, signal=33%	C1RL/CTSV/TMPRSS2/HPN/FURIN/CTSH/MASP1/TYSND1/PRSS8/KLK8/C2/PRSS50/TMPRSS4/PRSS12/CORIN/KLK6/ST14/CPVL/MMP14/TMPRSS13/PRSS22/C1R/RHBDD1/CFI/TPP1/SEC11A/PLAT/IMMP2L/PRSS16/DPP7/ADAM8/PLAU/C1S/PCSK6/MMP11/CTSK/PCSK1
BP	GO:0070672	response to interleukin-15	6	0.851603	1.58667	0.00544635	0.00544635	0.161173	1105	tags=50%, list=6%, signal=47%	JAK3/CD4/PLCB1
CC	GO:0070382	exocytic vesicle	192	0.4051	1.44744	0.00546282	0.00546282	0.161173	3643	tags=28%, list=21%, signal=22%	RAB3IL1/DMXL2/FER1L4/ATP6V1B1/SYTL5/ICA1/RNF112/STX3/SLC17A5/SYN1/CLCN5/RAB27B/SYN2/IGF1/SLC18A2/APH1A/SV2B/CTTNBP2/SYTL1/ATP6AP1/ATP6V1A/OPRD1/SYT7/SYT12/RAB13/DISC1/CLCN4/PSEN1/SYTL4/SLC32A1/SNAPIN/STX6/SV2A/DTNBP1/SYTL3/SLC9B2/MAL2/RAB5B/KCNK9/UNC13D/MCTP2/ATP6AP2/DDC/ATP6V1E1/LRRK2/STXBP5/NTF3/NCSTN/NTF4/ATP6V1G2/CLCN3/SLC18B1/SYT11/ROGDI
MF	GO:0015297	antiporter activity	79	0.485722	1.58097	0.00547476	0.00547476	0.161173	2759	tags=29%, list=16%, signal=25%	SLC25A5/SLC9A7/SLC41A1/SLC24A1/SLC38A5/CLCN5/SLC18A2/SLC35D2/SLC4A5/SLC41A3/CHP1/SLC9A6/SLC9A9/SLC26A9/CLCN4/SLC32A1/SLC9B2/SLC4A10/TMEM241/SLC30A5/SLC8B1/UCP2/SLC8A2
BP	GO:0044706	multi-multicellular organism process	130	0.430315	1.49133	0.00548431	0.00548431	0.161173	3553	tags=37%, list=21%, signal=29%	PTN/LDOC1/HEXB/STC1/TIMP1/ADRA2B/TPPP3/COL16A1/FBLN1/AGT/TAC3/DEDD/EPOR/CLDN4/CLIC5/AMBP/RLN2/CORIN/OVGP1/PARP1/ARHGDIB/PRDM1/PRLHR/APOL2/ASH1L/PLA2G6/KPNA6/PARP2/ITGB4/CTSB/IGFBP5/ITGA3/PITHD1/ATP7A/UCP2/NDP/PRLR/ITGA5/ADM/EMP2/RGS2/DAZAP1/AQP4/SPP1/PAM/ACVR1B/B4GALT1/UBE2Q1
BP	GO:0055008	cardiac muscle tissue morphogenesis	45	-0.498886	-1.66306	0.00550005	0.00550005	0.161173	1776	tags=44%, list=10%, signal=40%	SMAD4/ACTC1/DLL4/TGFB1/MED1/ZFPM1/PROX1/TPM1/PKP2/LRP2/ANKRD1/S1PR1/HEG1/COL11A1/FGFR2/TGFBR1/BMPR1A/TGFB2/TGFBR3/WNT5A
MF	GO:0019829	ATPase-coupled monoatomic cation transmembrane transporter activity	43	0.543312	1.60126	0.00553617	0.00553617	0.161173	2912	tags=35%, list=17%, signal=29%	ATP1A2/ATP2B4/ATP6V1B1/ATP1B1/ATP2A3/TCIRG1/ATP12A/KCNJ11/ATP6V1A/ATP1A1/ATP2B2/ATP7B/ATP13A4/ATP7A/ATP6V1E1
CC	GO:0098553	lumenal side of endoplasmic reticulum membrane	16	0.709765	1.70534	0.0055365	0.0055365	0.161173	2199	tags=38%, list=13%, signal=33%	CD74/TAPBP/HLA-DQB1/HLA-E/HLA-B/BCAP31
MF	GO:0008175	tRNA methyltransferase activity	32	-0.564694	-1.74115	0.00554456	0.00554456	0.161173	2601	tags=44%, list=15%, signal=37%	TRMT61A/TRMT13/TRMO/NSUN6/TRMT1/METTL6/BCDIN3D/METTL2B/TRDMT1/METTL1/LCMT2/NSUN2/TYW3/ALKBH8
BP	GO:0010565	regulation of cellular ketone metabolic process	93	0.453054	1.50342	0.00554838	0.00554838	0.161173	3774	tags=37%, list=22%, signal=29%	ATP2B4/ABCD1/APOC1/ERLIN1/CD74/H6PD/PDK1/RGN/SLC45A3/PPARGC1A/SLC7A7/TYSND1/DKK3/DGAT2/FABP3/FMO4/MLXIPL/FMO2/SOX9/WDTC1/BMP5/INSIG1/ACACB/PDK3/ADM/INSIG2/NR1D1/TRIB3/LPGAT1/NR1H3/DAB2/COQ3/SIRT4/WNT4
BP	GO:0010942	positive regulation of cell death	444	-0.277753	-1.23452	0.00554867	0.00554867	0.161173	1789	tags=16%, list=10%, signal=15%	EFNB2/CDK5/CASP2/PNMA3/MAP2K4/RET/KCNMA1/ATF4/EIF2B5/ST8SIA2/BAX/EIF2S1/NACC2/ID3/BMP7/PDCD5/FOXP1/TP53/RASSF2/ARHGEF7/SFRP2/JUN/PNMA2/HTT/CNR1/SFRP4/MYC/DDX20/EIF5A/FAP/STK17A/LATS2/CAMK2D/BMPR1B/SLC27A4/BOK/ZNF268/ANKRD1/BCLAF1/PPP2R1B/PAK2/FBXW7/CCAR1/NR3C1/TFAP4/ING5/MYBBP1A/DIABLO/FOXO1/HMGB1/PPID/TP53INP1/APC/TNFRSF12A/TRIM13/TGFBR1/PNMA1/SARM1/IGF2R/TLR6/RHOB/BCL2/BBC3/TGFB2/SRPX/DNAJA1/TE…
BP	GO:0046653	tetrahydrofolate metabolic process	15	-0.682394	-1.76168	0.00555086	0.00555086	0.161173	2915	tags=47%, list=17%, signal=39%	SHMT2/DHFR2/TYMS/MTHFD2/MTHFD1L/GART/MTHFD2L
MF	GO:1990430	extracellular matrix protein binding	4	-0.914361	-1.61253	0.00556825	0.00556825	0.161307	885	tags=50%, list=5%, signal=47%	ITGAV/ITGB8
BP	GO:0035196	miRNA processing	43	-0.488645	-1.6141	0.00561924	0.00561924	0.162412	1807	tags=26%, list=11%, signal=23%	HNRNPA2B1/BCDIN3D/ZMPSTE24/TP53/DICER1/NCBP1/METTL3/DGCR8/DDX5/SRRT/SRSF3
MF	GO:0003886	DNA (cytosine-5-)-methyltransferase activity	3	0.942274	1.4889	0.00567474	0.00567474	0.163269	908	tags=67%, list=5%, signal=63%	DNMT3B/DNMT3A
BP	GO:0090116	C-5 methylation of cytosine	3	0.942274	1.4889	0.00567474	0.00567474	0.163269	908	tags=67%, list=5%, signal=63%	DNMT3B/DNMT3A
BP	GO:0051341	regulation of oxidoreductase activity	72	0.494706	1.58907	0.00577702	0.00577702	0.165834	3105	tags=26%, list=18%, signal=22%	ATP2B4/SCARB1/SDHAF4/AGT/RGN/APOE/PPM1H/ABL2/NPR3/CCS/CDH3/EDN3/H19/DRD5/GLA/ATP7A/LRRK2/PRKN/COX17
BP	GO:0045717	negative regulation of fatty acid biosynthetic process	13	0.742464	1.72906	0.00579267	0.00579267	0.165906	3008	tags=46%, list=18%, signal=38%	APOC1/ERLIN1/WDTC1/INSIG1/INSIG2/TRIB3
BP	GO:0001893	maternal placenta development	27	0.62628	1.71596	0.00580885	0.00580885	0.165993	3340	tags=52%, list=20%, signal=42%	PTN/LDOC1/STC1/TPPP3/DEDD/EPOR/PARP1/PRDM1/ASH1L/PARP2/CTSB/NDP/DAZAP1/SPP1
BP	GO:0001780	neutrophil homeostasis	15	-0.68049	-1.75676	0.00590611	0.00590611	0.167101	1254	tags=33%, list=7%, signal=31%	CSF1/HMGB1/JAM3/GCNT4/PDE4B
BP	GO:0010608	post-transcriptional regulation of gene expression	457	-0.278087	-1.23982	0.0059167	0.0059167	0.167101	3853	tags=31%, list=23%, signal=25%	SERBP1/MAPKAPK5/LARP4/YTHDF1/EIF5B/RARA/IMPACT/DPH3/ZC3H7A/FUS/TNRC6A/MPV17L2/PPP1CA/CNOT3/ATXN2/RNF139/PAIP1/PA2G4/NSUN3/XPO5/TARBP2/TRMT10C/CNOT10/EXOSC2/GIGYF2/YBX1/DUS3L/KHDRBS1/YTHDC1/TMED2/SSB/AKT1/KHSRP/MALSU1/SYNCRIP/ZC3H10/RBM3/TRUB2/SPOUT1/APEX1/DCP1A/PHAX/CDC123/SHMT2/TGFB1/CNOT6/SOX4/PER2/CSDE1/DPH2/EIF4E3/LARP1/MIR34AHG/MRPL13/CDC37/EIF3B/PCID2/TYMS/DNAJC3/SAMD4A/TIAL1/PAIP2/EIF4G1/S…
BP	GO:0033120	positive regulation of RNA splicing	36	-0.518741	-1.65473	0.00593657	0.00593657	0.167101	2053	tags=47%, list=12%, signal=42%	HNRNPLL/U2AF2/RBMXL1/RBM3/PRPF19/PRMT5/WDR77/RBM22/SLC38A2/NCBP1/HSPA8/THRAP3/NCL/POLR2A/SETX/TRA2A/TRA2B
BP	GO:0033383	geranyl diphosphate metabolic process	3	0.94078	1.48654	0.00594022	0.00594022	0.167101	785	tags=67%, list=5%, signal=64%	FDPS/GGPS1
MF	GO:0010945	CoA pyrophosphatase activity	3	0.941046	1.48696	0.00594022	0.00594022	0.167101	1012	tags=100%, list=6%, signal=94%	NUDT19/NUDT8/NUDT7
BP	GO:0015938	coenzyme A catabolic process	3	0.941046	1.48696	0.00594022	0.00594022	0.167101	1012	tags=100%, list=6%, signal=94%	NUDT19/NUDT8/NUDT7
BP	GO:0044580	butyryl-CoA catabolic process	3	0.941046	1.48696	0.00594022	0.00594022	0.167101	1012	tags=100%, list=6%, signal=94%	NUDT19/NUDT8/NUDT7
BP	GO:1904851	positive regulation of establishment of protein localization to telomere	10	-0.762083	-1.74633	0.00597204	0.00597204	0.167247	592	tags=40%, list=3%, signal=39%	CCT6A/DKC1/CCT5/CCT2
MF	GO:0004303	estradiol 17-beta-dehydrogenase activity	13	0.739708	1.72264	0.0059826	0.0059826	0.167247	2689	tags=69%, list=16%, signal=58%	HSD17B7/HSD17B10/HSD17B4/HSD17B14/DHRS11/HSD17B11/HSD17B8/AKR1C2/AKR1C1
BP	GO:0033210	leptin-mediated signaling pathway	8	0.809675	1.63494	0.00598514	0.00598514	0.167247	1764	tags=38%, list=10%, signal=34%	ADIPOR1/LEPR/BBS4
MF	GO:0005544	calcium-dependent phospholipid binding	39	0.567737	1.66192	0.00602793	0.00602793	0.168071	2665	tags=33%, list=16%, signal=28%	SYT13/ANXA7/ESYT2/ANXA4/CPNE8/SYT7/SYT12/DOC2B/PLA2G4A/ANXA11/PLA2G4F/SYTL3/CPNE2
BP	GO:0046500	S-adenosylmethionine metabolic process	12	-0.749484	-1.79277	0.00605469	0.00605469	0.168212	1679	tags=33%, list=10%, signal=30%	MAT2B/MTRR/AMD1/MAT2A
BP	GO:0050778	positive regulation of immune response	385	0.354814	1.34008	0.00606249	0.00606249	0.168212	3623	tags=28%, list=21%, signal=23%	MICB/OAS3/TSPAN6/NFATC2/IFIH1/C1RL/RNF135/DDX60/TRIM6/RAB29/TIFA/HLA-DMB/TLR5/PTPN6/RAB7B/C3/NLRX1/MAPKAPK2/CD4/BTN3A2/CD74/IFI16/F2RL1/PLSCR1/HLA-DQB1/FCHO1/EPG5/BANK1/IRAK1/MASP1/NMI/HMSD/TNFAIP3/XIAP/CACNB3/PARP9/TRIM56/HLA-E/PRKCH/CD36/RBM47/SPG21/CD79B/ZP3/STAT6/SEC14L1/TICAM1/ADORA2B/C2/TAP2/HLA-B/CARD11/LYN/GATA3/PSEN1/ZDHHC5/IKBKE/VAMP8/SYK/SMPDL3B/BIRC3/PLA2G4A/GAB2/FYB2/TNFSF13/PLA2G6/G…
BP	GO:0000821	regulation of arginine metabolic process	3	0.939516	1.48454	0.00607296	0.00607296	0.168212	935	tags=67%, list=5%, signal=63%	ATP2B4/SLC7A7
BP	GO:1904502	regulation of lipophagy	5	-0.872842	-1.63949	0.00610043	0.00610043	0.168235	1445	tags=60%, list=8%, signal=55%	SESN2/HTT/ADRB2
BP	GO:1904504	positive regulation of lipophagy	5	-0.872842	-1.63949	0.00610043	0.00610043	0.168235	1445	tags=60%, list=8%, signal=55%	SESN2/HTT/ADRB2
MF	GO:0015108	chloride transmembrane transporter activity	62	0.515778	1.61713	0.00612453	0.00612453	0.168532	3571	tags=42%, list=21%, signal=33%	SLC12A6/SLC6A12/CLIC6/KCNT2/SLC12A8/CLCN5/SLC18A2/BEST4/ANO9/CLDN4/ANO10/ANO3/CLIC5/GABRB2/SLC26A9/CLCN4/FXYD3/SLC4A10/TTYH2/ANO2/ANO5/CLCNKB/SLC6A3/CFTR/CLCN3/CLIC1
BP	GO:0050650	chondroitin sulfate proteoglycan biosynthetic process	21	-0.622979	-1.73026	0.00617255	0.00617255	0.169484	936	tags=24%, list=5%, signal=23%	B3GALT6/XYLT1/B3GAT2/CHST3/CHST11
MF	GO:0005160	transforming growth factor beta receptor binding	19	-0.641105	-1.73183	0.00623602	0.00623602	0.169765	951	tags=26%, list=6%, signal=25%	TGFBRAP1/TGFBR1/TGFB2/SMAD6/TGFBR3
BP	GO:0086009	membrane repolarization	36	0.575923	1.66086	0.00624054	0.00624054	0.169765	4490	tags=53%, list=26%, signal=39%	ATP1A2/KCNE3/GJA5/ATP1B1/ATP1B2/CACNB3/KCNH2/CACNA1D/ATP1A1/KCNA5/KCND3/SCN4B/KCNN2/KCNIP2/SCN1B/KCNJ2/KCNJ5/NOS1AP/SNTA1
BP	GO:0070203	regulation of establishment of protein localization to telomere	11	-0.752688	-1.75208	0.00624533	0.00624533	0.169765	592	tags=36%, list=3%, signal=35%	CCT6A/DKC1/CCT5/CCT2
MF	GO:0005201	extracellular matrix structural constituent	119	0.430071	1.47399	0.00625075	0.00625075	0.169765	3154	tags=41%, list=18%, signal=34%	FBLN2/LAMA2/HMCN2/COL16A1/PRELP/NPNT/CD4/COL13A1/FBLN1/COL4A4/PCOLCE/TNXB/LAMB1/TGFBI/CHI3L1/LTBP4/HMCN1/BGN/SRPX2/CTHRC1/LAMC1/LAMA5/ZP3/LTBP2/TINAGL1/MUC3A/COL6A2/LAMA3/MUC4/EMILIN2/COL4A1/LAMC2/FMOD/COL9A3/COL9A2/COL23A1/FBN3/COL6A3/HAPLN1/DCN/TNC/COL17A1/VWF/EMILIN3/COL1A2/COL9A1/CRELD1/MFGE8/EMILIN1
CC	GO:0005665	RNA polymerase II, core complex	15	-0.677243	-1.74838	0.00626136	0.00626136	0.169765	2383	tags=44%, list=14%, signal=38%	POLR2C/POLR2E/POLR2F/POLR2B/POLR2D/POLR2L/POLR2A
BP	GO:0045833	negative regulation of lipid metabolic process	74	0.486099	1.55976	0.00626343	0.00626343	0.169765	3008	tags=34%, list=18%, signal=28%	SORL1/PPP2R5A/APOC1/ERLIN1/PIK3IP1/LPCAT1/APOE/PIP4K2C/ATP1A1/DKK3/DGAT2/ADORA1/ORMDL3/FMO4/FMO2/SOX9/WDTC1/PDGFA/BMP5/INSIG1/APOA2/ACACB/INSIG2/CCDC3/TRIB3
BP	GO:0003365	establishment of cell polarity involved in ameboidal cell migration	3	-0.942677	-1.5692	0.00629765	0.00629765	0.170327	975	tags=67%, list=6%, signal=63%	AMOT/AMOTL2
MF	GO:0005010	insulin-like growth factor receptor activity	3	-0.941402	-1.56707	0.00646448	0.00646448	0.174363	583	tags=100%, list=3%, signal=97%	IGF1R/IGF2R
BP	GO:0034214	protein hexamerization	9	-0.792112	-1.76551	0.00647682	0.00647682	0.174363	2662	tags=78%, list=16%, signal=66%	LETM1/LRRC8C/SPAST/LRRC8D/TWNK/YME1L1/MAT2A
BP	GO:0050801	monoatomic ion homeostasis	436	0.343424	1.30686	0.00648828	0.00648828	0.174363	3202	tags=25%, list=19%, signal=21%	SLC9A7/SLC41A1/ATP1A2/ATP2B4/HEXB/SLC12A6/STC1/DMXL2/ATP6V1B1/APLNR/KCNE3/CNNM4/TRPV4/CALB2/PTPN6/ATP1B1/XK/ATP1B2/SLC24A1/AGT/ATP2A3/RGN/SLC12A8/APOE/TCIRG1/BOLA1/TMEM9/FXYD2/ATP12A/RAB20/TRPM2/PLCB2/MICU1/XIAP/BNIP3/RYR1/SV2B/KCNH2/PLCB1/SLC4A5/ATP6AP1/GSTO1/ATP6V1A/CIB2/ATP1A1/ATP2B2/CHP1/SNX10/EGLN1/TNNI3/SLC9A6/TF/TM9SF4/PTH1R/SLC9A9/KDR/DISC1/CNNM2/SCNN1A/CORIN/ADORA1/KLHL3/LYN/SLC39A8/ANK3…
CC	GO:0000139	Golgi membrane	556	0.339032	1.30489	0.00654254	0.00654254	0.175447	4164	tags=30%, list=24%, signal=24%	SLC9A7/MFNG/ABCA5/CREB3L4/RAB6B/SORL1/RAP1GAP/ICA1/MALL/GCNT2/CHST6/MOSPD1/NOS3/LITAF/MBTPS2/GALNT11/AP1G2/FURIN/LPCAT1/CD74/C6orf89/LMTK3/TAPBP/HLA-DQB1/QSOX1/FOLR1/GOLT1A/B3GALNT1/CLCN5/RHOU/GALNT14/GALNT12/B4GALT4/A4GALT/B3GNT7/PDGFD/SLC50A1/SLC35D2/FAM20B/GOLPH3L/FTCD/YIPF6/HLA-E/ST6GALNAC6/GNPTAB/ST8SIA3/FUT1/PI4KB/C1GALT1C1/TRAPPC3/CHP1/VAMP4/ZDHHC9/ARFGAP3/GALNT2/C1GALT1/ATF6/HLA-B/ZDHHC23…
MF	GO:0036402	proteasome-activating activity	6	-0.846896	-1.67798	0.00659243	0.00659243	0.176411	2255	tags=83%, list=13%, signal=72%	PSMC6/PSMC5/PSMC3/PSMC4/PSMC2
MF	GO:0034062	5'-3' RNA polymerase activity	36	-0.510743	-1.62922	0.00669904	0.00669904	0.178131	2683	tags=26%, list=16%, signal=22%	POLR3B/POLR2F/POLR1B/POLR2B/POLR1C/TRNT1/POLR2L/POLR2A/POLR3H/POLR1A
MF	GO:0097747	RNA polymerase activity	36	-0.510743	-1.62922	0.00669904	0.00669904	0.178131	2683	tags=26%, list=16%, signal=22%	POLR3B/POLR2F/POLR1B/POLR2B/POLR1C/TRNT1/POLR2L/POLR2A/POLR3H/POLR1A
BP	GO:0035520	monoubiquitinated protein deubiquitination	36	-0.51072	-1.62914	0.00669904	0.00669904	0.178131	2157	tags=44%, list=13%, signal=39%	TAF6L/SUPT7L/USP15/USP1/TAF9/ATXN3/TAF2/TAF4/ENY2/USP22/USP16/TRRAP/ATXN7/SUPT3H/USP7/KAT2B
BP	GO:0002221	pattern recognition receptor signaling pathway	119	0.428064	1.46711	0.00672789	0.00672789	0.178348	3622	tags=31%, list=21%, signal=25%	OAS3/TSPAN6/IFIH1/RNF135/DDX60/TIFA/TLR5/RAB7B/NLRX1/MAPKAPK2/F2RL1/EPG5/IRAK1/NMI/TNFAIP3/XIAP/CD36/SEC14L1/TICAM1/LYN/ZDHHC5/SMPDL3B/BIRC3/PELI1/WDFY1/HSPA1A/COLEC12/TYRO3/NR1D1/NR1H3/PUM2/SLC15A2/RAB11FIP2/TRIL/MAP2K6/MAPKAPK3/TNIP1
BP	GO:0006812	monoatomic cation transport	698	0.328851	1.27753	0.00673542	0.00673542	0.178348	4279	tags=31%, list=25%, signal=25%	SLC25A5/SLC9A7/SLC41A1/PTPN3/ATP1A2/ATP2B4/SLC12A6/SLC2A10/NIPAL3/FMR1/STC1/ATP6V1B1/APLNR/KCNE3/CNNM4/CACNA1F/JAK3/SLC5A12/TRPV4/KCNK5/NOS3/SLC6A12/KCND1/TMEM63B/GJA5/PTPN6/ATP1B1/KCNT2/FXYD5/HPN/KLHL24/ATP1B2/CD4/SLC17A5/SLC24A1/AGT/ATP2A3/RGN/SLC12A8/TCIRG1/SLC38A5/PKDREJ/KCNK6/FXYD2/ATP12A/KCNJ11/TRPM2/PLCB2/KCNAB2/SLC13A3/MICU1/HES1/CACNG8/CACNB3/PACSIN3/EFHB/RYR1/CACNA1I/SLC39A11/KCNH2/GRIN…
BP	GO:0045824	negative regulation of innate immune response	50	0.546385	1.64884	0.00677196	0.00677196	0.17894	2779	tags=36%, list=16%, signal=30%	OAS3/USP18/DUSP10/NLRX1/IFI16/NMI/TNFAIP3/HLA-E/PARP14/ADAR/HLA-B/ISG15/PARP1/SERPINB9/STAT2/FAM3A/SUSD4/TYRO3
BP	GO:0030162	regulation of proteolysis	535	0.336205	1.29167	0.00679907	0.00679907	0.179146	4044	tags=30%, list=24%, signal=24%	PTPN3/SERPINB1/PSMB8/FMR1/SERPINF1/FAM162A/CTSV/TIMP1/SORL1/PLAUR/OPHN1/SPINT2/XDH/RAG1/S100A10/RFFL/HPN/FURIN/ALAD/IFI16/ATP2A3/RGN/CLDN3/APOE/DPEP1/CD109/PAPLN/CTSH/RENBP/WFDC2/AIFM1/SPOCK2/IFI6/HMSD/GPI/XIAP/SERPINI1/PACSIN3/UACA/APH1A/MTM1/ZER1/CLDN4/SPINK5/EFNA3/TAF1/DLC1/F8A1/IGBP1/AMBP/SPINT1/BCL2L13/VIL1/SERPINA5/DISC1/TNFRSF1B/KHDC1/TMEM168/EFNA1/LYN/RHBDF2/CASP8/CTSL/PSEN1/CTSZ/CRYAB/SY…
BP	GO:0002447	eosinophil mediated immunity	5	0.882535	1.57688	0.00680824	0.00680824	0.179146	1118	tags=40%, list=7%, signal=37%	F2RL1/TRAF3IP2
BP	GO:2000630	positive regulation of miRNA metabolic process	52	-0.466355	-1.61351	0.00682231	0.00682231	0.179146	1503	tags=21%, list=9%, signal=19%	PNPT1/TP53/JUN/MYC/FGF2/TEAD1/NR3C1/HRAS/BMPR1A/TGFB2/SMAD6
BP	GO:0071559	response to transforming growth factor beta	222	-0.31853	-1.33888	0.006866	0.006866	0.179589	2048	tags=21%, list=12%, signal=18%	COL3A1/SMURF2/SOX6/MXRA5/CREBBP/EID2/NFATC1/FAM89B/FNDC4/PIN1/HDAC2/OGT/PTPRK/ZEB1/SOX5/HIPK2/PDCD5/EPB41L5/TP53/SPRED2/WNT7A/CDKN1C/CRK/JUN/TGFBRAP1/LATS2/ANKRD1/MTMR4/PAK2/NFKBIZ/PEG10/IGF1R/NR3C1/FGFR2/ROCK2/SDCBP/TGFBR1/CHST11/BMPR1A/TGFB2/SMAD6/TGFBR3/WNT5A/THBS1/FBN2/ITGB8
BP	GO:0015850	organic hydroxy compound transport	197	0.393822	1.41057	0.00686762	0.00686762	0.179589	3676	tags=29%, list=21%, signal=23%	ABCA5/SYT13/SLCO1A2/KDM5B/ADRA2B/SLC5A12/GRAMD1C/APOC1/SCARB1/FURIN/AGT/APOE/RALBP1/SLC16A3/STRA6/SLC18A2/NAXE/CD36/C1QTNF1/SYT7/SYT12/GRAMD1B/ABCA4/OSBP2/LIPC/MAOB/ADRA2C/SLC10A3/SYK/ATP8B1/PINK1/SLC2A13/OSBPL10/SNCG/DTNBP1/SREBF2/AQP3/APOA2/KCNB1/OSBPL7/AKR1C1/STARD5/MECP2/SLC16A8/OSBP/PRKN/NR1H3/SPP1/SLC6A3/ABCA7/CFTR/DAB2/CHRNA4/SLC18B1/ABCA3/SYT11/SOAT1
MF	GO:0004175	endopeptidase activity	246	0.370057	1.35585	0.00692528	0.00692528	0.18068	3906	tags=29%, list=23%, signal=23%	USP18/C1RL/PSMB8/ADAMTS10/CTSV/CFLAR/ADAM11/TMPRSS2/CTSO/MBTPS2/PIK3IP1/USP2/HPN/FURIN/CTSH/MASP1/TYSND1/ADAMTS9/PRSS8/KLK8/BLMH/C2/PRSS50/TMPRSS4/PRSS12/ERAP1/CORIN/KLK6/ADAM19/CASP8/ST14/CTSL/PSEN1/CTSZ/LGMN/ECEL1/MMP14/TMPRSS13/PRSS22/ADAMTS4/CTSB/C1R/CASP10/RHBDD1/CFI/ADAMTS19/PGA4/ESPL1/USP30/ADAM28/TPP1/SEC11A/PLAT/USP27X/IMMP2L/ADAMTS17/ADAMTS20/NCSTN/ADAM8/ADAMTS3/PLAU/TRABD2A/C1S/PCSK6/M…
CC	GO:0030868	smooth endoplasmic reticulum membrane	5	0.880816	1.57381	0.00693792	0.00693792	0.18068	997	tags=60%, list=6%, signal=57%	STX17/PGRMC1/FTCD
MF	GO:0034212	peptide N-acetyltransferase activity	44	-0.485531	-1.61815	0.00696536	0.00696536	0.180922	3647	tags=41%, list=21%, signal=32%	EP300/HAT1/NAA40/TAF9/GTF3C4/SRCAP/BRPF1/NAA50/NAA60/CREBBP/KAT6A/ESCO2/USP22/MSL3/KAT6B/ING3/BRPF3/KAT2B
BP	GO:0098771	inorganic ion homeostasis	375	0.350484	1.32149	0.00697586	0.00697586	0.180922	2759	tags=23%, list=16%, signal=20%	SLC41A1/ATP1A2/ATP2B4/HEXB/SLC12A6/STC1/ATP6V1B1/APLNR/KCNE3/CNNM4/TRPV4/CALB2/PTPN6/ATP1B1/XK/ATP1B2/SLC24A1/AGT/ATP2A3/RGN/SLC12A8/APOE/TCIRG1/BOLA1/FXYD2/ATP12A/TRPM2/PLCB2/MICU1/XIAP/BNIP3/RYR1/SV2B/KCNH2/PLCB1/ATP6AP1/GSTO1/ATP6V1A/CIB2/ATP1A1/ATP2B2/SNX10/EGLN1/TNNI3/TF/PTH1R/KDR/DISC1/CNNM2/SCNN1A/CORIN/ADORA1/KLHL3/LYN/SLC39A8/ANK3/TMTC2/PSEN1/NOL3/SLC34A2/MCOLN3/FTH1/SV2A/EDN3/KCNA5/BCAP…
BP	GO:0021889	olfactory bulb interneuron differentiation	11	-0.747818	-1.74075	0.00703144	0.00703144	0.181989	437	tags=36%, list=3%, signal=35%	GSX2/ERBB4/ROBO2/WNT5A
MF	GO:0030545	signaling receptor regulator activity	230	0.380749	1.38153	0.00708708	0.00708708	0.183054	3786	tags=36%, list=22%, signal=28%	PTN/IGSF1/STC1/TIMP1/BMP3/LY6E/EDA/AGT/CXCL16/IGF1/GPI/PDGFD/FGF8/MACC1/NBL1/ZP3/NRTN/SEMA6B/FGF10/SEMA3F/DKK3/MRAP2/SEMA3B/CKLF/RLN2/WNT8B/TNFSF12/THPO/SEMA3E/NENF/DKK1/INHBE/ALKAL2/TNFSF13/PATE4/LYNX1/SEMA6A/CXCL14/CMTM8/WNT6/EDN3/IL36RN/OSGIN2/LYPD6B/FNDC5/BMP4/FGF12/PDGFA/NPY/BMP5/TNFSF9/WNT1/TNFSF4/SEMA4G/FGF11/GREM1/EFNA5/MDK/CHGB/JAG2/CD70/NDP/CCL2/ADM/LYPD6/NRG1/ADA2/NTF3/NTF4/SEMA6C/SPP1…
BP	GO:0006768	biotin metabolic process	3	0.935844	1.47874	0.00713686	0.00713686	0.183956	297	tags=67%, list=2%, signal=66%	HLCS/BTD
BP	GO:0043068	positive regulation of programmed cell death	401	-0.28594	-1.26207	0.0071511	0.0071511	0.183956	1780	tags=16%, list=10%, signal=15%	CDK5/CASP2/PNMA3/MAP2K4/RET/KCNMA1/ATF4/EIF2B5/BAX/EIF2S1/NACC2/ID3/BMP7/PDCD5/TP53/RASSF2/ARHGEF7/SFRP2/JUN/PNMA2/HTT/CNR1/SFRP4/MYC/DDX20/EIF5A/FAP/STK17A/LATS2/CAMK2D/BMPR1B/SLC27A4/BOK/ZNF268/ANKRD1/BCLAF1/PPP2R1B/PAK2/FBXW7/CCAR1/NR3C1/TFAP4/ING5/MYBBP1A/DIABLO/FOXO1/HMGB1/PPID/TP53INP1/APC/TNFRSF12A/TGFBR1/PNMA1/IGF2R/RHOB/BCL2/BBC3/TGFB2/SRPX/DNAJA1/TEX261/TNFRSF10B/GADD45B/WNT5A/THBS1/SFPQ
MF	GO:0005044	scavenger receptor activity	30	0.599261	1.68866	0.00724956	0.00724956	0.186021	3268	tags=53%, list=19%, signal=43%	SSC4D/LGALS3BP/TMPRSS2/SCARB1/SCART1/CXCL16/CD36/TMPRSS4/MEGF10/PRSS12/TMPRSS13/CFI/COLEC12/HHIPL1/SCARB2/LOXL4
CC	GO:0022624	proteasome accessory complex	23	-0.612069	-1.7354	0.00726085	0.00726085	0.186021	3234	tags=52%, list=19%, signal=42%	PSMD8/PSMD1/PSMC6/PSMD14/PSMD6/PSME3/PSMC5/PSMC3/PSMD7/PSMD11/PSMC4/PSMC2
BP	GO:0055080	monoatomic cation homeostasis	427	0.343199	1.30555	0.0073	0.0073	0.186645	3202	tags=25%, list=19%, signal=21%	SLC9A7/SLC41A1/ATP1A2/ATP2B4/HEXB/SLC12A6/STC1/DMXL2/ATP6V1B1/APLNR/CNNM4/TRPV4/CALB2/PTPN6/ATP1B1/XK/ATP1B2/SLC24A1/AGT/ATP2A3/RGN/SLC12A8/APOE/TCIRG1/BOLA1/TMEM9/FXYD2/ATP12A/RAB20/TRPM2/PLCB2/MICU1/XIAP/BNIP3/RYR1/SV2B/KCNH2/PLCB1/SLC4A5/ATP6AP1/GSTO1/ATP6V1A/CIB2/ATP1A1/ATP2B2/CHP1/SNX10/EGLN1/TNNI3/SLC9A6/TF/TM9SF4/PTH1R/SLC9A9/KDR/DISC1/CNNM2/SCNN1A/CORIN/ADORA1/KLHL3/LYN/SLC39A8/ANK3/TMTC2…
BP	GO:0071609	chemokine (C-C motif) ligand 5 production	8	0.799848	1.61509	0.0073772	0.0073772	0.187481	277	tags=25%, list=2%, signal=25%	OAS3/TRPV4
BP	GO:0071649	regulation of chemokine (C-C motif) ligand 5 production	8	0.799848	1.61509	0.0073772	0.0073772	0.187481	277	tags=25%, list=2%, signal=25%	OAS3/TRPV4
BP	GO:1903365	regulation of fear response	8	0.800122	1.61565	0.0073772	0.0073772	0.187481	629	tags=25%, list=4%, signal=24%	RAG1/APOE
BP	GO:0070371	ERK1 and ERK2 cascade	207	0.387796	1.39724	0.00740854	0.00740854	0.187899	4034	tags=35%, list=24%, signal=27%	DSTYK/IQGAP3/GCNT2/CFLAR/TRPV4/DUSP10/PTPN6/NPNT/CD4/CD74/FBLN1/F2RL1/AGT/APOE/NTRK1/CTSH/DUSP9/IGF1/PDGFD/FGF8/CHI3L1/MAP2K1/RGS14/ARHGAP8/CD36/FGF10/TF/KDR/LYN/FAM83D/TNFRSF11A/THPO/TRAF7/SHC1/ALOX15/RPS6KA6/SYK/ALKAL2/CDK1/SEMA6A/SERPINF2/BMP4/ANGPT1/SOX9/PDGFA/NPY/C3orf33/CCL2/SIRPA/GBP1/FLCN/NRG1/EMILIN1/DDT/ABCA7/BTN2A2/DAB2/MIF/RASGRP1/TNIP1/CRKL/BMPER/MTURN/CAVIN3/RANBP9/DUSP26/SEMA7A/ARR…
BP	GO:0010842	retina layer formation	22	-0.605195	-1.70328	0.00743659	0.00743659	0.188233	2143	tags=36%, list=13%, signal=32%	RS1/SDK1/PROM1/HIPK2/FJX1/SDK2/FAT3/TSPAN12
BP	GO:1903774	positive regulation of viral budding via host ESCRT complex	3	-0.937808	-1.56109	0.00746542	0.00746542	0.188584	254	tags=67%, list=1%, signal=66%	VPS4A/VPS37B
BP	GO:0045229	external encapsulating structure organization	233	0.384409	1.39789	0.00752187	0.00752187	0.1892	3201	tags=34%, list=19%, signal=28%	LAMA2/SLC2A10/ZNF469/ADAMTS10/ELF3/CTSV/CFLAR/SPINT2/COL16A1/NPNT/CARMIL2/HPN/FURIN/COL13A1/FBLN1/AGT/PRDX4/COL4A4/QSOX1/TNXB/LAMB1/SPOCK2/TGFBI/HPSE2/LCP1/HMCN1/ADAMTS9/LAMC1/SPINK5/PBXIP1/VIPAS39/SPINT1/CREB3L1/OLFML2A/TCF15/ITGA8/TNFRSF1B/CRISPLD2/SLC39A8/ADAMTSL2/PRICKLE1/COL4A1/FOXC1/HAS2/SERPINF2/MMP14/FMOD/COL9A3/COL9A2/COL23A1/ADAMTS4/P4HA1/CCDC80/SOX9/FERMT1/ADAMTS19/RAMP2/SERPINB5/EGFLA…
BP	GO:1902960	negative regulation of aspartic-type endopeptidase activity involved in amyloid precursor protein catabolic process	3	0.932443	1.47337	0.00753704	0.00753704	0.1892	190	tags=33%, list=1%, signal=33%	SORL1
BP	GO:1905246	negative regulation of aspartic-type peptidase activity	3	0.932443	1.47337	0.00753704	0.00753704	0.1892	190	tags=33%, list=1%, signal=33%	SORL1
BP	GO:1902547	regulation of cellular response to vascular endothelial growth factor stimulus	21	0.659095	1.70144	0.00756468	0.00756468	0.1892	3518	tags=52%, list=21%, signal=42%	ATP2B4/PTP4A3/XDH/TNXB/SEMA6A/CCBE1/DCN/ROBO1/ADAMTS3/SMOC2/ADGRA2
BP	GO:0006956	complement activation	21	0.659146	1.70157	0.00756468	0.00756468	0.1892	3861	tags=52%, list=23%, signal=41%	C1RL/C3/MASP1/C2/C1R/CFI/SUSD4/CD55/CD46/C1S/CLU
BP	GO:0070244	negative regulation of thymocyte apoptotic process	8	0.797117	1.60958	0.00764304	0.00764304	0.190782	2341	tags=75%, list=14%, signal=65%	JAK3/RAG1/BCL11B/KIFAP3/EFNA1/BMP4
MF	GO:0097027	ubiquitin-protein transferase activator activity	10	-0.752232	-1.72376	0.00769059	0.00769059	0.19159	2771	tags=60%, list=16%, signal=50%	PEX12/UBE2L3/BMI1/CBX8/FBXW7/RING1
BP	GO:2000232	regulation of rRNA processing	16	-0.657793	-1.72465	0.00772318	0.00772318	0.192023	2472	tags=44%, list=14%, signal=37%	RIOK2/RIOK1/UTP15/YTHDF2/SIRT7/WDR43/KAT2B
BP	GO:2000234	positive regulation of rRNA processing	10	-0.750886	-1.72067	0.00777652	0.00777652	0.192369	2472	tags=50%, list=14%, signal=43%	RIOK2/RIOK1/UTP15/SIRT7/WDR43
BP	GO:0006406	mRNA export from nucleus	63	-0.426173	-1.50588	0.00778	0.00778	0.192369	3056	tags=38%, list=18%, signal=31%	RBM15B/MAGOHB/THOC5/PCID2/THOC2/SMG1/THOC6/SETD2/THOC1/ALYREF/HNRNPA2B1/UPF2/NUP160/SMG6/ENY2/NXF1/POLR2D/NCBP1/EIF4A3/DDX39A/NSUN2/DDX39B/NUP88/SRSF3
BP	GO:0046697	decidualization	18	0.689159	1.71311	0.00781275	0.00781275	0.192369	3340	tags=61%, list=20%, signal=49%	PTN/STC1/TPPP3/DEDD/EPOR/PARP1/ASH1L/PARP2/CTSB/NDP/SPP1
BP	GO:1900272	negative regulation of long-term synaptic potentiation	9	0.784903	1.65478	0.00781842	0.00781842	0.192369	1662	tags=33%, list=10%, signal=30%	PTN/APOE/ADORA1
CC	GO:0000805	X chromosome	8	-0.789661	-1.69645	0.00783435	0.00783435	0.192369	720	tags=62%, list=4%, signal=60%	LRIF1/SMCHD1/PCGF3/XIST/PCGF5
CC	GO:0005778	peroxisomal membrane	61	0.490526	1.53422	0.0078437	0.0078437	0.192369	4162	tags=43%, list=24%, signal=32%	ABCD1/PEX19/NBR1/PEX11B/PXMP4/FAR2/SLC27A2/IMPDH2/SYT7/HSD17B4/TRIM37/PEX3/FNDC5/TMEM135/PEX11A/USP30/PEX6/ACOX1/ACSL3/PEX7/MGST1/MPV17L/PEX16/ACBD5/PNPLA8/PECR
CC	GO:0031903	microbody membrane	61	0.490526	1.53422	0.0078437	0.0078437	0.192369	4162	tags=43%, list=24%, signal=32%	ABCD1/PEX19/NBR1/PEX11B/PXMP4/FAR2/SLC27A2/IMPDH2/SYT7/HSD17B4/TRIM37/PEX3/FNDC5/TMEM135/PEX11A/USP30/PEX6/ACOX1/ACSL3/PEX7/MGST1/MPV17L/PEX16/ACBD5/PNPLA8/PECR
MF	GO:0015291	secondary active transmembrane transporter activity	172	0.405561	1.43863	0.00787989	0.00787989	0.192377	2943	tags=26%, list=17%, signal=22%	SLC25A5/SLC16A2/SLC9A7/SLC41A1/SLC12A6/SLC2A10/SLCO1A2/SLC5A12/SLC6A12/SLC16A5/SLC17A5/SLC24A1/SLC12A8/SLC45A3/SLC38A5/CLCN5/SLC16A3/SLC13A3/SLC18A2/SLC35D2/SLC22A5/SLC4A5/SLC7A8/SLC41A3/SLCO4C1/CHP1/SLCO2A1/SLC9A6/SLC9A9/SLC26A9/SLC39A8/SLC10A3/CLCN4/SLC32A1/SLC34A2/SLC2A13/SLC9B2/SLC4A10/TMEM241/SLC30A5/SLC8B1/UCP2/SLC8A2/SLC5A7/SLC16A8
BP	GO:0070372	regulation of ERK1 and ERK2 cascade	184	0.398583	1.42019	0.0078934	0.0078934	0.192377	4034	tags=35%, list=24%, signal=27%	DSTYK/GCNT2/CFLAR/TRPV4/DUSP10/PTPN6/NPNT/CD4/CD74/FBLN1/F2RL1/APOE/NTRK1/IGF1/PDGFD/FGF8/CHI3L1/MAP2K1/RGS14/ARHGAP8/CD36/FGF10/KDR/LYN/FAM83D/TNFRSF11A/THPO/TRAF7/SHC1/ALOX15/RPS6KA6/SYK/ALKAL2/SEMA6A/SERPINF2/BMP4/ANGPT1/PDGFA/NPY/C3orf33/CCL2/SIRPA/GBP1/FLCN/NRG1/EMILIN1/DDT/ABCA7/BTN2A2/DAB2/MIF/RASGRP1/TNIP1/CRKL/BMPER/MTURN/CAVIN3/RANBP9/DUSP26/SEMA7A/ARRB1/SRC/ICAM1/HTR2C/SPRY1
MF	GO:0016410	N-acyltransferase activity	68	-0.420081	-1.50207	0.00789823	0.00789823	0.192377	3791	tags=38%, list=22%, signal=30%	HGSNAT/EP300/HAT1/NAA40/TAF9/CERS6/GTF3C4/SRCAP/BRPF1/NAA50/CERS1/NAT8L/NAA60/CREBBP/KAT6A/ESCO2/SIRT7/CERS5/USP22/SMARCE1/NMT2/MSL3/KAT6B/ING3/BRPF3/KAT2B
BP	GO:0002920	regulation of humoral immune response	15	0.717477	1.7074	0.00795261	0.00795261	0.192377	2826	tags=53%, list=17%, signal=45%	SPNS2/PTPN6/C3/SPINK5/ZP3/SUSD4/CD55/CD46
BP	GO:0006790	sulfur compound metabolic process	253	0.378854	1.38966	0.00795402	0.00795402	0.192377	3405	tags=27%, list=20%, signal=22%	PDHA1/HEXB/SULT1C2/HLCS/ABCD1/ACOT2/IDS/NFS1/CHST6/BTD/XDH/SULT4A1/MICAL2/SLC19A3/SULT1C4/PDK1/SULT1A1/ELOVL7/BOLA1/DPEP1/NUDT19/FAR2/GUSB/SPOCK2/B4GALT4/B3GNT7/TSTD1/BGN/SLC35D2/ACSS2/TPK1/NUDT8/NUDT7/SLC27A2/PMVK/PAPSS1/MTR/BLMH/ACSF2/OXSM/SUCLG2/HSD17B4/BPNT1/STAT5A/DGAT2/PIPOX/ACSM3/SQOR/GLCE/IBA57/PAPSS2/ANGPT1/ACOT9/DCN/EGFLAM/ACACB/PDK3/SLC19A2/MMS19/NDST3/ACSL3/CHST15/EDNRA/CHST2/OGDH/MCE…
MF	GO:0004402	histone acetyltransferase activity	38	-0.52423	-1.70121	0.00795933	0.00795933	0.192377	3647	tags=45%, list=21%, signal=35%	EP300/HAT1/NAA40/TAF9/GTF3C4/SRCAP/BRPF1/NAA50/NAA60/CREBBP/KAT6A/USP22/MSL3/KAT6B/ING3/BRPF3/KAT2B
BP	GO:0036514	dopaminergic neuron axon guidance	3	-0.936868	-1.55953	0.00796589	0.00796589	0.192377	37	tags=67%, list=0%, signal=67%	FZD3/WNT5A
BP	GO:1904938	planar cell polarity pathway involved in axon guidance	3	-0.936868	-1.55953	0.00796589	0.00796589	0.192377	37	tags=67%, list=0%, signal=67%	FZD3/WNT5A
MF	GO:0019842	vitamin binding	108	0.434513	1.46628	0.00798567	0.00798567	0.192487	3663	tags=33%, list=21%, signal=26%	CRABP2/HLCS/NFS1/OGDHL/FOLR1/DHTKD1/STRA6/PDXDC1/HDC/TPK1/FTCD/MOCOS/PLOD2/MTR/EGLN1/ABCA4/SPTLC3/CYP2R1/ACCS/PLOD1/P4HA1/HACL1/PNPO/OPN3/ACACB/PYGM/LRAT/DDC/PHYH/OGDH/SDSL/PAM/TTPA/TCN2/KYAT1/LMBRD1
CC	GO:0043259	laminin-10 complex	3	0.93012	1.46969	0.00807062	0.00807062	0.193282	1199	tags=100%, list=7%, signal=93%	LAMB1/LAMC1/LAMA5
BP	GO:0046055	dGMP catabolic process	3	0.930291	1.46997	0.00807062	0.00807062	0.193282	597	tags=67%, list=3%, signal=64%	XDH/GDA
BP	GO:1901656	glycoside transport	3	0.930564	1.4704	0.00807062	0.00807062	0.193282	929	tags=67%, list=5%, signal=63%	RALBP1/SLC50A1
CC	GO:0098637	protein complex involved in cell-matrix adhesion	15	0.717391	1.7072	0.00807985	0.00807985	0.193282	3242	tags=60%, list=19%, signal=49%	LAMA2/PLAUR/TNXB/LAMB1/LAMC1/EMILIN2/TNC/EMILIN1/PLAU
BP	GO:0001959	regulation of cytokine-mediated signaling pathway	109	0.448215	1.51234	0.00812472	0.00812472	0.193988	3301	tags=30%, list=19%, signal=25%	OAS3/USP18/TRIM6/PTPN6/RFFL/CD74/SIGIRR/F2RL1/RNF113A/IRAK1/TNFAIP3/XIAP/PARP9/TRIM56/PARP14/RBM47/ADAR/ISG15/CASP8/IKBKE/SYK/PADI2/HSPA1A/IL36RN/STAT2/ANGPT1/VRK2/USP27X/CCDC3/PRKN/TRIM32/ROBO1/NR1H3
BP	GO:0070661	leukocyte proliferation	189	0.394908	1.41157	0.00814832	0.00814832	0.194184	5048	tags=44%, list=29%, signal=31%	NFATC2/HPRT1/ELF4/HLA-DMB/JAK3/SDC4/PTPN6/CD74/F2RL1/TCIRG1/CCDC88B/LRRC32/IGF1/TNFAIP3/HES1/BST2/HLA-E/IMPDH2/ZP3/FGF10/STAT6/TICAM1/TNFRSF1B/CARD11/SH2D2A/RASSF5/NPR3/LYN/SYK/ZBTB7B/VAV3/PELI1/BMP4/DOCK2/SPN/TNFSF9/NDFIP1/CD55/TNFSF4/NCK1/GREM1/CD70/CD46/PRLR/PRKCQ/PRKCD/EMP2/PURA/LMBR1L/RPS3/NCSTN/BID/AHR/BTN2A2/MIF/RASGRP1/WNT4/ADA/BST1/CLU/SHH/LEF1/AZI2/NCKAP1L/WNT3A/TGFBR2/INPP5D/PPP3CA/TNF…
CC	GO:0010008	endosome membrane	463	0.343272	1.3092	0.0082229	0.0082229	0.195578	4365	tags=31%, list=25%, signal=24%	SLC9A7/ABCA5/KIF16B/SPNS2/HLA-DMA/SORL1/TOM1L1/HLA-DMB/TMEM108/SNX30/CHMP2A/HLA-DOA/LITAF/RAB4A/RAB7B/AP1G2/RFFL/FURIN/PDLIM4/HLA-DQB1/ZNRF2/TCIRG1/CLCN5/NTRK1/RHOU/TMEM9/RAB27B/TSPAN15/RAB11FIP4/IRAK1/DTX3L/APH1A/NUMB/CHMP4C/HLA-E/TMBIM1/GRIPAP1/ATP6AP1/SPG21/NEU3/RILP/SNX10/RAB13/TICAM1/SLC9A6/TF/YIPF2/SLC29A3/HLA-B/SLC9A9/ZDHHC1/SORCS2/PLIN3/LAMTOR2/SNX14/EHD2/PLPP2/CLCN4/PSEN1/VAMP8/MMGT1/DKK…
BP	GO:0032728	positive regulation of interferon-beta production	27	0.617018	1.69059	0.00823777	0.00823777	0.195578	1651	tags=22%, list=10%, signal=20%	OAS3/IFIH1/RNF135/TRIM56/TICAM1/ISG15
MF	GO:0038036	sphingosine-1-phosphate receptor activity	5	-0.864012	-1.6229	0.00826368	0.00826368	0.195825	1433	tags=80%, list=8%, signal=73%	SPHK2/SPHK1/S1PR3/S1PR1
BP	GO:0070198	protein localization to chromosome, telomeric region	29	-0.551364	-1.66378	0.00836113	0.00836113	0.197425	592	tags=48%, list=3%, signal=47%	NABP2/GNL3/ATR/TCP1/PINX1/XRCC5/TNKS/TERF2IP/CCT6A/DKC1/CCT5/ATRX/CCT2/GNL3L
BP	GO:0006638	neutral lipid metabolic process	89	0.463588	1.52058	0.00839921	0.00839921	0.197425	3301	tags=27%, list=19%, signal=22%	SORL1/APOC1/C3/SCARB1/RGN/APOE/TNXB/DDHD2/ABHD2/PNPLA3/AGMO/DGKK/DGAT2/LIPC/PLA2G4A/LPIN2/INSIG1/APOA2/FAAH/INSIG2/MGLL/LPGAT1/PNPLA4/NR1H3
BP	GO:0072236	metanephric loop of Henle development	4	-0.902278	-1.59122	0.00841707	0.00841707	0.197425	8	tags=50%, list=0%, signal=50%	PKD2/POU3F3
BP	GO:0048165	fused antrum stage	4	-0.901421	-1.58971	0.00841707	0.00841707	0.197425	775	tags=75%, list=5%, signal=72%	BMPR1B/PTX3/NPPC
BP	GO:0006730	one-carbon metabolic process	22	-0.601604	-1.69318	0.00842156	0.00842156	0.197425	2915	tags=36%, list=17%, signal=30%	SHMT2/DHFR2/TYMS/MTHFD2/MAT2B/MTHFD1L/MTHFD2L/MAT2A
BP	GO:0140053	mitochondrial gene expression	160	-0.336072	-1.33548	0.00842499	0.00842499	0.197425	3822	tags=31%, list=22%, signal=25%	GADD45GIP1/PUS1/MRPL48/MRPL30/MRPL36/MPV17L2/SARS2/GATB/MRPL21/NSUN3/TFAM/AARS2/TRMT10C/MRPL32/MRPS33/MALSU1/MRPL35/LARS2/TRUB2/MRPS11/SHMT2/MRPS23/MRPL15/YARS2/MRPL13/MRPL17/MRPL47/MRPL27/RARS2/MRPS30/MRPL20/COA3/MRPS34/MRPL39/MRPS7/ELAC2/TWNK/PNPT1/GATC/TRIT1/SLC25A33/NGRN/TRNT1/MTRF1L/MRPL57/MRPS22/QRSL1/MRPL1/MTG1/PTCD3
BP	GO:1903279	regulation of calcium:sodium antiporter activity	3	0.928939	1.46783	0.00847081	0.00847081	0.197529	399	tags=67%, list=2%, signal=65%	ATP1A2/ATP1B1
BP	GO:1901838	positive regulation of transcription of nucleolar large rRNA by RNA polymerase I	9	-0.779766	-1.73799	0.00847634	0.00847634	0.197529	923	tags=44%, list=5%, signal=42%	MTOR/SMARCB1/NCL/NOL11
BP	GO:0031204	post-translational protein targeting to membrane, translocation	9	-0.778595	-1.73538	0.00847634	0.00847634	0.197529	104	tags=67%, list=1%, signal=66%	SEC62/SEC61B/GLP1R/SEC63/HSPA5/SEC61A1
BP	GO:0044387	negative regulation of protein kinase activity by regulation of protein phosphorylation	7	0.823904	1.59763	0.00854297	0.00854297	0.198289	1999	tags=43%, list=12%, signal=38%	DUSP10/ADAR/ADARB1
CC	GO:0042589	zymogen granule membrane	7	0.824169	1.59815	0.00854297	0.00854297	0.198289	742	tags=43%, list=4%, signal=41%	STX3/STXBP2/RAB27B
BP	GO:0001667	ameboidal-type cell migration	357	0.350662	1.31702	0.00855605	0.00855605	0.198289	2766	tags=24%, list=16%, signal=21%	ADIPOR1/PTN/ATP2B4/ARHGAP4/STARD13/PTP4A3/SERPINF1/STC1/TIMP1/LGALS8/PLXND1/NOS3/DUSP10/SDC4/PRR5L/RAB25/RFFL/SCARB1/FAT2/GLUL/AGT/FOLR1/APOE/EPB41L4B/CTSH/GPI/BCAS3/FGF8/ANLN/SRPX2/SH3BP1/ADAMTS9/LAMA5/KANK2/FUT1/NRTN/WASF2/RAB13/SEMA6B/FGF10/SEMA3F/VIL1/SEMA3B/STAT5A/SOX10/PIP5K1A/KDR/HDAC5/EFNA1/ID1/TACSTD2/ARHGDIB/GATA3/LAMTOR2/TNFSF12/ACVR1/SEMA3E/HAS2/P2RX4/RHOA/LGMN/MARVELD3/KLF4/GATA2/SEM…
BP	GO:0002883	regulation of hypersensitivity	3	0.926965	1.46471	0.00860421	0.00860421	0.198676	1253	tags=100%, list=7%, signal=93%	C3/HLA-E/ZP3
BP	GO:0002885	positive regulation of hypersensitivity	3	0.926965	1.46471	0.00860421	0.00860421	0.198676	1253	tags=100%, list=7%, signal=93%	C3/HLA-E/ZP3
BP	GO:0060027	convergent extension involved in gastrulation	7	-0.815189	-1.67262	0.00871249	0.00871249	0.200809	37	tags=57%, list=0%, signal=57%	DVL2/SFRP1/NPHP3/WNT5A
BP	GO:0022618	ribonucleoprotein complex assembly	198	-0.321368	-1.3212	0.0087555	0.0087555	0.201433	3615	tags=30%, list=21%, signal=24%	PRPF8/BRIX1/SF3A1/TARBP2/SNRPF/YTHDC1/EIF2S2/EIF3CL/NOP2/SNRPG/CPSF6/ABT1/TAF9/PHF5A/HSP90AB1/MRPS11/PRPF19/SF3A3/XRCC5/RRP7A/EIF3B/CPSF7/PRMT7/SNRPD3/STRAP/PRMT5/MRPL20/SNRPD1/RUVBL1/SRSF9/WDR77/MRPS7/TXNL4A/PRPF39/SRPK1/DICER1/POLR2D/NCBP1/DDX20/DHX9/SRSF10/LUC7L/SNRPB2/RPS27L/ZNHIT6/EIF3J/EIF3M/SRSF1/DDX39B/SF1/RRS1/DHX29/SETX/MRTO4/PPAN/SRSF6/RPF2/EIF5/DDX1
BP	GO:0044409	entry into host	115	0.435565	1.4807	0.0088224	0.0088224	0.202603	2898	tags=29%, list=17%, signal=24%	FUCA2/LGALS1/TRIM25/TRIM6/TRIM34/TMPRSS2/LY6E/TRIM68/CD4/SCARB1/FURIN/CD74/PLSCR1/F11R/CLDN9/ITGB6/TMPRSS4/TRIM38/NECTIN4/CTSL/VAMP8/TRIM58/CDK1/HSPA1A/CTSB/CLDN6/GSN/CD55/TYRO3/CD46/TRIM22/MID2/ITGA5
BP	GO:0006900	vesicle budding from membrane	78	0.469061	1.52299	0.00887351	0.00887351	0.203268	3019	tags=21%, list=18%, signal=17%	KLHL12/TRAPPC11/TRAPPC6A/S100A10/GOLPH3L/CHMP4C/TRAPPC3/RILP/AP3M2/ARFGAP3/PRKCI/AP3S2/MYO18A/INSIG1/MIA3/PRKN
BP	GO:0071715	icosanoid transport	29	0.615137	1.71407	0.00888357	0.00888357	0.203268	2528	tags=48%, list=15%, signal=41%	PROCA1/BDKRB2/PTGES/SLCO2A1/ABCC1/PLA2G12A/TNFRSF11A/SYK/PLA2G4A/P2RX4/PLA2G6/PLA2G4F/PLA2R1/ABCC6
MF	GO:0004888	transmembrane signaling receptor activity	409	0.343315	1.30209	0.00892825	0.00892825	0.203475	3874	tags=32%, list=23%, signal=25%	HTR1D/HMCN2/APLNR/SORL1/ADGRL1/ADRA2B/GRM4/TRPV4/PLXND1/HLA-DOA/TLR5/ROR2/TMEM63B/PTPN6/IL17RC/CD4/LEPR/CD74/ADGRD1/F2RL1/GPR156/CLDN3/HLA-DQB1/LPAR6/GPR143/NTRK1/CTSH/ADGRE5/GPR39/GRIK5/GPR162/ADGRG1/LTBP4/GPR160/EPOR/DNER/CLDN4/GRIN2D/GRID2/IFNLR1/TMEM63C/EFNA3/CD79B/BDKRB2/OPRD1/ERBB3/OPRL1/ADORA2B/GABRB2/OXER1/PTH1R/PTK7/PTPRU/KDR/TNFRSF1B/CSF3R/GNRHR2/EPHA1/OR2I1P/IL13RA1/SORCS2/ADORA1/NPR3/…
MF	GO:0043021	ribonucleoprotein complex binding	153	-0.343326	-1.36546	0.00893267	0.00893267	0.203475	3257	tags=29%, list=19%, signal=24%	CPSF6/MALSU1/GTPBP4/RBM3/SRP72/NAA15/LEMD3/STAU2/PES1/WDR12/LARP1/PRMT7/SRPRA/STRAP/SPATA5L1/NEMF/SRP19/MDM2/EZH2/ABCE1/PRMT5/MRRF/NOLC1/SNRPD1/LETM2/DHX33/DERL1/SMG6/EIF5AL1/EIF2S1/SLFN12/EIF4A3/EIF5A/DHX9/SNRPB2/NME1/DDX17/DERL2/RBM39/DHX29/NAA16/DDX5/ETF1/SEC61A1/PTCD3
CC	GO:0005604	basement membrane	74	0.478114	1.53414	0.0089551	0.0089551	0.203475	3589	tags=39%, list=21%, signal=31%	LAMA2/SERPINF1/TIMP1/NPNT/FBLN1/COL4A4/LAMB1/TGFBI/HMCN1/VWA2/LAMC1/LAMA5/LAD1/FREM2/LAMA3/COL4A1/LAMC2/ITGB4/COL23A1/CCDC80/TNC/COL17A1/EFNA5/LOXL1/DAG1/THBS4/SMOC2/THBS2/LAMA4
BP	GO:0090132	epithelium migration	254	0.36959	1.35568	0.00898679	0.00898679	0.203475	2766	tags=25%, list=16%, signal=21%	ADIPOR1/PTN/ATP2B4/STARD13/PTP4A3/SERPINF1/STC1/LGALS8/PLXND1/NOS3/DUSP10/RAB25/SCARB1/FAT2/GLUL/AGT/APOE/EPB41L4B/CTSH/GPI/BCAS3/FGF8/ANLN/SRPX2/SH3BP1/ADAMTS9/KANK2/FUT1/RAB13/FGF10/VIL1/STAT5A/GRHL2/KDR/HDAC5/EFNA1/ID1/TACSTD2/GATA3/TNFSF12/HAS2/P2RX4/RHOA/LGMN/MARVELD3/KLF4/GATA2/SP100/HSPB1/CCBE1/MCC/BMP4/ANGPT1/SOX9/FERMT1/DCN/ITGA3/ROCK1/WDPCP/GREM1/PXN/PFN2/MECP2/MIA3
MF	GO:0017134	fibroblast growth factor binding	19	-0.624509	-1.687	0.00899696	0.00899696	0.203475	986	tags=37%, list=6%, signal=35%	FGFBP3/FGFR3/FGFRL1/ITGAV/FGFR2/TGFBR3/THBS1
BP	GO:0032259	methylation	305	-0.295097	-1.26547	0.00902476	0.00902476	0.203475	3657	tags=33%, list=21%, signal=26%	VCPKMT/NSUN3/ZNF335/PRDM11/CTR9/SNRPF/TRMT10C/PAXBP1/METTL22/FAM98B/FOS/TET3/MBD3/NOP2/MEPCE/WDR5/SNRPG/EHMT1/SMAD4/RNF20/RIF1/SPOUT1/RBM15B/FAM86B1/SETD7/PRDM2/CTCF/MLLT10/METTL17/MEN1/BMI1/TYMS/PRMT7/TRMT61A/SNRPD3/GATAD2A/SETD9/TRMT13/TRMO/PAX6/TRMT6/NSUN6/BTG1/KMT2C/SETD2/TRMT1/EZH2/PRMT5/SETBP1/WDR5B/SMYD5/METTL6/GSPT1/FBXO11/SMARCA5/SNRPD1/FAM86C2P/WDR77/PAF1/EMG1/BCDIN3D/PRMT6/OGT/BMT2/MET…
BP	GO:0003148	outflow tract septum morphogenesis	20	-0.630586	-1.73433	0.00902497	0.00902497	0.203475	339	tags=35%, list=2%, signal=34%	LRP2/FGFR2/BMPR1A/TGFB2/SMAD6/PARVA/ROBO2
BP	GO:0001890	placenta development	123	0.425267	1.45703	0.00905303	0.00905303	0.203475	3526	tags=36%, list=21%, signal=29%	PTN/LDOC1/STC1/TPPP3/SPINT2/ARNT/HEY1/SOX15/VASH2/HES1/DEDD/MDFI/MAP2K1/EPOR/CITED1/EGLN1/SPINT1/KRT19/GRHL2/HEY2/DLX3/PARP1/ADAM19/CASP8/ST14/PRDM1/ASH1L/GATA2/ETNK2/PARP2/CTSB/EPAS1/OVOL2/BMP5/CDX2/NDP/ADM/DAZAP1/STK3/KRT8/SPP1/CCNF/TTPA/SNAI1
BP	GO:0080135	regulation of cellular response to stress	631	-0.259659	-1.163	0.0090645	0.0090645	0.203475	2624	tags=20%, list=15%, signal=18%	HELQ/EPHB1/COPS5/CNTF/FZD7/CCAR2/RNFT1/NCOR1/GPS2/ARID1B/TAOK3/NAIP/RAD52/AMFR/TERF2IP/SMG1/MANF/TRIP12/EIF4G1/CRHBP/FAS/PCNA/AJUBA/RIPK1/CORO2B/PPIA/FZD1/SETD2/TAF2/POLH/MDM2/TAF4/USP25/RTEL1/SMARCA5/ATRIP/RUVBL1/HERPUD1/THOC1/CREBBP/SMARCC2/PHLPP1/VDAC1/UBR5/ACTR8/CUL4A/MAP2K4/ZMPSTE24/CHORDC1/UBE2N/ERCC4/PPP1R10/ATF4/MAPK8IP1/SIRT7/TNIK/ENY2/MAPK8IP2/BAX/DDAH1/HIPK2/TRAF3/CEBPG/NACC2/USP22/BMP…
BP	GO:0060263	regulation of respiratory burst	7	0.822797	1.59549	0.00907275	0.00907275	0.203475	552	tags=29%, list=3%, signal=28%	DUSP10/CAMK1D
BP	GO:0006067	ethanol metabolic process	11	0.757128	1.7024	0.00907917	0.00907917	0.203475	1076	tags=36%, list=6%, signal=34%	SULT1C4/SULT1A1/ACSS2/ALDH3B2
BP	GO:0046942	carboxylic acid transport	224	0.370365	1.33872	0.00908591	0.00908591	0.203475	2946	tags=28%, list=17%, signal=23%	SLC16A2/MPC2/CRABP2/ATP1A2/SLCO1A2/ABCD1/LLGL2/SLC5A12/SLC6A12/XK/PROCA1/SLC16A5/SLC17A5/AGT/FOLR1/APOE/SLC38A5/SLC16A3/SLC13A3/SLC7A7/SLC35D2/SLC27A2/CD36/SLC7A8/BDKRB2/PTGES/SLCO2A1/SLC26A9/SERINC5/ABCC1/PLA2G12A/ADORA1/FABP3/TNFRSF11A/SLC10A3/SFXN3/SLC25A30/PSEN1/SYK/SLC32A1/PLA2G4A/P2RX4/ATP8B1/PLA2G6/SV2A/PLA2G4F/DTNBP1/ARL6IP1/PLA2R1/SLC25A14/SLC38A8/SFXN4/ABCC6/SLC25A44/SLC43A3/AKR1C1/SLC1…
MF	GO:0030229	very-low-density lipoprotein particle receptor activity	3	-0.933082	-1.55322	0.00913694	0.00913694	0.203895	292	tags=100%, list=2%, signal=98%	VLDLR/LRP8
BP	GO:0002857	positive regulation of natural killer cell mediated immune response to tumor cell	3	-0.932306	-1.55193	0.00913694	0.00913694	0.203895	684	tags=67%, list=4%, signal=64%	CD160/NECTIN2
CC	GO:0042581	specific granule	103	0.450332	1.51021	0.00918175	0.00918175	0.204007	4014	tags=46%, list=23%, signal=35%	SLC44A2/PLAUR/MOSPD2/PGRMC1/PTPN6/STX3/STXBP2/QSOX1/TRPM2/KCNAB2/FRK/TMC6/CHI3L1/SLC27A2/TMBIM1/AOC1/CD36/SLCO4C1/GHDC/STOM/TNFRSF1B/QPCT/LAMTOR2/CTSZ/NEU1/VAMP8/DNASE1L1/ORMDL3/ANXA11/HMOX2/DOCK2/SLC2A3/TOM1/GSDMD/NIT2/ATP8B4/B2M/ADAM8/PLAU/LRRC7/CLCN3/GGH/HVCN1/DEGS1/BST1/RAB27A/AGPAT2
BP	GO:0019216	regulation of lipid metabolic process	241	0.376119	1.37472	0.00920007	0.00920007	0.204007	4371	tags=34%, list=26%, signal=26%	ADIPOR1/ABCD1/SORL1/MTMR1/PPP2R5A/FMO5/MBTPS2/APOC1/ERLIN1/C3/PIK3IP1/SCARB1/LPCAT1/CD74/H6PD/PDK1/RGN/SLC45A3/APOE/PPARGC1A/EPHX2/TYSND1/PIP4K2C/THRA/BCL11B/ATP1A1/CHP1/DKK3/DGAT2/ADORA1/LYN/FABP3/BBS4/DNAJC15/ORMDL3/PLA2G6/VAV3/EEF1A2/FMO4/MLXIPL/FMO2/SOX9/WDTC1/PDGFA/BMP5/INSIG1/APOA2/ACACB/PDK3/MTMR3/RNF213/SORBS1/ADM/ACSL3/PRKCD/INSIG2/NR1D1/CCDC3/TRIB3/OPA3/LPGAT1/NR1H3/ABCA7/PLPP1/DAB2/SNA…
BP	GO:0031365	N-terminal protein amino acid modification	25	-0.576117	-1.66767	0.00923382	0.00923382	0.204007	3002	tags=48%, list=18%, signal=40%	NAA15/SOX4/NAA50/NAA60/CREBBP/METAP1D/NAA38/NAA25/NMT2/PDF/NAA16/KAT2B
BP	GO:0045740	positive regulation of DNA replication	35	-0.519519	-1.63696	0.00925879	0.00925879	0.204007	3112	tags=34%, list=18%, signal=28%	GLI2/WIZ/PCNA/CDC7/E2F7/BAZ1A/SMARCA5/MAP2K4/DHX9/INO80/ATRX/BRPF3
BP	GO:0010633	negative regulation of epithelial cell migration	52	0.524418	1.59297	0.0092634	0.0092634	0.204007	2762	tags=35%, list=16%, signal=29%	ADIPOR1/ATP2B4/STARD13/SERPINF1/STC1/DUSP10/APOE/ADAMTS9/HDAC5/TACSTD2/RHOA/MARVELD3/KLF4/SP100/MCC/DCN/PFN2/MECP2
BP	GO:0044467	glial cell-derived neurotrophic factor production	3	0.924749	1.46121	0.00927119	0.00927119	0.204007	610	tags=67%, list=4%, signal=64%	SORL1/CD34
BP	GO:1900166	regulation of glial cell-derived neurotrophic factor production	3	0.924749	1.46121	0.00927119	0.00927119	0.204007	610	tags=67%, list=4%, signal=64%	SORL1/CD34
BP	GO:1900168	positive regulation of glial cell-derived neurotrophic factor production	3	0.924749	1.46121	0.00927119	0.00927119	0.204007	610	tags=67%, list=4%, signal=64%	SORL1/CD34
BP	GO:0045161	neuronal ion channel clustering	11	0.756646	1.70131	0.00933673	0.00933673	0.204276	3305	tags=64%, list=19%, signal=51%	GLDN/CNTN2/SCLT1/KCNB1/SPTBN4/CNTNAP2/KCNIP2
BP	GO:0007565	female pregnancy	120	0.426192	1.4626	0.00934006	0.00934006	0.204276	3425	tags=37%, list=20%, signal=30%	PTN/LDOC1/STC1/TIMP1/ADRA2B/TPPP3/COL16A1/FBLN1/AGT/TAC3/DEDD/EPOR/CLDN4/CLIC5/AMBP/RLN2/CORIN/OVGP1/PARP1/ARHGDIB/PRDM1/PRLHR/APOL2/ASH1L/PLA2G6/KPNA6/PARP2/ITGB4/CTSB/IGFBP5/ITGA3/ATP7A/UCP2/NDP/PRLR/ITGA5/ADM/EMP2/RGS2/DAZAP1/AQP4/SPP1/PAM/ACVR1B
BP	GO:0032786	positive regulation of DNA-templated transcription, elongation	61	-0.425432	-1.49786	0.00935296	0.00935296	0.204276	2844	tags=23%, list=17%, signal=19%	LEO1/THOC5/BTBD18/MED1/SCAF8/THOC1/ALYREF/MED28/NCBP1/MED31/MED17/DDX39B/ELL2/CDK12
BP	GO:0016137	glycoside metabolic process	14	0.715656	1.69613	0.00936739	0.00936739	0.204276	2689	tags=57%, list=16%, signal=48%	FUCA2/SULT1C4/GUSB/FUCA1/AKR1C2/CBR4/GLA/AKR1C1
MF	GO:0050664	oxidoreductase activity, acting on NAD(P)H, oxygen as acceptor	8	0.789491	1.59418	0.009371	0.009371	0.204276	757	tags=38%, list=4%, signal=36%	FMO5/MICAL2/AIFM1
BP	GO:0034142	toll-like receptor 4 signaling pathway	23	0.630853	1.66971	0.00939427	0.00939427	0.204276	3514	tags=52%, list=21%, signal=42%	RAB7B/F2RL1/IRAK1/NMI/TNFAIP3/LYN/PELI1/WDFY1/NR1D1/NR1H3/RAB11FIP2/TRIL
MF	GO:0016229	steroid dehydrogenase activity	20	0.655549	1.67121	0.00939665	0.00939665	0.204276	3869	tags=70%, list=23%, signal=54%	HSD17B7/HSD17B10/HSD17B4/HSD17B14/DHRS11/HSD17B11/DHRS1/RDH16/HSD17B8/AKR1C2/AKR1C1/HSD3B7/HSD17B6/SRD5A3
CC	GO:0032585	multivesicular body membrane	24	0.620375	1.65671	0.00943808	0.00943808	0.204825	4254	tags=50%, list=25%, signal=38%	SORL1/CHMP2A/TMEM9/RAB27B/CHMP4C/CHMP1B/CHMP4B/ABCA3/PMEL/CHMP7/RAB27A/CHMP2B
BP	GO:0050655	dermatan sulfate proteoglycan metabolic process	12	0.74951	1.72196	0.009512	0.009512	0.206075	215	tags=17%, list=1%, signal=16%	HEXB/IDS
BP	GO:1904869	regulation of protein localization to Cajal body	11	-0.734466	-1.70967	0.00956792	0.00956792	0.206578	592	tags=55%, list=3%, signal=53%	TCP1/MEPCE/CCT6A/DKC1/CCT5/CCT2
BP	GO:1904871	positive regulation of protein localization to Cajal body	11	-0.734466	-1.70967	0.00956792	0.00956792	0.206578	592	tags=55%, list=3%, signal=53%	TCP1/MEPCE/CCT6A/DKC1/CCT5/CCT2
BP	GO:0042490	mechanoreceptor differentiation	55	0.515787	1.5825	0.00961692	0.00961692	0.207159	2874	tags=36%, list=17%, signal=30%	SDC4/PLS1/MYO7A/PDZD7/NTRK1/HES1/STRC/CTHRC1/SLC44A4/GABRB2/USH1G/HEY2/ESRP1/ATP8B1/MCOLN3/WHRN/BMP4/WDPCP/JAG2/SLITRK6
BP	GO:0051135	positive regulation of NK T cell activation	3	-0.930308	-1.54861	0.00963987	0.00963987	0.207159	110	tags=67%, list=1%, signal=66%	JAK2/HSPH1
BP	GO:0015711	organic anion transport	281	0.362581	1.34072	0.00964404	0.00964404	0.207159	2745	tags=25%, list=16%, signal=22%	SLC25A5/SLC16A2/MPC2/CRABP2/ATP1A2/SLC2A10/SLCO1A2/ABCD1/LLGL2/SLC5A12/SLC6A12/XK/CYB5R1/CYB5R2/PROCA1/SLC16A5/SLC17A5/AGT/FOLR1/APOE/SLC38A5/SLC16A3/SLC13A3/SLC7A7/SLC35D2/SLC27A2/SLC4A5/SLC44A4/CD36/SLC7A8/SLCO4C1/BDKRB2/PTGES/SLCO2A1/SLC26A9/CA4/SERINC5/ABCC1/PLA2G12A/ADORA1/FABP3/SLC39A8/TNFRSF11A/SLC10A3/SFXN3/SLC25A30/PSEN1/SLC35A2/SYK/SLC32A1/PLA2G4A/P2RX4/ATP8B1/PLA2G6/SV2A/PLA2G4F/DTNBP1…
BP	GO:1903405	protein localization to nuclear body	12	-0.723017	-1.72946	0.0096821	0.0096821	0.207271	592	tags=50%, list=3%, signal=48%	TCP1/MEPCE/CCT6A/DKC1/CCT5/CCT2
BP	GO:1904867	protein localization to Cajal body	12	-0.723017	-1.72946	0.0096821	0.0096821	0.207271	592	tags=50%, list=3%, signal=48%	TCP1/MEPCE/CCT6A/DKC1/CCT5/CCT2
BP	GO:0045667	regulation of osteoblast differentiation	102	-0.371937	-1.41479	0.00972567	0.00972567	0.207852	1587	tags=26%, list=9%, signal=24%	BAMBI/LRP3/RORB/ACVR2B/HOXA2/FAM20C/ATF4/JAG1/ILK/TMEM64/ID3/BMP7/RASSF2/SFRP2/HDAC7/WWTR1/PDLIM7/BMPR1B/FGF2/IL6R/FGFR2/DDX5/NPPC/BMPR1A/GDPD2/SMAD6/FBN2
BP	GO:0043124	negative regulation of I-kappaB kinase/NF-kappaB signaling	35	0.556757	1.6031	0.00980897	0.00980897	0.209278	3762	tags=40%, list=22%, signal=31%	NLRX1/TNFAIP3/PPM1B/SLC39A8/CASP8/OTUD7B/ASH1L/RHOA/OPTN/TANK/NR1D1/CCDC22/TNIP1/TLE1
CC	GO:0070775	H3 histone acetyltransferase complex	8	-0.780017	-1.67573	0.0098519	0.0098519	0.209839	2678	tags=62%, list=16%, signal=53%	BRPF1/KAT6A/ING5/KAT6B/BRPF3
MF	GO:0102991	myristoyl-CoA hydrolase activity	9	0.775349	1.63464	0.00988606	0.00988606	0.210212	2018	tags=44%, list=12%, signal=39%	ACOT2/THEM4/ACOT11/PLA2G6
BP	GO:0006639	acylglycerol metabolic process	88	0.464943	1.52637	0.00994145	0.00994145	0.210631	3301	tags=27%, list=19%, signal=22%	SORL1/APOC1/C3/SCARB1/RGN/APOE/TNXB/DDHD2/ABHD2/PNPLA3/AGMO/DGKK/DGAT2/LIPC/PLA2G4A/LPIN2/INSIG1/APOA2/FAAH/INSIG2/MGLL/LPGAT1/PNPLA4/NR1H3
MF	GO:0038023	signaling receptor activity	539	0.330535	1.27227	0.00996863	0.00996863	0.210631	3874	tags=31%, list=23%, signal=25%	ADIPOR1/HTR1D/IGSF1/HMCN2/APLNR/SORL1/ADGRL1/ADRA2B/EIF2D/GRM4/PLAUR/TRPV4/PLXND1/HLA-DOA/TLR5/LRRN2/SDC4/ROR2/TMEM63B/PTPN6/IL17RC/CD4/SCARB1/ARNT/LEPR/CD74/ADGRD1/F2RL1/GPR156/CLDN3/HLA-DQB1/FOLR1/LPAR6/GPR143/NTRK1/NR1I3/NRXN3/CTSH/ADGRE5/GPR39/GRIK5/ABHD2/GPR162/ADGRG1/LTBP4/NLGN4X/GPR160/EPOR/DNER/CLDN4/GRIN2D/GRID2/IFNLR1/THRA/CD36/TMEM63C/EFNA3/RARG/CD79B/BDKRB2/OPRD1/ERBB3/OPRL1/ADORA2B/G…
MF	GO:0060089	molecular transducer activity	539	0.330535	1.27227	0.00996863	0.00996863	0.210631	3874	tags=31%, list=23%, signal=25%	ADIPOR1/HTR1D/IGSF1/HMCN2/APLNR/SORL1/ADGRL1/ADRA2B/EIF2D/GRM4/PLAUR/TRPV4/PLXND1/HLA-DOA/TLR5/LRRN2/SDC4/ROR2/TMEM63B/PTPN6/IL17RC/CD4/SCARB1/ARNT/LEPR/CD74/ADGRD1/F2RL1/GPR156/CLDN3/HLA-DQB1/FOLR1/LPAR6/GPR143/NTRK1/NR1I3/NRXN3/CTSH/ADGRE5/GPR39/GRIK5/ABHD2/GPR162/ADGRG1/LTBP4/NLGN4X/GPR160/EPOR/DNER/CLDN4/GRIN2D/GRID2/IFNLR1/THRA/CD36/TMEM63C/EFNA3/RARG/CD79B/BDKRB2/OPRD1/ERBB3/OPRL1/ADORA2B/G…
BP	GO:0001880	Mullerian duct regression	3	-0.929003	-1.54643	0.00997517	0.00997517	0.210631	159	tags=67%, list=1%, signal=66%	AMH/BMPR1A
CC	GO:1902493	acetyltransferase complex	96	-0.382562	-1.44441	0.0100074	0.0100074	0.210631	3022	tags=35%, list=18%, signal=29%	BRD8/NAA15/MORF4L1/KANSL1L/BRPF1/NAA50/PHF20L1/TAF2/TAF4/RUVBL1/CREBBP/KAT6A/OGT/KANSL1/ENY2/USP22/EPC1/ACTL6A/ZZZ3/NAA38/NAA25/MSL3/MORF4L2/ACTB/TRRAP/POLE3/ING5/ATXN7/SUPT3H/KAT6B/NAA16/ING3/BRPF3/KAT2B
BP	GO:1903779	regulation of cardiac conduction	20	0.652197	1.66267	0.0100108	0.0100108	0.210631	1648	tags=35%, list=10%, signal=32%	ATP2B4/GJA5/AGT/ATP2A3/ATP2B2/TNNI3K/CORIN
BP	GO:0050691	regulation of defense response to virus by host	26	0.606798	1.65294	0.0100225	0.0100225	0.210631	2838	tags=38%, list=17%, signal=32%	MICB/TRIM6/TNFAIP3/DTX3L/PARP9/IFNLR1/TRAF3IP2/ZDHHC1/PQBP1/APOBEC3F
BP	GO:0006474	N-terminal protein amino acid acetylation	14	-0.675791	-1.69833	0.0100762	0.0100762	0.21073	3002	tags=71%, list=18%, signal=59%	EP300/NAA15/SOX4/NAA50/NAA60/CREBBP/NAA38/NAA25/NAA16/KAT2B
BP	GO:0140719	constitutive heterochromatin formation	11	-0.727742	-1.69402	0.0100946	0.0100946	0.21073	3611	tags=55%, list=21%, signal=43%	HAT1/SMCHD1/RIF1/EZH2/XIST/ATRX
CC	GO:0030315	T-tubule	46	0.536076	1.59442	0.0100996	0.0100996	0.21073	2104	tags=28%, list=12%, signal=25%	ATP1A2/ATP2B4/ATP1B1/KCNJ11/CACNG8/CACNB3/CACNA1D/ATP1A1/CACNG6/SCN1A/STBD1/ANK3/CACNA1S
BP	GO:0002253	activation of immune response	287	0.365744	1.3538	0.0101132	0.0101132	0.21073	3623	tags=28%, list=21%, signal=22%	MICB/OAS3/TSPAN6/NFATC2/IFIH1/C1RL/RNF135/DDX60/RAB29/TIFA/TLR5/PTPN6/RAB7B/C3/NLRX1/MAPKAPK2/BTN3A2/IFI16/F2RL1/PLSCR1/HLA-DQB1/FCHO1/EPG5/BANK1/IRAK1/MASP1/NMI/HMSD/TNFAIP3/XIAP/CACNB3/PRKCH/CD36/SPG21/CD79B/SEC14L1/TICAM1/C2/CARD11/LYN/GATA3/PSEN1/ZDHHC5/SYK/SMPDL3B/BIRC3/FYB2/PLA2G6/VAV3/PELI1/WDFY1/HSPA1A/C1R/PQBP1/CFI/PDE4D/CD247/SUSD4/CD55/COLEC12/BTN3A3/TYRO3/CD46/GBP1/DENND1B/PRKCD/NR1D1…
BP	GO:0007219	Notch signaling pathway	149	0.411182	1.43358	0.0101162	0.0101162	0.21073	3583	tags=34%, list=21%, signal=27%	NKAP/MFNG/HEYL/PTP4A3/LLGL2/NOS3/GALNT11/HEY1/TSPAN15/TSPEAR/ANXA4/HES1/APH1A/DNER/CBFA2T2/PGAM2/SIX1/FGF10/KRT19/HEY2/PRAG1/TRAF7/PRKCI/PSEN1/NEURL1B/POFUT1/FOXC1/GMDS/GATA2/MMP14/KCNA5/TP63/GATA5/SREBF2/SOX9/WNT1/PERP/MECP2/JAG2/CD46/FOXC2/RITA1/ROBO1/NCSTN/DLK1/NEURL1/NEPRO/CNTN1/SNAI1/DTX2
BP	GO:1903900	regulation of viral life cycle	103	0.448405	1.50374	0.0101647	0.0101647	0.21073	2843	tags=34%, list=17%, signal=29%	OAS3/IFIH1/LGALS1/FMR1/TRIM25/TRIM6/TRIM34/APOBEC3H/TMPRSS2/LY6E/TRIM68/CD4/MX1/FURIN/CD74/IFI16/PLSCR1/RNASEL/BST2/SETDB1/ADAR/TMPRSS4/TRIM38/ISG15/TRIM58/ADARB1/KPNA6/APOBEC3B/GSN/EIF2AK2/TYRO3/BTBD17/TRIM22/APOBEC3F/MID2
BP	GO:0048207	vesicle targeting, rough ER to cis-Golgi	25	0.610951	1.64655	0.010204	0.010204	0.21073	1279	tags=16%, list=7%, signal=15%	KLHL12/TRAPPC11/TRAPPC6A/TRAPPC3
BP	GO:0048208	COPII vesicle coating	25	0.610951	1.64655	0.010204	0.010204	0.21073	1279	tags=16%, list=7%, signal=15%	KLHL12/TRAPPC11/TRAPPC6A/TRAPPC3
BP	GO:0030003	intracellular monoatomic cation homeostasis	359	0.346137	1.3005	0.0102191	0.0102191	0.21073	2759	tags=22%, list=16%, signal=19%	SLC9A7/SLC41A1/ATP1A2/ATP2B4/HEXB/STC1/DMXL2/ATP6V1B1/APLNR/TRPV4/CALB2/PTPN6/ATP1B1/XK/ATP1B2/SLC24A1/AGT/ATP2A3/RGN/APOE/TCIRG1/TMEM9/FXYD2/ATP12A/RAB20/TRPM2/PLCB2/MICU1/BNIP3/RYR1/SV2B/PLCB1/SLC4A5/ATP6AP1/GSTO1/ATP6V1A/ATP1A1/ATP2B2/CHP1/EGLN1/TNNI3/SLC9A6/TF/TM9SF4/PTH1R/SLC9A9/DISC1/SCNN1A/ADORA1/LYN/SLC39A8/PSEN1/NOL3/SNAPIN/MCOLN3/FTH1/SV2A/EDN3/BCAP31/ATP7B/SLC39A4/TMCO1/TRPC3/SLC4A10/N…
BP	GO:0000478	endonucleolytic cleavage involved in rRNA processing	17	-0.666563	-1.77281	0.0102828	0.0102828	0.21073	452	tags=59%, list=3%, signal=57%	RPP40/UTP23/BOP1/NOP14/BMS1/ABT1/RRS1/TSR1/NOL9/UTP20
BP	GO:0000479	endonucleolytic cleavage of tricistronic rRNA transcript (SSU-rRNA, 5.8S rRNA, LSU-rRNA)	17	-0.666563	-1.77281	0.0102828	0.0102828	0.21073	452	tags=59%, list=3%, signal=57%	RPP40/UTP23/BOP1/NOP14/BMS1/ABT1/RRS1/TSR1/NOL9/UTP20
BP	GO:0050954	sensory perception of mechanical stimulus	123	0.421213	1.44314	0.0103012	0.0103012	0.21073	4481	tags=42%, list=26%, signal=31%	SPNS2/HEXB/ATP6V1B1/HPN/MYH14/MYO7A/PDZD7/NTRK1/TSPEAR/ALDH7A1/ESPN/STRC/HOXA1/MYO3B/CACNA1D/MARVELD2/CLIC5/SIX1/ATP2B2/USP53/SCN1A/GABRB2/USH1G/MYO15A/DCDC2/EYA1/P2RX4/ATP8B1/WHRN/MBP/CDKN2D/EML2/TFAP2A/SPTBN4/SLITRK6/ROR1/SCARB2/THRB/FZD4/EPS8L2/NAV2/TIMM9/SCN9A/MYO6/PHF24/HEXA/RPL38/LHFPL4/COL11A2/MYO3A/CRYM/COL1A1
BP	GO:0045989	positive regulation of striated muscle contraction	8	0.785183	1.58548	0.0103014	0.0103014	0.21073	1205	tags=50%, list=7%, signal=47%	TRPV4/ACTN3/GSTO1/ATP1A1
BP	GO:0001817	regulation of cytokine production	467	0.338444	1.2907	0.0103095	0.0103095	0.21073	2960	tags=25%, list=17%, signal=21%	OAS3/IFIH1/SERPINB1/RNF135/SLC2A10/ABCD1/ELF4/SORL1/TRIM6/JAK3/TRPV4/TLR5/LITAF/ARHGEF2/PTPN6/GPSM3/RAB7B/IL17RC/TMEM106A/ZBTB33/C3/NLRX1/MAPKAPK2/CD4/BTN3A2/FURIN/ARNT/CD74/SIGIRR/IFI16/F2RL1/AGT/CD34/TNXB/CD200/CCDC88B/LRRC32/BANK1/F11R/IRAK1/IGF1/NMI/TNFAIP3/ANXA4/CD2AP/TRIM16/BST2/CHI3L1/TRIM56/OTUD5/HLA-E/PLCB1/ALOX5/ITGB6/IRF8/CD36/RBM47/ZP3/SPON2/PPM1B/TICAM1/ADORA2B/ACP5/HLA-B/TRIM38/TNFR…
BP	GO:1990044	protein localization to lipid droplet	4	-0.892805	-1.57451	0.0103239	0.0103239	0.21073	865	tags=50%, list=5%, signal=47%	PRKAA1/AUP1
BP	GO:1903772	regulation of viral budding via host ESCRT complex	4	-0.891787	-1.57272	0.0103239	0.0103239	0.21073	1300	tags=75%, list=8%, signal=69%	VPS4A/SNF8/VPS37B
BP	GO:0030209	dermatan sulfate catabolic process	4	0.906464	1.52435	0.0103275	0.0103275	0.21073	215	tags=50%, list=1%, signal=49%	HEXB/IDS
BP	GO:0052782	amino disaccharide catabolic process	4	0.906464	1.52435	0.0103275	0.0103275	0.21073	215	tags=50%, list=1%, signal=49%	HEXB/IDS
BP	GO:0048539	bone marrow development	7	-0.811522	-1.6651	0.0104042	0.0104042	0.211912	1257	tags=43%, list=7%, signal=40%	LRP5/TP53/HOXB4
BP	GO:0070302	regulation of stress-activated protein kinase signaling cascade	155	-0.331255	-1.32362	0.0104338	0.0104338	0.211912	2729	tags=26%, list=16%, signal=22%	MEN1/STK25/EPHB1/COPS5/FZD7/NCOR1/GPS2/TAOK3/NAIP/FAS/RIPK1/PPIA/PHLPP1/MAP2K4/ZMPSTE24/MAPK8IP1/TNIK/MAPK8IP2/HIPK2/TRAF3/RASSF2/EDA2R/WNT7A/SFRP2/CRK/MYC/PRMT1/IGF1R/FOXO1/HMGB1/HRAS/MECOM/SDCBP/DIXDC1/MAP4K4/DUSP1/TGFB2/DNAJA1/GADD45B/WNT5A
BP	GO:0046328	regulation of JNK cascade	112	-0.357752	-1.38857	0.0104358	0.0104358	0.211912	2729	tags=29%, list=16%, signal=24%	MEN1/EPHB1/COPS5/FZD7/NCOR1/GPS2/TAOK3/NAIP/RIPK1/PHLPP1/MAP2K4/MAPK8IP1/TNIK/MAPK8IP2/HIPK2/TRAF3/RASSF2/EDA2R/WNT7A/SFRP2/CRK/PRMT1/IGF1R/HMGB1/HRAS/MECOM/SDCBP/DIXDC1/MAP4K4/DNAJA1/GADD45B/WNT5A
BP	GO:0042982	amyloid precursor protein metabolic process	69	0.491671	1.56606	0.0104643	0.0104643	0.211961	3861	tags=35%, list=23%, signal=27%	SORL1/APOE/IGF1/TMCC2/APH1A/EFNA3/NECAB3/EFNA1/LYN/KLK6/ADAM19/FLOT2/PSEN1/SLC2A13/ITM2C/GSAP/ROCK1/NECAB1/NCSTN/ABCA7/SOAT1/RANBP9/CSNK1E/CLU
BP	GO:1903765	negative regulation of potassium ion export across plasma membrane	3	0.92304	1.45851	0.0104718	0.0104718	0.211961	1015	tags=67%, list=6%, signal=63%	KCNE3/KCNH2
CC	GO:1990072	TRAPPIII protein complex	11	0.752	1.69087	0.0104958	0.0104958	0.21203	1279	tags=27%, list=7%, signal=25%	TRAPPC11/TRAPPC6A/TRAPPC3
BP	GO:0019882	antigen processing and presentation	62	0.501979	1.57386	0.0105215	0.0105215	0.21203	3062	tags=39%, list=18%, signal=32%	MICB/PSMB8/HLA-DMA/CTSV/HLA-DMB/HLA-DOA/RAB4A/RAB34/CD74/TAPBP/HLA-DQB1/CTSH/HLA-E/TAP2/HLA-B/ERAP1/CTSL/LGMN/MR1/RAB5B/HFE/RAB33A/MFSD6/B2M
BP	GO:0051660	establishment of centrosome localization	8	-0.775765	-1.6666	0.0105255	0.0105255	0.21203	3293	tags=88%, list=19%, signal=71%	PARD3/DLG1/PAFAH1B1/CEP83/PARD3B/MAD2L1/FHOD1
BP	GO:0010991	negative regulation of SMAD protein complex assembly	3	-0.928053	-1.54485	0.0106457	0.0106457	0.214111	139	tags=67%, list=1%, signal=66%	LDLRAD4/SMAD6
MF	GO:0046972	histone H4K16 acetyltransferase activity	5	-0.855637	-1.60717	0.0106959	0.0106959	0.214425	1794	tags=60%, list=10%, signal=54%	KAT6A/MSL3/ING3
MF	GO:0003899	DNA-directed 5'-3' RNA polymerase activity	33	-0.509539	-1.58262	0.0107263	0.0107263	0.214425	2683	tags=26%, list=16%, signal=22%	POLR3B/POLR2F/POLR1B/POLR2B/POLR1C/POLR2L/POLR2A/POLR3H/POLR1A
CC	GO:0071007	U2-type catalytic step 2 spliceosome	30	-0.541963	-1.63682	0.0107402	0.0107402	0.214425	3615	tags=50%, list=21%, signal=40%	PRPF8/SNRPF/SNRPG/CDC5L/PRPF19/BUD31/SNRPD3/CWC15/SNRPD1/RBM22/BCAS2/SNRPB2/PLRG1/SRRM2/PPIL1
BP	GO:0071472	cellular response to salt stress	10	0.767198	1.65286	0.0107548	0.0107548	0.214425	835	tags=30%, list=5%, signal=29%	SLC12A6/TRPV4/MICU1
BP	GO:0006913	nucleocytoplasmic transport	299	-0.295727	-1.26855	0.0107632	0.0107632	0.214425	3462	tags=31%, list=20%, signal=25%	KHDRBS1/YTHDC1/PTTG1IP/LTV1/RGPD6/POM121/CDAN1/SSB/LSG1/GSK3B/AKT1/CPSF6/TMEM53/XPO4/IPO7/NUP153/SEC13/RBM15B/NOL6/PHAX/NUP35/MAGOHB/TGFB1/XPO1/THOC5/STK4/NF1/PCID2/IPO4/BACH2/THOC2/TNPO1/RIOK2/NUTF2/RPAIN/NEMF/MED1/SMG1/E2F3/THOC6/SETD2/KPNB1/RANBP6/CDKN1A/SEH1L/ABCE1/KPNA2/NOLC1/FRAT1/THOC1/ALYREF/RANBP2/HNRNPA2B1/UPF2/CDK5/UBR5/NUP160/NUP188/PPP1R10/RBM22/SIRT7/SMG6/CAMK1/ENY2/CSE1L/NXF1/TP53/…
BP	GO:0051169	nuclear transport	299	-0.295727	-1.26855	0.0107632	0.0107632	0.214425	3462	tags=31%, list=20%, signal=25%	KHDRBS1/YTHDC1/PTTG1IP/LTV1/RGPD6/POM121/CDAN1/SSB/LSG1/GSK3B/AKT1/CPSF6/TMEM53/XPO4/IPO7/NUP153/SEC13/RBM15B/NOL6/PHAX/NUP35/MAGOHB/TGFB1/XPO1/THOC5/STK4/NF1/PCID2/IPO4/BACH2/THOC2/TNPO1/RIOK2/NUTF2/RPAIN/NEMF/MED1/SMG1/E2F3/THOC6/SETD2/KPNB1/RANBP6/CDKN1A/SEH1L/ABCE1/KPNA2/NOLC1/FRAT1/THOC1/ALYREF/RANBP2/HNRNPA2B1/UPF2/CDK5/UBR5/NUP160/NUP188/PPP1R10/RBM22/SIRT7/SMG6/CAMK1/ENY2/CSE1L/NXF1/TP53/…
BP	GO:0006873	intracellular monoatomic ion homeostasis	365	0.350648	1.32019	0.0107906	0.0107906	0.214631	2759	tags=22%, list=16%, signal=19%	SLC9A7/SLC41A1/ATP1A2/ATP2B4/HEXB/STC1/DMXL2/ATP6V1B1/APLNR/KCNE3/TRPV4/CALB2/PTPN6/ATP1B1/XK/ATP1B2/SLC24A1/AGT/ATP2A3/RGN/APOE/TCIRG1/TMEM9/FXYD2/ATP12A/RAB20/TRPM2/PLCB2/MICU1/BNIP3/RYR1/SV2B/PLCB1/SLC4A5/ATP6AP1/GSTO1/ATP6V1A/ATP1A1/ATP2B2/CHP1/EGLN1/TNNI3/SLC9A6/TF/TM9SF4/PTH1R/SLC9A9/DISC1/SCNN1A/ADORA1/LYN/SLC39A8/PSEN1/NOL3/SNAPIN/MCOLN3/FTH1/SV2A/EDN3/BCAP31/ATP7B/SLC39A4/TMCO1/TRPC3/SLC…
BP	GO:0035025	positive regulation of Rho protein signal transduction	23	0.623869	1.65122	0.0108303	0.0108303	0.21498	4386	tags=57%, list=26%, signal=42%	ARHGEF3/F2RL1/LPAR6/F11R/ADGRG1/MCF2L/PRAG1/ROBO1/LPAR1/GPR20/ARRB1/APOA1/NET1
BP	GO:0042073	intraciliary transport	39	-0.506704	-1.65722	0.0108629	0.0108629	0.21498	1792	tags=26%, list=10%, signal=23%	PCM1/TRAF3IP1/DYNLL1/IFT22/SSX2IP/INTU/WDR35/RABL2B/WDR19/IFT57
BP	GO:0008202	steroid metabolic process	210	0.38011	1.36883	0.0108758	0.0108758	0.21498	3912	tags=31%, list=23%, signal=24%	ABCA5/CYP11A1/FMO5/MBTPS2/APOC1/ERLIN1/CYB5R1/SULT4A1/CYB5R2/SCARB1/LEPR/H6PD/SULT1A1/FDPS/APOE/HSD17B7/HSD17B10/EPHX2/SLC27A2/PMVK/ATP1A1/HSD17B4/DKK3/HSD17B14/DHRS11/DGAT2/HSD17B11/LIPC/APOL2/CYP2R1/ATP8B1/LGMN/CBR1/SREBF2/RDH16/HSD17B8/CYP27A1/BMP5/AKR1C2/INSIG1/APOA2/OSBPL7/AKR1C1/FAXDC2/MECP2/PRLR/CYP1B1/ADM/OSBP/INSIG2/NR1D1/HSD3B7/FECH/SPP1/ERG28/CFTR/ACBD3/DAB2/SNAI1/SOAT1/G6PD/HSD17B6/WN…
BP	GO:0043501	skeletal muscle adaptation	16	0.683537	1.64232	0.0108762	0.0108762	0.21498	2480	tags=44%, list=14%, signal=37%	MYOZ1/CFLAR/ACTN3/TNNT1/CACNA1S/TNNI1/IGFBP5
BP	GO:0036112	medium-chain fatty-acyl-CoA metabolic process	5	0.870668	1.55568	0.0109579	0.0109579	0.216257	1385	tags=80%, list=8%, signal=74%	NUDT19/NUDT8/NUDT7/HSD17B4
CC	GO:0097356	perinucleolar compartment	4	0.902727	1.51806	0.010977	0.010977	0.216296	190	tags=25%, list=1%, signal=25%	SORL1
CC	GO:0030991	intraciliary transport particle A	8	-0.772632	-1.65987	0.0110307	0.0110307	0.216779	366	tags=38%, list=2%, signal=37%	IFT43/WDR35/WDR19
BP	GO:0002385	mucosal immune response	7	0.815611	1.58155	0.0110595	0.0110595	0.216779	2814	tags=71%, list=16%, signal=60%	RPL39/IFNLR1/OTUD7B/RAB17/FAU
BP	GO:0098657	import into cell	186	0.384089	1.36927	0.0110919	0.0110919	0.216779	3161	tags=29%, list=18%, signal=24%	SLC16A2/SLC9A7/ATP1A2/ATP2B4/SLC12A6/SLC2A10/CACNA1F/TRPV4/KCNK5/SLC6A12/ATP1B1/ATP1B2/SLC24A1/AGT/SLC12A8/SLC38A5/FXYD2/ATP12A/KCNJ11/TRPM2/STRA6/SLC18A2/CACNA1I/KCNH2/SLC27A2/SCN4A/CACNA1D/CD36/SLC7A8/ATP1A1/SCN1A/SLC9A6/SLC9A9/SCNN1A/FABP3/SLC39A8/PSEN1/NEURL1B/CACNA1S/SLC39A4/SCN3A/ARL6IP1/SLC29A1/TRPV3/KCNK9/STEAP2/SLC2A3/SLC8A2/RGS4/ACSL3/PRKN/RGS2/TRPV6/SLC9A5
CC	GO:0005782	peroxisomal matrix	42	0.530562	1.56466	0.0111107	0.0111107	0.216779	3393	tags=40%, list=20%, signal=33%	ACOXL/ACOT2/ECH1/NUDT19/ACOX2/EPHX2/NUDT7/TYSND1/HMGCL/HSD17B4/PIPOX/HACL1/PRDX5/ACOX1/PEX7/PHYH/GSTK1
CC	GO:0031907	microbody lumen	42	0.530562	1.56466	0.0111107	0.0111107	0.216779	3393	tags=40%, list=20%, signal=33%	ACOXL/ACOT2/ECH1/NUDT19/ACOX2/EPHX2/NUDT7/TYSND1/HMGCL/HSD17B4/PIPOX/HACL1/PRDX5/ACOX1/PEX7/PHYH/GSTK1
BP	GO:0006883	intracellular sodium ion homeostasis	15	0.707511	1.68368	0.0111336	0.0111336	0.216779	1620	tags=53%, list=9%, signal=48%	ATP1A2/ATP1B1/ATP1B2/AGT/FXYD2/ATP12A/ATP1A1/SCNN1A
BP	GO:0016125	sterol metabolic process	114	0.426745	1.44872	0.0111431	0.0111431	0.216779	3694	tags=26%, list=22%, signal=21%	ABCA5/CYP11A1/FMO5/MBTPS2/APOC1/ERLIN1/CYB5R1/CYB5R2/SCARB1/LEPR/FDPS/APOE/HSD17B7/EPHX2/PMVK/DGAT2/LIPC/APOL2/SREBF2/CYP27A1/INSIG1/APOA2/FAXDC2/CYP1B1/INSIG2/FECH/ERG28/CFTR/SOAT1/G6PD
BP	GO:0051642	centrosome localization	30	-0.53935	-1.62892	0.0111655	0.0111655	0.216779	3355	tags=47%, list=20%, signal=38%	IFT20/PARD3/BICD2/DLG1/SPOUT1/PAFAH1B1/KIF5B/RANBP2/CEP83/DYNC1LI2/PARD3B/MAD2L1/FHOD1/NIN
BP	GO:0061842	microtubule organizing center localization	30	-0.53935	-1.62892	0.0111655	0.0111655	0.216779	3355	tags=47%, list=20%, signal=38%	IFT20/PARD3/BICD2/DLG1/SPOUT1/PAFAH1B1/KIF5B/RANBP2/CEP83/DYNC1LI2/PARD3B/MAD2L1/FHOD1/NIN
MF	GO:0140375	immune receptor activity	48	0.515685	1.54621	0.0111764	0.0111764	0.216779	4098	tags=40%, list=24%, signal=30%	HLA-DOA/IL17RC/CD4/LEPR/CD74/HLA-DQB1/CTSH/EPOR/IFNLR1/CSF3R/IL13RA1/MR1/PRLR/IL10RB/IL17RE/IL4R/IL11RA/FZD4/CNTFR
BP	GO:0070663	regulation of leukocyte proliferation	143	0.403241	1.40843	0.011216	0.011216	0.216779	5048	tags=43%, list=29%, signal=31%	NFATC2/HLA-DMB/JAK3/SDC4/PTPN6/CD74/CCDC88B/LRRC32/IGF1/TNFAIP3/HES1/BST2/HLA-E/ZP3/FGF10/STAT6/TICAM1/TNFRSF1B/CARD11/RASSF5/LYN/SYK/ZBTB7B/VAV3/PELI1/BMP4/SPN/TNFSF9/NDFIP1/CD55/TNFSF4/NCK1/GREM1/CD70/CD46/PRLR/PRKCQ/RPS3/BID/AHR/BTN2A2/MIF/ADA/BST1/SHH/NCKAP1L/WNT3A/TGFBR2/INPP5D/PPP3CA/TNFRSF13C/KIT/TNFRSF21/IGFBP2/CSF2RA/VTCN1/NMB/CSF1R/PKN1/PNP/EFNB1/TIRAP
BP	GO:0000960	regulation of mitochondrial RNA catabolic process	5	-0.853733	-1.6036	0.0112176	0.0112176	0.216779	1716	tags=60%, list=10%, signal=54%	GRSF1/PNPT1/SLIRP
BP	GO:0010876	lipid localization	329	0.347389	1.2982	0.0112247	0.0112247	0.216779	4159	tags=32%, list=24%, signal=24%	CRABP2/ABCA5/SPNS2/HEXB/SLCO1A2/KDM5B/ABCD1/GRAMD1C/ESYT2/APOC1/PRELID2/C3/PROCA1/SCARB1/FURIN/AGT/PLSCR1/APOE/SLC13A3/STRA6/GM2A/STARD10/ATP8B3/ANO9/SLC27A2/NAXE/APOL6/CD36/ANO3/BDKRB2/C1QTNF1/SYT7/GRAMD1B/PTGES/SLCO2A1/ABCA4/OSBP2/DGAT2/SERPINA5/ABCC1/PLA2G12A/LIPC/TMEM30B/PLIN3/FABP3/TNFRSF11A/SLC10A3/APOLD1/APOL2/ZDHHC5/IKBKE/SYK/XKR8/PLA2G4A/P2RX4/XKR5/ATP8B1/PLA2G6/OSBPL10/PLA2G4F/SREBF2/PL…
BP	GO:0007586	digestion	68	0.472819	1.5047	0.0112775	0.0112775	0.217468	3796	tags=38%, list=22%, signal=30%	PLS1/SCARB1/F11R/PPARGC1A/SLC22A5/TJP2/CD36/SNX10/OPRL1/FGF10/VIL1/NPR3/MUC4/SOX9/PGA4/AKR1C2/APOA2/AKR1C1/MDK/CCKBR/NR1H3/COPA/TFF3/PIR/NEUROD1/SGK1
BP	GO:0052548	regulation of endopeptidase activity	227	0.376455	1.36335	0.0113794	0.0113794	0.218604	3240	tags=29%, list=19%, signal=24%	SERPINB1/PSMB8/SERPINF1/FAM162A/TIMP1/SORL1/PLAUR/XDH/RAG1/RFFL/FURIN/IFI16/ATP2A3/DPEP1/CTSH/RENBP/AIFM1/SPOCK2/IFI6/GPI/XIAP/SERPINI1/UACA/APH1A/SPINK5/EFNA3/DLC1/IGBP1/BCL2L13/VIL1/SERPINA5/KHDC1/EFNA1/LYN/RHBDF2/CASP8/CRYAB/SYK/NOL3/BIRC3/RHOA/LGMN/KLF4/SERPINF2/BCAP31/TP63/SERPINB9/MBP/CDKN2D/CASP10/GSN/ARL6IP1/SERPINB5/PRDX5/SMAD3/PERP/PAX2/CRADD/NGFR/MGMT/SFN/RPS3/ROBO1/NCSTN/BID
BP	GO:0098739	import across plasma membrane	147	0.405338	1.41485	0.0113873	0.0113873	0.218604	2835	tags=29%, list=17%, signal=24%	SLC16A2/SLC9A7/ATP1A2/ATP2B4/SLC12A6/SLC2A10/CACNA1F/TRPV4/KCNK5/ATP1B1/ATP1B2/SLC24A1/AGT/SLC12A8/SLC38A5/FXYD2/ATP12A/KCNJ11/TRPM2/CACNA1I/KCNH2/SCN4A/CACNA1D/CD36/SLC7A8/ATP1A1/SCN1A/SLC9A6/SLC9A9/SCNN1A/SLC39A8/PSEN1/CACNA1S/SLC39A4/SCN3A/ARL6IP1/TRPV3/KCNK9/STEAP2/SLC2A3/SLC8A2/RGS4
BP	GO:0032872	regulation of stress-activated MAPK cascade	152	-0.332903	-1.32361	0.0113884	0.0113884	0.218604	2729	tags=26%, list=16%, signal=22%	MEN1/STK25/EPHB1/COPS5/FZD7/NCOR1/GPS2/TAOK3/NAIP/FAS/RIPK1/PPIA/PHLPP1/MAP2K4/MAPK8IP1/TNIK/MAPK8IP2/HIPK2/TRAF3/RASSF2/EDA2R/WNT7A/SFRP2/CRK/MYC/PRMT1/IGF1R/FOXO1/HMGB1/HRAS/MECOM/SDCBP/DIXDC1/MAP4K4/DUSP1/TGFB2/DNAJA1/GADD45B/WNT5A
BP	GO:0008635	activation of cysteine-type endopeptidase activity involved in apoptotic process by cytochrome c	7	-0.807272	-1.65638	0.0114192	0.0114192	0.218738	2084	tags=57%, list=12%, signal=50%	CYCS/BAX/BOK/DIABLO
BP	GO:0097064	ncRNA export from nucleus	9	-0.767033	-1.70961	0.011445	0.011445	0.218738	3324	tags=67%, list=19%, signal=54%	SSB/NOL6/PHAX/NCBP1/XPOT/TSC1
MF	GO:0016790	thiolester hydrolase activity	31	0.583993	1.65641	0.0114473	0.0114473	0.218738	2595	tags=29%, list=15%, signal=25%	ABCD1/ACOT2/NUDT7/THEM4/ACOT11/PLA2G6/ACOT9/PTPRT/ESD
BP	GO:0000266	mitochondrial fission	37	0.553448	1.60425	0.0116212	0.0116212	0.221725	3038	tags=46%, list=18%, signal=38%	INF2/RALBP1/DDHD2/BNIP3/DDHD1/KDR/MTFP1/PINK1/STAT2/DCN/TMEM135/OPA1/UCP2/LRRK2/MIEF2/PRKN/AURKA
MF	GO:0016290	palmitoyl-CoA hydrolase activity	11	0.747547	1.68085	0.0116548	0.0116548	0.22203	2448	tags=45%, list=14%, signal=39%	ACOT2/THEM4/ACOT11/PLA2G6/ACOT9
BP	GO:0046470	phosphatidylcholine metabolic process	56	0.49591	1.52947	0.0117488	0.0117488	0.223484	4371	tags=41%, list=26%, signal=31%	SLC44A1/SLC44A2/APOC1/SCARB1/LPCAT1/LPCAT4/SLC44A4/LIPC/FABP3/PLA2G4A/PLA2G6/APOA2/MECP2/ACSL3/LPGAT1/NR1H3/ABCA3/RAB38/PCYT1B/PNPLA8/APOA1/SLC44A3/PLA2G3
CC	GO:0097444	spine apparatus	3	0.920431	1.45439	0.0118057	0.0118057	0.223557	1266	tags=67%, list=7%, signal=62%	SYNPO/OPRD1
MF	GO:0039552	RIG-I binding	3	0.920479	1.45446	0.0118057	0.0118057	0.223557	1364	tags=100%, list=8%, signal=92%	RNF135/TRIM25/SEC14L1
MF	GO:0033829	O-fucosylpeptide 3-beta-N-acetylglucosaminyltransferase activity	3	0.920698	1.45481	0.0118057	0.0118057	0.223557	24	tags=33%, list=0%, signal=33%	MFNG
CC	GO:0001917	photoreceptor inner segment	50	0.529393	1.59756	0.0118403	0.0118403	0.223664	2557	tags=36%, list=15%, signal=31%	MAGI2/STX3/DRAM2/ATP1B2/MYO7A/ENO2/MYO3B/CIB2/ATP1A1/GUK1/KIFAP3/GUCA1A/USH1G/RD3/BBS4/AIPL1/WHRN/CRB1
BP	GO:0006457	protein folding	187	-0.326467	-1.32506	0.0118468	0.0118468	0.223664	3288	tags=27%, list=19%, signal=22%	BAG5/KHSRP/FKBP11/DNAJB1/HSP90AB1/AHSA1/HSPE1/NPPB/UGGT1/PPIL6/FKBP4/QSOX2/GRPEL2/CDC37/DNAJC3/GRPEL1/BAG1/DNAJC21/NUDC/SELENOF/PPIA/VBP1/NGLY1/CWC27/HSPBP1/RANBP2/CHORDC1/PPIB/NFYC/PDCD5/TTC1/HSPA2/HSPA8/PPIL2/DNAJB12/POFUT2/DNAJB6/MPDU1/CCT6A/MESD/HSPA9/PPID/CCT5/PFDN1/PPIL1/CCT2/NPPC/DNAJA1/HSPH1/DNAJC7
BP	GO:0051056	regulation of small GTPase mediated signal transduction	263	0.359479	1.32343	0.0118776	0.0118776	0.223912	3312	tags=30%, list=19%, signal=24%	STARD8/IQSEC2/IQSEC3/ARHGAP4/STARD13/ARFGEF3/RAP1GAP/ARHGAP25/OPHN1/ARHGAP19/ALS2/RASGEF1A/ARHGEF2/ARHGEF3/PLEKHG4/RAP1GAP2/DNMBP/F2RL1/LPAR6/APOE/NTRK1/RHOU/RALBP1/ARHGEF11/RALGPS1/ARHGEF19/F11R/IGF1/CD2AP/ADGRG1/FGD5/ABL2/ARHGEF5/ARHGEF15/SH3BP1/RACGAP1/ARHGAP8/KIF14/KANK2/RASGRF1/FGF10/DLC1/MCF2L/PSD4/ARAP1/ARHGAP29/ARHGDIB/ARHGAP22/PRAG1/PLEKHG6/ARHGAP18/ARHGAP11A/ARHGEF28/ARHGAP28/FGD3/VAV3/…
BP	GO:0006641	triglyceride metabolic process	65	0.482851	1.51823	0.0119055	0.0119055	0.223948	3301	tags=31%, list=19%, signal=25%	SORL1/APOC1/C3/SCARB1/RGN/APOE/TNXB/DDHD2/PNPLA3/AGMO/DGAT2/LIPC/LPIN2/INSIG1/APOA2/INSIG2/MGLL/LPGAT1/PNPLA4/NR1H3
BP	GO:0048706	embryonic skeletal system development	93	-0.377175	-1.42398	0.011915	0.011915	0.223948	1595	tags=27%, list=9%, signal=25%	NDST1/SETD2/HOXA2/PCSK5/ZEB1/HOXB3/MTHFD1L/HOXA4/BMP7/RDH10/EIF4A3/EXT1/HOXB5/XYLT1/HOXD4/SULF2/COL11A1/FGFR2/OSR2/TGFBR1/CHST11/HOXB4/WDR19/HOXC4/WNT5A
BP	GO:1903715	regulation of aerobic respiration	28	0.587454	1.61548	0.0120115	0.0120115	0.225039	2721	tags=46%, list=16%, signal=39%	ABCD1/TRPV4/ACTN3/BNIP3/COX7A2L/DNAJC15/AK4/RHOA/PINK1/MLXIPL/UQCC2/TMEM135/ATP7A
BP	GO:0090181	regulation of cholesterol metabolic process	29	0.603005	1.68026	0.0120201	0.0120201	0.225039	1540	tags=21%, list=9%, signal=19%	FMO5/MBTPS2/ERLIN1/APOE/EPHX2/DGAT2
BP	GO:0033238	regulation of amine metabolic process	24	0.609236	1.62696	0.0120498	0.0120498	0.225039	3740	tags=46%, list=22%, signal=36%	ATP2B4/HPRT1/PDE1B/SLC7A7/MAOB/NPY/PRKN/NNMT/SLC6A3/SIRT4/PNKD
BP	GO:0097623	potassium ion export across plasma membrane	12	0.738262	1.69612	0.0120655	0.0120655	0.225039	3305	tags=67%, list=19%, signal=54%	KCNE3/KCNK5/KCNT2/KCNH2/KCNA5/KCNB1/KCND3/KCNIP2
CC	GO:0070160	tight junction	114	0.424581	1.44137	0.0121121	0.0121121	0.225039	1986	tags=27%, list=12%, signal=24%	SYNPO/TJP3/MAGI2/ARHGEF2/CLDN23/CLDN3/EPB41L4B/OCEL1/MPP7/CLDN19/F11R/MXRA8/CLDN4/SH3BP1/AOC1/CGN/TJP2/CLDN9/MARVELD2/CLDN10/CLDN7/CRB3/USP53/RAB13/ILDR1/EPCAM/ANK3/PRKCI/ASH1L/PLXDC1/MARVELD3
CC	GO:0034774	secretory granule lumen	234	0.371215	1.35121	0.0121186	0.0121186	0.225039	3479	tags=32%, list=20%, signal=26%	MVP/SERPINB1/HEXB/FUCA2/LGALS3BP/TIMP1/AMPD3/F13A1/F8/PTPN6/APOOL/GCA/AGA/C3/ALDOC/ALAD/PRDX4/QSOX1/CTSH/ALDOA/GUSB/IGF1/FRK/GPI/SERPINI1/CHI3L1/GM2A/AOC1/ALOX5/IMPDH2/GHDC/TF/DSN1/CRISPLD2/QPCT/S100A11/C1orf35/CTSZ/NEU1/DNASE1L1/PKM/SERPINF2/PADI2/NHLRC3/SCCPDH/FUCA1/DERA/DOCK2/GSN/PDGFA/PCYOX1L/SELENOP/TOR4A/ROCK1/UNC13D/GLA/VWF/ARSA/GSDMD/NIT2/PRKCD/ARPC5/CREG1/B2M/MAN2B1/ADA2/PGAM1/DPP7/ITIH4…
BP	GO:0003010	voluntary skeletal muscle contraction	5	0.86562	1.54666	0.012125	0.012125	0.225039	1242	tags=40%, list=7%, signal=37%	ACTN3/TNNT1
BP	GO:0014721	twitch skeletal muscle contraction	5	0.86562	1.54666	0.012125	0.012125	0.225039	1242	tags=40%, list=7%, signal=37%	ACTN3/TNNT1
BP	GO:0043903	regulation of biological process involved in symbiotic interaction	40	0.543416	1.59479	0.0121334	0.0121334	0.225039	555	tags=30%, list=3%, signal=29%	FUCA2/LGALS1/TRIM25/TRIM6/TRIM34/TMPRSS2/LY6E/TRIM68/CD4/FURIN/CD74/F2RL1
BP	GO:0072540	T-helper 17 cell lineage commitment	3	-0.923509	-1.53729	0.0121546	0.0121546	0.225101	702	tags=67%, list=4%, signal=64%	STAT3/IL6R
BP	GO:0062009	secondary palate development	22	-0.58901	-1.65773	0.0121751	0.0121751	0.225151	1102	tags=27%, list=6%, signal=26%	WNT7A/FOXE1/TGFB2/TGFBR3/WNT5A/ITGB8
BP	GO:0010586	miRNA metabolic process	83	-0.393305	-1.46113	0.0122286	0.0122286	0.22575	1718	tags=33%, list=10%, signal=29%	XPO5/SRF/FOS/KHSRP/SMAD4/PPARA/FOSL1/TGFB1/NCOR1/MYB/NFATC3/BCDIN3D/PNPT1/TP53/DICER1/JUN/MYC/DDX17/FGF2/ZNF512B/TEAD1/NR3C1/HRAS/DDX5/BMPR1A/TGFB2/SMAD6
BP	GO:0019058	viral life cycle	247	0.366895	1.3431	0.0122531	0.0122531	0.22575	3622	tags=28%, list=21%, signal=23%	OAS3/IFIH1/LGALS1/NUCKS1/FMR1/TRIM25/TRIM6/TRIM34/APOBEC3H/CHMP2A/TMPRSS2/LY6E/TRIM68/CD4/MX1/SCARB1/FURIN/CD74/IFI16/PLSCR1/APOE/RNASEL/F11R/BST2/SETDB1/CHMP4C/CLDN9/ITGB6/NFIA/STOM/ADAR/TMPRSS4/TRIM38/ISG15/NECTIN4/CTSL/VAMP8/TRIM58/ADARB1/CDK1/KPNA6/APOBEC3B/HSPA1A/HTATSF1/CTSB/CLDN6/GSN/CD55/EIF2AK2/TYRO3/BTBD17/CD46/TRIM22/CCL2/APOBEC3F/MID2/ZBED1/ITGA5/CHMP1B/PRKN/NEDD4/DAG1/SCARB2/APOBEC3D…
BP	GO:0051029	rRNA transport	5	-0.851274	-1.59898	0.0122611	0.0122611	0.22575	1503	tags=80%, list=9%, signal=73%	MRPL18/NPM1/PNPT1/TSC1
CC	GO:0000152	nuclear ubiquitin ligase complex	43	-0.462479	-1.52767	0.0123293	0.0123293	0.226675	1882	tags=23%, list=11%, signal=21%	ANAPC7/ANAPC13/ANAPC1/BRCC3/CBX8/PCGF3/PHC1/CDC16/PCGF5/RING1
MF	GO:0016791	phosphatase activity	221	0.384316	1.39016	0.0123941	0.0123941	0.227534	2751	tags=24%, list=16%, signal=20%	PTPN3/ATP1A2/PTP4A3/MTMR1/PFKFB2/PTPDC1/PTPN14/DUSP23/TNS3/PPP2R5A/DUSP10/PPEF1/PTPN6/PFKFB4/LHPP/PRUNE1/SSH3/PPP1R3B/PPM1H/DUSP9/SSH2/EPHX2/CTDSPL/MTM1/MTMR7/ATP1A1/PPM1B/NT5M/BPNT1/ACP5/PTPRU/NT5DC1/EYA4/PLPP2/EYA2/EYA1/PLPP7/FIG4/LPIN2/PTPRF/INPP4B/OCRL/PLPPR1/CTDSP2/HDDC2/SGPP2/DNAJC6/PTPRT/EYA3/PTPMT1/MTMR3/PPP1R3C
BP	GO:1990456	mitochondrion-endoplasmic reticulum membrane tethering	7	-0.804636	-1.65097	0.0124342	0.0124342	0.22782	2071	tags=43%, list=12%, signal=38%	PACS2/CALM1/VMP1
BP	GO:0006997	nucleus organization	122	-0.35201	-1.38017	0.0124829	0.0124829	0.22782	3261	tags=31%, list=19%, signal=25%	REEP3/RRN3/NUP153/RCC1/NUP35/PAFAH1B1/CHMP3/PITPNB/PHF2/TMEM43/SPAST/SELENOF/POLR1B/SEH1L/NOLC1/PARP11/SMARCA5/EMG1/UBXN2B/ZMPSTE24/DMPK/UBXN2A/PSME4/HIPK2/SRPK1/LMNB1/NEK6/EPC1/PYGO1/USPL1/NEMP1/ANKLE2/NECTIN2/TARDBP/WDR73/SF1/ATXN7/BEND3
BP	GO:0039532	negative regulation of viral-induced cytoplasmic pattern recognition receptor signaling pathway	17	0.678962	1.65349	0.0124897	0.0124897	0.22782	1364	tags=35%, list=8%, signal=33%	TSPAN6/RAB7B/NLRX1/F2RL1/TNFAIP3/SEC14L1
MF	GO:0003960	NADPH:quinone reductase activity	3	-0.923088	-1.53659	0.0124899	0.0124899	0.22782	372	tags=67%, list=2%, signal=65%	CRYZL1/TP53I3
BP	GO:0050953	sensory perception of light stimulus	132	0.41248	1.42875	0.0125301	0.0125301	0.22782	2925	tags=35%, list=17%, signal=29%	RGS9/CNNM4/CACNA1F/CHM/DHRS3/DRAM2/SLC24A1/GPR143/MYO7A/POU6F2/RP2/CLDN19/TGFBI/HMCN1/MYO3B/CLIC5/RGS16/PDE6B/GUCA1A/ABCA4/USH1G/ATF6/RD3/RIMS1/TACSTD2/ZIC2/BBS4/EYA4/AIPL1/AOC2/SFRP5/CDH3/WHRN/EPAS1/SLC4A10/ABCC6/EYA3/CRB1/OPA1/EML2/CACNA2D4/PAX2/LRAT/NDP/SLITRK6/ABLIM1
BP	GO:1904505	regulation of telomere maintenance in response to DNA damage	19	-0.611067	-1.65069	0.0125336	0.0125336	0.22782	3772	tags=47%, list=22%, signal=37%	INO80B/NFRKB/ERCC1/RTEL1/RUVBL1/ACTR8/ERCC4/ACTL6A/INO80
BP	GO:0034447	very-low-density lipoprotein particle clearance	4	0.897764	1.50972	0.0125359	0.0125359	0.22782	629	tags=50%, list=4%, signal=48%	APOC1/APOE
BP	GO:0046718	viral entry into host cell	110	0.434864	1.46804	0.012614	0.012614	0.22891	3199	tags=31%, list=19%, signal=25%	LGALS1/TRIM25/TRIM6/TRIM34/TMPRSS2/LY6E/TRIM68/CD4/SCARB1/FURIN/CD74/PLSCR1/F11R/CLDN9/ITGB6/TMPRSS4/TRIM38/NECTIN4/CTSL/VAMP8/TRIM58/CDK1/HSPA1A/CTSB/CLDN6/GSN/CD55/TYRO3/CD46/TRIM22/MID2/ITGA5/DAG1/SCARB2
MF	GO:0005504	fatty acid binding	25	0.603746	1.62714	0.0126847	0.0126847	0.229791	1707	tags=28%, list=10%, signal=25%	CRABP2/ACOXL/APOC1/STX3/ACOX2/OXER1/FABP3
BP	GO:0002758	innate immune response-activating signaling pathway	129	0.407084	1.40868	0.0127346	0.0127346	0.229791	3622	tags=29%, list=21%, signal=23%	OAS3/TSPAN6/IFIH1/RNF135/DDX60/TIFA/TLR5/RAB7B/NLRX1/MAPKAPK2/F2RL1/EPG5/IRAK1/NMI/TNFAIP3/XIAP/CD36/SEC14L1/TICAM1/LYN/ZDHHC5/SYK/SMPDL3B/BIRC3/PELI1/WDFY1/HSPA1A/COLEC12/TYRO3/NR1D1/NR1H3/PUM2/SLC15A2/RAB11FIP2/TRIL/MAP2K6/MAPKAPK3/TNIP1
CC	GO:0043296	apical junction complex	131	0.414448	1.43263	0.0127346	0.0127346	0.229791	2894	tags=31%, list=17%, signal=26%	SYNPO/TJP3/MAGI2/ARHGEF2/CLDN23/CLDN3/EPB41L4B/OCEL1/MPP7/CLDN19/F11R/MXRA8/CLDN4/SH3BP1/AOC1/CGN/TJP2/CLDN9/MARVELD2/CLDN10/CLDN7/CRB3/USP53/RAB13/ILDR1/EPCAM/ANK3/PRKCI/CTNND1/ASH1L/PLXDC1/RHOA/MARVELD3/CDH1/CLDN6/CLDN11/CRB1/NHS/FRMD6/SORBS1/OCLN
BP	GO:0009310	amine catabolic process	18	0.674722	1.67722	0.0127353	0.0127353	0.229791	3544	tags=50%, list=21%, signal=40%	ATP2B4/SLC44A1/ALDH7A1/SAT1/MAOB/DMGDH/CHDH/SLC6A3/HNMT
BP	GO:0042454	ribonucleoside catabolic process	14	0.701719	1.6631	0.0127622	0.0127622	0.229948	3830	tags=79%, list=22%, signal=61%	APOBEC3H/XDH/APOBEC3B/ENPP4/APOBEC3F/ADA2/ADAL/APOBEC3D/APOBEC3C/APOBEC3G/ADA
BP	GO:0051028	mRNA transport	122	-0.35063	-1.37476	0.0128135	0.0128135	0.230543	3097	tags=38%, list=18%, signal=31%	NUP153/SEC13/RBM15B/NUP35/MAGOHB/CETN2/XPO1/THOC5/PCID2/TNKS/THOC2/NUTF2/SMG1/QKI/G3BP2/THOC6/SETD2/NPIPA1/SEH1L/PARP11/THOC1/ALYREF/RANBP2/HNRNPA2B1/UPF2/NUP160/HNRNPA3/NUP188/SMG6/ENY2/EIF5AL1/NXF1/POLR2D/NCBP1/EIF4A3/DHX9/IGF2BP1/DDX39A/PEG10/SRSF1/NSUN2/NUP50/DDX39B/NUP88/SRSF7/SRSF3
BP	GO:0010632	regulation of epithelial cell migration	189	0.386618	1.38193	0.0128362	0.0128362	0.230622	2490	tags=24%, list=15%, signal=21%	ADIPOR1/PTN/ATP2B4/STARD13/SERPINF1/STC1/NOS3/DUSP10/RAB25/SCARB1/GLUL/AGT/APOE/EPB41L4B/CTSH/GPI/BCAS3/SRPX2/SH3BP1/ADAMTS9/FUT1/FGF10/VIL1/STAT5A/KDR/HDAC5/EFNA1/TACSTD2/GATA3/HAS2/P2RX4/RHOA/LGMN/MARVELD3/KLF4/GATA2/SP100/HSPB1/CCBE1/MCC/BMP4/ANGPT1/SOX9/DCN/ITGA3
BP	GO:1903008	organelle disassembly	132	0.411101	1.42397	0.012907	0.012907	0.23099	3813	tags=27%, list=22%, signal=21%	SLC25A5/MAP1LC3C/EIF2D/SNX30/GABARAPL1/UFC1/TOMM7/KIF19/ULK2/HK2/BNIP3/PLIN3/DYRK3/UFL1/OPTN/PINK1/CDK1/MCTS1/WIPI1/SREBF2/WDR45B/USP30/HAX1/VPS13C/ATG9B/FKBP8/PRKN/AURKA/ZFAND1/HUWE1/TRIP4/RETREG3/GFM2/PLIN2/SQSTM1/CTSK
CC	GO:0016363	nuclear matrix	119	-0.354378	-1.38152	0.012929	0.012929	0.23099	3158	tags=32%, list=18%, signal=27%	ATXN3/PHF5A/SMC3/PRPF40A/CASK/MEN1/PSPC1/UHRF1/SRRM1/MYB/CFL1/ZNF326/SCAF8/RUVBL1/THOC1/HNRNPA2B1/SMARCC2/FIGN/MORC2/SRPK1/LMNB1/TP53/PSMA6/ACTL6A/STAG1/HNRNPM/SMARCE1/OGG1/ACTB/XPOT/CFL2/SPARC/ARFGEF1/ATXN7/NSMF/ENC1/PHF10/VIM/SFPQ
MF	GO:0001098	basal transcription machinery binding	56	-0.428872	-1.49739	0.0129298	0.0129298	0.23099	2080	tags=34%, list=12%, signal=30%	CTR9/SCAF4/ERCC1/LEO1/CCAR2/ZNF326/SCAF8/NOLC1/RUVBL1/PAF1/ERCC4/PCF11/TP53/LLPH/URI1/DHX9/ZNHIT6/WDR43/NOP58
MF	GO:0001099	basal RNA polymerase II transcription machinery binding	56	-0.428872	-1.49739	0.0129298	0.0129298	0.23099	2080	tags=34%, list=12%, signal=30%	CTR9/SCAF4/ERCC1/LEO1/CCAR2/ZNF326/SCAF8/NOLC1/RUVBL1/PAF1/ERCC4/PCF11/TP53/LLPH/URI1/DHX9/ZNHIT6/WDR43/NOP58
BP	GO:0097241	hematopoietic stem cell migration to bone marrow	5	-0.846542	-1.59009	0.0129568	0.0129568	0.231145	1074	tags=60%, list=6%, signal=56%	EXT1/JAM3/JAM2
BP	GO:0030382	sperm mitochondrion organization	3	-0.922037	-1.53484	0.0129928	0.0129928	0.231303	684	tags=67%, list=4%, signal=64%	VPS13A/NECTIN2
BP	GO:0014732	skeletal muscle atrophy	3	0.918081	1.45067	0.0130063	0.0130063	0.231303	450	tags=67%, list=3%, signal=65%	CFLAR/ACTN3
BP	GO:0032103	positive regulation of response to external stimulus	339	0.346705	1.2965	0.0130414	0.0130414	0.231303	3624	tags=29%, list=21%, signal=23%	OAS3/TSPAN6/IFIH1/PTN/LGALS1/RNF135/DDX60/TRIM6/TIFA/TRPV4/TLR5/MOSPD2/STX3/GPSM3/RAB7B/C3/NLRX1/MAPKAPK2/CD74/IFI16/CAMK1D/F2RL1/AGT/PLSCR1/EPG5/IRAK1/NMI/TNFAIP3/XIAP/PDGFD/PARP9/TRIM56/HLA-E/CD36/RBM47/ZP3/FGF10/SEC14L1/TICAM1/ADORA2B/KDR/ABCC1/LYN/TNFRSF11A/ZDHHC5/IKBKE/VAMP8/SYK/EMILIN2/SMPDL3B/BIRC3/P2RX4/LGMN/OPTN/SERPINF2/PDE2A/PELI1/EDN3/WDFY1/HSPB1/HSPA1A/PQBP1/DAPK2/NPY/MAPK13/TNFSF4/S…
BP	GO:0001516	prostaglandin biosynthetic process	19	0.641718	1.62629	0.0130572	0.0130572	0.231303	4371	tags=53%, list=26%, signal=39%	CD74/PTGES/PLA2G4A/PLA2G4F/CBR1/PTGS1/MIF/PTGIS/PNPLA8/PLA2G3
BP	GO:0046457	prostanoid biosynthetic process	19	0.641718	1.62629	0.0130572	0.0130572	0.231303	4371	tags=53%, list=26%, signal=39%	CD74/PTGES/PLA2G4A/PLA2G4F/CBR1/PTGS1/MIF/PTGIS/PNPLA8/PLA2G3
CC	GO:0097346	INO80-type complex	26	-0.561214	-1.63427	0.0130821	0.0130821	0.231421	3772	tags=38%, list=22%, signal=30%	INO80B/NFRKB/BRD8/SRCAP/RUVBL1/ACTR8/ACTL6A/TRRAP/INO80/ING3
BP	GO:0090032	negative regulation of steroid hormone biosynthetic process	6	0.817423	1.52298	0.0132021	0.0132021	0.232727	2478	tags=50%, list=14%, signal=43%	ATP1A1/DKK3/BMP5
BP	GO:0046598	positive regulation of viral entry into host cell	12	0.73503	1.6887	0.0132159	0.0132159	0.232727	1538	tags=58%, list=9%, signal=53%	LGALS1/TMPRSS2/CD4/FURIN/CD74/TMPRSS4/TRIM38
BP	GO:0075294	positive regulation by symbiont of entry into host	12	0.73503	1.6887	0.0132159	0.0132159	0.232727	1538	tags=58%, list=9%, signal=53%	LGALS1/TMPRSS2/CD4/FURIN/CD74/TMPRSS4/TRIM38
BP	GO:0003091	renal water homeostasis	14	0.700166	1.65942	0.0132677	0.0132677	0.232727	3175	tags=36%, list=19%, signal=29%	ATP6V1B1/HAS2/MYO5B/AQP3/AQP4
BP	GO:2001188	regulation of T cell activation via T cell receptor contact with antigen bound to MHC molecule on antigen presenting cell	3	0.917489	1.44974	0.0132731	0.0132731	0.232727	249	tags=33%, list=1%, signal=33%	HLA-DMB
CC	GO:0043073	germ cell nucleus	49	-0.450935	-1.53814	0.013276	0.013276	0.232727	2366	tags=27%, list=14%, signal=23%	TERF2IP/PCNA/TAF4/TRIP13/TP53/HSPA2/MLH1/RAN/PATZ1/TSN/TOP1/MARCKS/TRIM24
CC	GO:0016342	catenin complex	26	-0.560618	-1.63254	0.013285	0.013285	0.232727	1625	tags=42%, list=9%, signal=38%	CDH10/CDH20/CDH6/CDH8/CDH7/CDH2/APC2/APC/CDH4/CDH13/CDH18
BP	GO:1903416	response to glycoside	6	0.815541	1.51948	0.0133348	0.0133348	0.233276	1205	tags=50%, list=7%, signal=46%	ATP1A2/CHEK2/ATP1A1
CC	GO:0070776	MOZ/MORF histone acetyltransferase complex	7	-0.802683	-1.64696	0.0134493	0.0134493	0.234953	2678	tags=71%, list=16%, signal=60%	BRPF1/KAT6A/ING5/KAT6B/BRPF3
CC	GO:0098591	external side of apical plasma membrane	5	-0.844281	-1.58584	0.0134785	0.0134785	0.235139	916	tags=80%, list=5%, signal=76%	ABCC4/SLC7A5/SLC38A1/ABCB1
MF	GO:0008080	N-acetyltransferase activity	55	-0.441684	-1.55248	0.0135019	0.0135019	0.235222	3791	tags=38%, list=22%, signal=30%	HGSNAT/EP300/HAT1/NAA40/TAF9/GTF3C4/SRCAP/BRPF1/NAA50/NAT8L/NAA60/CREBBP/KAT6A/ESCO2/USP22/SMARCE1/MSL3/KAT6B/ING3/BRPF3/KAT2B
BP	GO:1990573	potassium ion import across plasma membrane	33	0.554359	1.58503	0.0135904	0.0135904	0.236334	1205	tags=33%, list=7%, signal=31%	ATP1A2/SLC12A6/KCNK5/ATP1B1/ATP1B2/SLC12A8/FXYD2/ATP12A/KCNJ11/KCNH2/ATP1A1
BP	GO:0018023	peptidyl-lysine trimethylation	31	-0.530077	-1.61073	0.0136032	0.0136032	0.236334	4011	tags=45%, list=23%, signal=35%	SETD1A/SMARCB1/VCPKMT/ZNF335/CTR9/FAM86B1/SETD2/EEF2KMT/NFYC/SUV39H2/KMT2A/NFKBIZ/SETD4/BEND3
CC	GO:0031430	M band	15	0.699305	1.66416	0.0136822	0.0136822	0.23738	1976	tags=47%, list=12%, signal=41%	PPP2R5A/NBR1/MYOM1/ALDOA/MYOM3/CRYAB/CMYA5
MF	GO:0050833	pyruvate transmembrane transporter activity	4	0.892118	1.50022	0.0137076	0.0137076	0.237461	733	tags=50%, list=4%, signal=48%	MPC2/SLC16A3
MF	GO:0033764	steroid dehydrogenase activity, acting on the CH-OH group of donors, NAD or NADP as acceptor	18	0.67116	1.66837	0.0137244	0.0137244	0.237461	3021	tags=67%, list=18%, signal=55%	HSD17B7/HSD17B10/HSD17B4/HSD17B14/DHRS11/HSD17B11/DHRS1/RDH16/HSD17B8/AKR1C2/AKR1C1/HSD3B7
BP	GO:0048486	parasympathetic nervous system development	14	0.697087	1.65212	0.0137731	0.0137731	0.237977	3995	tags=64%, list=23%, signal=49%	HES1/SIX1/SEMA3F/HOXB1/ADARB1/TFAP2A/PLXNA4/PLXNA3/NAV2
BP	GO:0032303	regulation of icosanoid secretion	11	0.741745	1.66781	0.0138479	0.0138479	0.238942	4371	tags=91%, list=26%, signal=68%	PTGES/TNFRSF11A/SYK/PLA2G4A/P2RX4/PLA2G6/PLA2R1/MAP2K6/MIF/PLA2G3
BP	GO:0098781	ncRNA transcription	59	-0.43314	-1.52352	0.0138801	0.0138801	0.238969	1572	tags=25%, list=9%, signal=23%	SIRT7/CAVIN1/TP53/ICE1/RPAP2/NCL/USPL1/ZC3H4/GTF3A/NIFK/POLR2L/GTF3C6/ELL2/ATRX/NOL11
BP	GO:0051092	positive regulation of NF-kappaB transcription factor activity	117	0.410661	1.39891	0.0138921	0.0138921	0.238969	3200	tags=31%, list=19%, signal=25%	TRIM25/TRIM6/TRIM34/CFLAR/ARHGEF2/RIPK4/RAB7B/TRIM68/EDA/TRIM14/AGT/NTRK1/IRAK1/PRKCH/CD36/TRAF5/TICAM1/TRIM38/CARD11/TRIM37/TNFRSF11A/FLOT2/PRKCI/TRIM58/HSPA1A/EIF2AK2/GREM1/TRIM22/MID2/PRKCQ/TRAF1/ROR1/TRIM32/IKBKG/RPS3/ADAM8
BP	GO:0061014	positive regulation of mRNA catabolic process	87	-0.378909	-1.4178	0.0139062	0.0139062	0.238969	3803	tags=34%, list=22%, signal=27%	YTHDF1/TNRC6A/CNOT3/PAIP1/CNOT10/EXOSC2/GIGYF2/YBX1/KHSRP/SYNCRIP/DCP1A/CNOT6/CSDE1/SAMD4A/SAMD4B/YTHDF2/NT5C3B/PNPT1/HNRNPD/PDE12/POLR2D/MLH1/CNOT7/EXOSC8/DHX9/METTL3/IGF2BP1/EXOSC3/TARDBP/ROCK2
BP	GO:0097150	neuronal stem cell population maintenance	22	-0.583717	-1.64283	0.0139568	0.0139568	0.23924	2141	tags=41%, list=13%, signal=36%	FANCC/MCPH1/PCM1/PROX1/JAG1/CDH2/IGF2BP1/FOXO1/SRRT
BP	GO:0015849	organic acid transport	225	0.369603	1.33813	0.0139598	0.0139598	0.23924	2946	tags=28%, list=17%, signal=23%	SLC16A2/MPC2/CRABP2/ATP1A2/SLCO1A2/ABCD1/LLGL2/SLC5A12/SLC6A12/XK/PROCA1/SLC16A5/SLC17A5/AGT/FOLR1/APOE/SLC38A5/SLC16A3/SLC13A3/SLC7A7/SLC35D2/SLC27A2/CD36/SLC7A8/BDKRB2/PTGES/SLCO2A1/SLC26A9/SERINC5/ABCC1/PLA2G12A/ADORA1/FABP3/TNFRSF11A/SLC10A3/SFXN3/SLC25A30/PSEN1/SYK/SLC32A1/PLA2G4A/P2RX4/ATP8B1/PLA2G6/SV2A/PLA2G4F/DTNBP1/ARL6IP1/PLA2R1/SLC25A14/SLC38A8/SFXN4/ABCC6/SLC25A44/SLC43A3/AKR1C1/SLC1…
MF	GO:0005543	phospholipid binding	380	0.343794	1.29762	0.0139903	0.0139903	0.239438	3432	tags=27%, list=20%, signal=22%	SYT13/GRB7/KIF16B/SYTL5/TOM1L1/OPHN1/SNX30/ANXA7/PACSIN1/CHMP2A/ESYT2/SH3PXD2A/APOC1/CAPG/CARMIL2/SCARB1/APOE/DPEP1/PLCB2/ANXA4/BCAS3/VILL/PACSIN3/PNPLA3/GOLPH3L/MTM1/CPNE8/RACGAP1/PLCB1/ARAP2/RPS6KC1/DENND1C/SNX10/SYT7/SYT12/GRAMD1B/DOC2B/MYCBPAP/MCF2L/VIL1/PSD4/SERPINA5/ARAP1/ITPR3/SDCBP2/PAFAH2/SNX14/ADAP2/PRKCI/SHC1/ALOX15/ANXA9/SYTL4/PLA2G4A/GAB2/ATP8B1/PLEKHA4/ANXA11/ARHGAP44/GRAMD2A/PIK3C2…
BP	GO:0046889	positive regulation of lipid biosynthetic process	61	0.47518	1.48622	0.014072	0.014072	0.240245	4371	tags=44%, list=26%, signal=33%	ABCD1/SCARB1/CD74/RGN/SLC45A3/APOE/CHP1/DGAT2/FABP3/PLA2G6/MLXIPL/SORBS1/ADM/ACSL3/PRKCD/NR1D1/CCDC3/LPGAT1/NR1H3/DAB2/SIRT4/WNT4/RAB38/HTR2C/ABHD6/SIRT3/PLA2G3
MF	GO:1990247	N6-methyladenosine-containing RNA binding	10	-0.72655	-1.66491	0.0140755	0.0140755	0.240245	1830	tags=70%, list=11%, signal=63%	YTHDF1/YTHDC1/YTHDF2/HNRNPA2B1/HNRNPC/IGF2BP1/YTHDC2
MF	GO:0004930	G protein-coupled receptor activity	170	0.390272	1.38012	0.0141156	0.0141156	0.240348	4012	tags=33%, list=23%, signal=25%	HTR1D/APLNR/ADGRL1/ADRA2B/GRM4/ADGRD1/F2RL1/GPR156/LPAR6/GPR143/ADGRE5/GPR39/GPR162/ADGRG1/GPR160/BDKRB2/OPRD1/OPRL1/ADORA2B/OXER1/PTH1R/GNRHR2/OR2I1P/SORCS2/ADORA1/NPR3/ADRA2C/GPR50/SSTR1/OR3A2/PRLHR/GPRC5A/RAMP2/NPY/OPN3/DRD5/P2RY2/GPR26/GPR85/OXGR1/PDGFRL/PROKR1/EDNRA/LPAR1/CCKBR/ADGRA2/LANCL1/MCHR1/GPR20/SSTR2/NPFFR2/GRPR/CCR10/FZD4/FZD10/HTR2C
CC	GO:0031248	protein acetyltransferase complex	95	-0.384399	-1.45328	0.0141196	0.0141196	0.240348	3022	tags=36%, list=18%, signal=30%	BRD8/NAA15/MORF4L1/KANSL1L/BRPF1/NAA50/PHF20L1/TAF2/TAF4/RUVBL1/CREBBP/KAT6A/OGT/KANSL1/ENY2/USP22/EPC1/ACTL6A/ZZZ3/NAA38/NAA25/MSL3/MORF4L2/ACTB/TRRAP/POLE3/ING5/ATXN7/SUPT3H/KAT6B/NAA16/ING3/BRPF3/KAT2B
BP	GO:0048661	positive regulation of smooth muscle cell proliferation	62	-0.442413	-1.56495	0.0141967	0.0141967	0.241248	1278	tags=21%, list=7%, signal=19%	FOXP1/JUN/NR4A3/FGF2/S1PR1/IL6R/IGF1R/FGFR2/CX3CL1/BMPR1A/CDH13/GJA1/THBS1
BP	GO:1904220	regulation of serine C-palmitoyltransferase activity	4	0.889001	1.49498	0.0142298	0.0142298	0.241248	1897	tags=75%, list=11%, signal=67%	SPTSSB/SERINC5/ORMDL3
BP	GO:0046098	guanine metabolic process	4	0.889932	1.49655	0.0142298	0.0142298	0.241248	597	tags=75%, list=3%, signal=72%	HPRT1/XDH/GDA
BP	GO:0046890	regulation of lipid biosynthetic process	125	0.4106	1.41058	0.0142894	0.0142894	0.241935	4036	tags=34%, list=24%, signal=26%	ABCD1/MBTPS2/APOC1/ERLIN1/C3/SCARB1/LPCAT1/CD74/H6PD/RGN/SLC45A3/APOE/ATP1A1/CHP1/DKK3/DGAT2/FABP3/ORMDL3/PLA2G6/MLXIPL/WDTC1/PDGFA/BMP5/INSIG1/SORBS1/ADM/ACSL3/PRKCD/INSIG2/NR1D1/CCDC3/TRIB3/LPGAT1/NR1H3/DAB2/SNAI1/ABCA3/SIRT4/WNT4/RAB38/HTR2C/SAMD8
MF	GO:0032183	SUMO binding	17	-0.649258	-1.72679	0.0144686	0.0144686	0.244641	1989	tags=53%, list=12%, signal=47%	HABP4/SIMC1/SERBP1/SOBP/USP25/TDG/GCNA/USPL1/HERC2
BP	GO:0046689	response to mercury ion	7	0.808074	1.56694	0.0145083	0.0145083	0.244983	2303	tags=57%, list=13%, signal=49%	ALAD/PGAM2/SLC39A8/MBP
CC	GO:0042612	MHC class I protein complex	6	0.812856	1.51447	0.0145342	0.0145342	0.245013	3062	tags=67%, list=18%, signal=55%	HLA-E/HLA-B/MR1/B2M
BP	GO:0035521	monoubiquitinated histone deubiquitination	30	-0.52766	-1.59362	0.0145682	0.0145682	0.245013	2157	tags=30%, list=13%, signal=26%	TAF2/TAF4/ENY2/USP22/USP16/TRRAP/ATXN7/SUPT3H/KAT2B
BP	GO:0035522	monoubiquitinated histone H2A deubiquitination	30	-0.52766	-1.59362	0.0145682	0.0145682	0.245013	2157	tags=30%, list=13%, signal=26%	TAF2/TAF4/ENY2/USP22/USP16/TRRAP/ATXN7/SUPT3H/KAT2B
BP	GO:0090130	tissue migration	257	0.366014	1.34328	0.0146021	0.0146021	0.245101	2766	tags=25%, list=16%, signal=21%	ADIPOR1/PTN/ATP2B4/STARD13/PTP4A3/SERPINF1/STC1/LGALS8/PLXND1/NOS3/DUSP10/RAB25/SCARB1/FAT2/GLUL/AGT/APOE/EPB41L4B/CTSH/GPI/BCAS3/FGF8/ANLN/SRPX2/SH3BP1/ADAMTS9/KANK2/FUT1/RAB13/FGF10/VIL1/STAT5A/GRHL2/KDR/HDAC5/EFNA1/ID1/TACSTD2/GATA3/TNFSF12/HAS2/P2RX4/RHOA/LGMN/MARVELD3/KLF4/GATA2/SP100/HSPB1/CCBE1/MCC/BMP4/ANGPT1/SOX9/FERMT1/DCN/ITGA3/ROCK1/WDPCP/GREM1/PXN/PFN2/MECP2/MIA3
BP	GO:0014724	regulation of twitch skeletal muscle contraction	3	0.916126	1.44758	0.0146123	0.0146123	0.245101	450	tags=33%, list=3%, signal=32%	ACTN3
BP	GO:1905037	autophagosome organization	106	0.431071	1.44843	0.0146655	0.0146655	0.245667	3650	tags=26%, list=21%, signal=21%	MAP1LC3C/STX17/SNX30/GABARAPL1/TCIRG1/RAB19/ULK2/SYNPO2/MTM1/PIP4K2C/STBD1/PSEN1/PINK1/PIK3C2B/WIPI1/RAB33B/MOAP1/WDR45B/TOM1/MTMR3/ATG9B/AP4M1/LRRK2/SH3GLB1/PIKFYVE/CHMP4B/RNF5/RAB3GAP2
BP	GO:0009074	aromatic amino acid family catabolic process	5	0.857699	1.5325	0.0147263	0.0147263	0.246334	584	tags=40%, list=3%, signal=39%	HAAO/AFMID
BP	GO:0023019	signal transduction involved in regulation of gene expression	17	0.669923	1.63147	0.014759	0.014759	0.246334	3687	tags=71%, list=22%, signal=55%	FGF8/TRAF3IP2/TRAF5/TBX6/EPCAM/PARP1/MSX1/GSC/SMAD3/MSX2/SOX17/NEUROD1
BP	GO:0062014	negative regulation of small molecule metabolic process	73	0.469665	1.50572	0.0147748	0.0147748	0.246334	3008	tags=33%, list=18%, signal=27%	ATP2B4/APOC1/ERLIN1/ACTN3/LEPR/APOE/PID1/DKK3/DGAT2/RD3/PARP1/CLK2/FMO4/H19/FMO2/SOX9/WDTC1/MST1/BMP5/INSIG1/ACACB/FLCN/INSIG2/TRIB3
MF	GO:0042289	MHC class II protein binding	6	0.810955	1.51093	0.0148008	0.0148008	0.246334	529	tags=33%, list=3%, signal=32%	CD4/CD74
BP	GO:0006516	glycoprotein catabolic process	25	0.59893	1.61416	0.0148185	0.0148185	0.246334	4230	tags=44%, list=25%, signal=33%	IDS/NCCRP1/GUSB/CTSL/MANBA/FBXO2/FBXO17/FBXO27/EDEM3/MAN1A1/FBXO6
CC	GO:0000786	nucleosome	32	-0.528325	-1.62901	0.0148223	0.0148223	0.246334	1917	tags=47%, list=11%, signal=42%	BRD8/SRCAP/MORF4L1/RUVBL1/KAT6A/HP1BP3/EPC1/ACTL6A/MORF4L2/ACTB/TRRAP/SHPRH/GLYR1/KAT6B/ING3
BP	GO:0030205	dermatan sulfate metabolic process	9	0.763691	1.61006	0.0149349	0.0149349	0.247297	215	tags=22%, list=1%, signal=22%	HEXB/IDS
BP	GO:0052779	amino disaccharide metabolic process	9	0.763691	1.61006	0.0149349	0.0149349	0.247297	215	tags=22%, list=1%, signal=22%	HEXB/IDS
BP	GO:0000101	sulfur amino acid transport	10	-0.722629	-1.65592	0.014939	0.014939	0.247297	4263	tags=90%, list=25%, signal=68%	SLC7A11/MFSD12/SLC38A7/SLC43A2/SLC1A2/SLC3A2/CTNS/SLC7A5/SLC1A4
MF	GO:0015440	ABC-type peptide transporter activity	4	0.885316	1.48878	0.0150131	0.0150131	0.247859	1493	tags=50%, list=9%, signal=46%	TAPBP/TAP2
BP	GO:0046879	hormone secretion	208	0.375595	1.35374	0.0150665	0.0150665	0.247859	4088	tags=31%, list=24%, signal=24%	SLC16A2/MPC2/KDM5B/NNAT/PFKFB2/TRPV4/GLUL/F2RL1/AGT/TCIRG1/KCNJ11/SCG5/TRPM2/LTBP4/SLC18A2/PLCB1/ALOX5/ENSA/C1QTNF1/SYT7/DOC2B/ILDR1/ZBED6/ADORA1/LYN/GATA3/VAMP8/SYTL4/VSNL1/TFAP2B/PLA2G6/EDN3/KCNA5/UQCC2/SLC9B2/TBX3/SLC8B1/HFE/KCNB1/SIDT2/EFNA5/UCP2/ADM/OSBP/NR1D1/PRKN/TRPV6/HADH/SPP1/RAB11FIP2/CFTR/RFX6/DAB2/UBE2Q1/FOXD1/NEUROD1/SIRT4/ISL1/FZD4/RAPGEF4/CPE/HTR2C/CCDC186/RAB11FIP5/SELENOM
BP	GO:1901289	succinyl-CoA catabolic process	6	0.806665	1.50294	0.0150675	0.0150675	0.247859	1371	tags=67%, list=8%, signal=61%	NUDT19/NUDT8/NUDT7/SUCLG2
BP	GO:1904874	positive regulation of telomerase RNA localization to Cajal body	15	-0.64389	-1.66228	0.0150836	0.0150836	0.247859	592	tags=33%, list=3%, signal=32%	RUVBL1/CCT6A/DKC1/CCT5/CCT2
BP	GO:0034332	adherens junction organization	52	-0.44116	-1.52634	0.0150947	0.0150947	0.247859	1789	tags=25%, list=10%, signal=22%	EFNB2/CDH6/CDH8/CDH7/VCL/CDH2/FER/ACTB/PAK2/JAM3/CDH4/CDH13/CDH18
MF	GO:0005216	monoatomic ion channel activity	262	0.358855	1.32117	0.0150957	0.0150957	0.247859	4403	tags=39%, list=26%, signal=30%	KCNE3/CACNA1F/TRPV4/KCNK5/CLIC6/KCND1/TMEM63B/KCNT2/SLC24A1/PKDREJ/CLCN5/KCNK6/KCNJ11/GRIK5/TRPM2/KCNAB2/CACNG8/TMC6/CACNB3/RYR1/CACNA1I/BEST4/ANO9/KCNH2/CLDN4/GRIN2D/GRID2/SCN4A/ANO10/CACNA1D/ATP6V1A/TMEM63C/ANO3/CLIC5/CACNG6/SCN1A/GABRB2/TMEM150C/SLC26A9/SCNN1A/ITPR3/CLCN4/PSEN1/KCNC3/P2RX4/GRIA3/MCOLN3/CACNA1S/FXYD3/KCNV1/KCNA5/TMCO1/TRPC3/SCN3A/TMC7/TTYH2/TRPV3/KCNK9/CACNA2D3/KCNB1/CACNA2D4/C…
BP	GO:2000819	regulation of nucleotide-excision repair	26	-0.553044	-1.61048	0.0151103	0.0151103	0.247859	2433	tags=31%, list=14%, signal=26%	ARID1B/RAD52/SMARCC2/CUL4A/ACTL6A/SMARCE1/ACTB/PHF10
BP	GO:0070830	bicellular tight junction assembly	51	0.512876	1.55808	0.0151376	0.0151376	0.247984	2521	tags=37%, list=15%, signal=32%	CLDN23/CLDN3/OCEL1/MPP7/CLDN19/F11R/CLDN4/PRKCH/CLDN9/MARVELD2/CLDN10/CLDN7/RAB13/GRHL2/MARVELD3/CLDN6/CLDN11/RAMP2/ROCK1
BP	GO:2000112	regulation of cellular macromolecule biosynthetic process	424	-0.271197	-1.19597	0.0151666	0.0151666	0.248138	3825	tags=29%, list=22%, signal=23%	LARP4/YTHDF1/EIF5B/RARA/IMPACT/DBI/DPH3/TNRC6A/MPV17L2/PPP1CA/CNOT3/ATXN2/RNF139/PAIP1/PA2G4/NSUN3/TARBP2/TRMT10C/CNOT10/EXOSC2/GIGYF2/YBX1/DUS3L/KHDRBS1/TMED2/GSK3A/SSB/GSK3B/AKT1/KHSRP/MALSU1/SYNCRIP/HBEGF/RBM3/TRUB2/ACER2/DCP1A/CDC123/SHMT2/CNOT6/SOX4/PER2/LDB1/CSDE1/DPH2/EIF4E3/LARP1/MRPL13/EIF3B/TYMS/DNAJC3/SAMD4A/PAIP2/EIF4G1/POMT2/SAMD4B/QKI/DPH7/PLXNB2/EIF2B2/ABCE1/MSI2/GSPT1/ITGA2/NOLC1/…
MF	GO:0008238	exopeptidase activity	74	0.464647	1.49093	0.0152937	0.0152937	0.249893	3502	tags=38%, list=20%, signal=30%	XPNPEP1/LTA4H/ERMP1/HPN/DPEP1/CTSH/VASH2/MINDY1/CPQ/BLMH/CPXM2/ERAP1/CPM/CPVL/NPEPL1/CTSZ/MMP14/FOLH1/ENPEP/TPP1/SCRN1/PRSS16/SCRN2/AGBL2/DPP7/RNPEP/GGH/AGBL4
BP	GO:0007601	visual perception	129	0.403752	1.39715	0.0153758	0.0153758	0.25084	2925	tags=34%, list=17%, signal=28%	RGS9/CNNM4/CACNA1F/CHM/DHRS3/DRAM2/SLC24A1/GPR143/MYO7A/POU6F2/RP2/CLDN19/TGFBI/HMCN1/MYO3B/CLIC5/RGS16/PDE6B/GUCA1A/ABCA4/ATF6/RD3/RIMS1/TACSTD2/ZIC2/BBS4/EYA4/AIPL1/AOC2/SFRP5/CDH3/EPAS1/SLC4A10/ABCC6/EYA3/CRB1/OPA1/EML2/CACNA2D4/PAX2/LRAT/NDP/SLITRK6/ABLIM1
CC	GO:0098793	presynapse	465	0.331385	1.26442	0.0153914	0.0153914	0.25084	3486	tags=25%, list=20%, signal=21%	ATP2B4/PPFIA4/FMR1/RGS9/DMXL2/FER1L4/ATP6V1B1/RAB6B/SRCIN1/ADGRL1/ICA1/RNF112/GRM4/OPHN1/ADAM11/PACSIN1/SLC6A12/CALB2/STX3/DNMBP/SLC17A5/STXBP2/GLUL/ZNRF2/SYN1/CLCN5/FBXL20/RAB27B/GRIK5/SYN2/ITSN2/KCTD16/SLC18A2/APH1A/NLGN4X/SV2B/CTTNBP2/GRIN2D/PPFIBP2/GRIPAP1/ATP6AP1/SNAP47/ATP6V1A/OPRD1/ATP2B2/SYT7/SYT12/AP3M2/RAB13/DOC2B/ADORA2B/GABRB2/GRK3/ELK1/DISC1/PRSS12/ADORA1/RIMS1/CLCN4/CTNND1/PSEN1/KCN…
MF	GO:0000014	single-stranded DNA endodeoxyribonuclease activity	10	-0.720865	-1.65188	0.0154571	0.0154571	0.251587	3180	tags=50%, list=19%, signal=41%	ERCC1/EXOG/ERCC4/SETMAR/DCLRE1C
BP	GO:0043414	macromolecule methylation	269	-0.290404	-1.22151	0.0154951	0.0154951	0.25188	3657	tags=33%, list=21%, signal=26%	VCPKMT/NSUN3/ZNF335/CTR9/SNRPF/TRMT10C/PAXBP1/METTL22/FAM98B/FOS/TET3/MBD3/NOP2/MEPCE/WDR5/SNRPG/EHMT1/SMAD4/RNF20/RIF1/RBM15B/FAM86B1/SETD7/PRDM2/CTCF/MLLT10/MEN1/BMI1/PRMT7/TRMT61A/SNRPD3/GATAD2A/TRMT13/TRMO/PAX6/TRMT6/NSUN6/BTG1/KMT2C/SETD2/TRMT1/EZH2/PRMT5/SETBP1/WDR5B/SMYD5/METTL6/GSPT1/FBXO11/SMARCA5/SNRPD1/WDR77/PAF1/EMG1/BCDIN3D/PRMT6/OGT/METTL2B/KANSL1/EEF2KMT/NFYC/PRDM5/HEMK1/TRDMT1/WTA…
BP	GO:1902858	propionyl-CoA metabolic process	4	0.883391	1.48555	0.0155352	0.0155352	0.251885	1012	tags=75%, list=6%, signal=71%	NUDT19/NUDT8/NUDT7
MF	GO:0005034	osmosensor activity	4	0.883932	1.48646	0.0155352	0.0155352	0.251885	1181	tags=75%, list=7%, signal=70%	TRPV4/TMEM63B/TMEM63C
CC	GO:0016328	lateral plasma membrane	55	0.500947	1.53697	0.015616	0.015616	0.252465	3198	tags=38%, list=19%, signal=31%	ATP6V1B1/IQGAP3/ATP1B1/ATP1B2/CLDN3/MPP7/SLC16A3/CLDN4/ATP1A1/CLDN7/ERBB3/RAB13/EPCAM/ABCC1/TACSTD2/ANK3/CDH1/KCNB1/NUMA1/MTCL1/VANGL1
BP	GO:0002861	regulation of inflammatory response to antigenic stimulus	22	0.62496	1.64501	0.0156539	0.0156539	0.252465	2463	tags=41%, list=14%, signal=35%	PSMB4/C3/FURIN/HLA-E/ZP3/LYN/RHBDF2/SYK/NPY
BP	GO:0045814	negative regulation of gene expression, epigenetic	86	-0.375387	-1.40422	0.0156786	0.0156786	0.252465	3801	tags=37%, list=22%, signal=29%	LMNB2/UBR2/HAT1/CTR9/SMCHD1/MBD3/GSK3A/EHMT1/RIF1/HMGA2/CTCF/BMI1/PHF2/UHRF1/SCMH1/BAZ1A/EZH2/SMYD5/SMARCA5/RB1/CREBZF/MORC2/LMNB1/EPC1/CDKN1C/POLE3/XIST/PPM1D/HMGB1/ATRX/USP7/BEND3
BP	GO:1902219	negative regulation of intrinsic apoptotic signaling pathway in response to osmotic stress	3	0.913735	1.4438	0.0156847	0.0156847	0.252465	1251	tags=67%, list=7%, signal=62%	ARHGEF2/BDKRB2
BP	GO:0045112	integrin biosynthetic process	4	-0.875692	-1.54434	0.0157027	0.0157027	0.252465	1904	tags=75%, list=11%, signal=67%	TMEFF2/COL5A1/TGFB2
BP	GO:0072659	protein localization to plasma membrane	248	0.36205	1.32449	0.0157165	0.0157165	0.252465	3085	tags=24%, list=18%, signal=20%	ATP2B4/NFASC/SORL1/PACSIN1/PPP2R5A/PGRMC1/STX3/ATP1B1/S100A10/RAB34/PLS1/TSPAN15/MAP7/F11R/CACNB3/GOLPH3L/NUMB/PID1/TMBIM1/PRKCH/GRIPAP1/ATP6AP1/LAMA5/CRB3/RAB13/MRAP2/VIL1/PIP5K1A/ZDHHC23/CNST/RHBDF2/PKP3/FLOT2/ANK3/EHD2/PRKCI/ZDHHC5/VAMP8/OPTN/FYB2/CDH1/ARHGAP44/MMP14/VAMP5/ZDHHC7/BLZF1/DENND4C/RAMP2/ITGA3/ROCK1/KCNB1/STX8/KRT18/SPTBN4/SORBS1/GBP1/ACSL3/EMP2/FCHO2
BP	GO:0060042	retina morphogenesis in camera-type eye	47	-0.456239	-1.53725	0.0157244	0.0157244	0.252465	2565	tags=32%, list=15%, signal=27%	SOX8/CNTF/RORB/MFSD2A/RS1/PROX1/SDK1/PROM1/HIPK2/CRB2/DIO3/FJX1/SDK2/FAT3/TSPAN12
CC	GO:0034399	nuclear periphery	139	-0.344225	-1.36307	0.0157309	0.0157309	0.252465	3158	tags=31%, list=18%, signal=25%	ATXN3/PHF5A/NUP153/SMC3/PRPF40A/CASK/MEN1/PSPC1/UHRF1/SRRM1/MYB/PCNA/CFL1/ZNF326/SCAF8/RUVBL1/THOC1/HNRNPA2B1/SMARCC2/FIGN/ATF4/MORC2/SRPK1/LMNB1/TP53/PSMA6/ACTL6A/STAG1/HNRNPM/SMARCE1/OGG1/ACTB/XPOT/EBNA1BP2/CFL2/SPARC/ARFGEF1/ATXN7/NSMF/ENC1/PHF10/VIM/SFPQ
BP	GO:1900226	negative regulation of NLRP3 inflammasome complex assembly	6	-0.818822	-1.62235	0.0157818	0.0157818	0.25296	1105	tags=33%, list=6%, signal=31%	CPTP/CSNK1A1
BP	GO:0090407	organophosphate biosynthetic process	472	0.331775	1.26607	0.0158698	0.0158698	0.254049	4548	tags=31%, list=27%, signal=24%	PDHA1/IP6K3/HEXB/HPRT1/SLC44A1/NDUFB11/SLC44A2/HAAO/MTMR1/AMPD3/NFS1/DPM3/NOS3/QPRT/NDUFA1/LPCAT1/PDK1/PLSCR1/AFMID/ELOVL7/FDPS/ALDOA/GGPS1/PPARGC1A/UCK2/CTPS2/PARP9/ACSS2/PPIP5K1/TPK1/PNPLA3/MTM1/PID1/SLC27A2/AK7/MTMR7/LPCAT4/PMVK/PIP4K2C/SLC44A4/PAPSS1/ATP6V1A/MOCOS/PI4KB/IMPDH2/CHP1/GUK1/ADORA2B/BPNT1/GUCA1A/NDUFS2/PTH1R/PIP5K1A/SERINC5/RD3/PARP1/FABP3/ALOX15/AK4/ORMDL3/PLA2G4A/FIG4/PLA2G6/PIN…
BP	GO:0006415	translational termination	15	-0.641871	-1.65706	0.0159761	0.0159761	0.255426	2069	tags=40%, list=12%, signal=35%	ABCE1/GSPT1/EIF5AL1/EIF5A/MTRF1L/ETF1
CC	GO:0070603	SWI/SNF superfamily-type complex	89	-0.385174	-1.45215	0.0160522	0.0160522	0.256116	2505	tags=26%, list=15%, signal=22%	GATAD2A/ARID1B/BICRA/BAZ1A/SMARCA5/RUVBL1/SMARCC2/ACTR8/RSF1/HDAC2/RB1/ACTL6A/SMARCE1/ACTB/TRRAP/BAZ1B/POLE3/INO80/DDX21/CDK2AP1/MYBBP1A/ING3/PHF10
BP	GO:0043032	positive regulation of macrophage activation	12	-0.704272	-1.68462	0.0160775	0.0160775	0.256116	241	tags=25%, list=1%, signal=25%	TLR6/WNT5A/THBS1
BP	GO:0022409	positive regulation of cell-cell adhesion	203	0.378714	1.3594	0.0160801	0.0160801	0.256116	3200	tags=29%, list=19%, signal=24%	NKAP/LGALS1/HLA-DMA/PLAUR/HLA-DMB/GCNT2/JAK3/SOX13/HLA-DOA/DUSP10/PTPN6/RAG1/CD4/CD74/HLA-DQB1/FCHO1/SMARCD2/CCDC88B/F11R/IRAK1/IGF1/HES1/ABL2/HLA-E/ALOX5/ZP3/KIFAP3/PTPRU/CARD11/MEGF10/LYN/ADAM19/GATA3/FLOT2/ANK3/SYK/EMILIN2/HAS2/RHOA/ZBTB7B/KIF26B/SERPINF2/FUT4/TNFSF9/CD55/TNFSF4/NCK1/MDK/CD70/CD46/CCL2/SIRPA/PRKCQ/B2M/EMILIN1/RPS3/CHST2/ADAM8
BP	GO:0042445	hormone metabolic process	145	0.403716	1.41016	0.0161016	0.0161016	0.256136	4004	tags=37%, list=23%, signal=29%	SLC16A2/CRABP2/CYP11A1/DHRS3/HPN/FURIN/ARNT/H6PD/SULT1A1/ALDH9A1/HSD17B7/SCG5/HSD17B10/CYP2S1/CPQ/ATP1A1/HSD17B4/DKK3/DISP1/DHRS11/DGAT2/HSD17B11/CORIN/KLK6/GATA3/CTSL/PRLHR/CTSZ/PAPSS2/CTSB/RDH16/HSD17B8/BMP5/SLC30A5/AKR1C2/HFE/ENPEP/AKR1C1/LRAT/ATP6AP2/CYP1B1/ADM/DHRS13/PNPLA4/SPP1/DAB2/PCSK6/HSD17B6/WNT4/CTSK/PCSK1/SRD5A3/CPE/SHH
BP	GO:0002062	chondrocyte differentiation	92	-0.369347	-1.39634	0.0161625	0.0161625	0.256782	2154	tags=28%, list=13%, signal=25%	HMGA2/TGFB1/POR/WNT2B/SNX19/FGFR3/COL3A1/SOX6/CREB3L2/ADAMTS7/RB1/SOX5/EFEMP1/WNT7A/EXT1/SFRP2/SLC39A14/BMPR1B/SULF2/COL11A1/OSR2/TGFBR1/CHST11/MAF/NPPC/BMPR1A
BP	GO:0050689	negative regulation of defense response to virus by host	3	0.912754	1.44225	0.016221	0.016221	0.257386	7	tags=33%, list=0%, signal=33%	MICB
BP	GO:0003223	ventricular compact myocardium morphogenesis	8	-0.755159	-1.62233	0.0162513	0.0162513	0.257544	1423	tags=50%, list=8%, signal=46%	LRP2/TGFBR1/BMPR1A/TGFBR3
BP	GO:0071805	potassium ion transmembrane transport	138	0.398997	1.38208	0.0162948	0.0162948	0.257859	4393	tags=40%, list=26%, signal=30%	SLC9A7/ATP1A2/SLC12A6/KCNE3/KCNK5/KCND1/ATP1B1/KCNT2/HPN/KLHL24/ATP1B2/SLC24A1/SLC12A8/KCNK6/FXYD2/ATP12A/KCNJ11/KCNAB2/KCNH2/CACNA1D/ATP1A1/SLC9A6/SLC9A9/ANK3/KCNC3/KCNV1/EDN3/KCNA5/KCNK9/KCNB1/RGS4/ALG10B/NEDD4/KCND3/SLC9A5/KCNN2/KCNIP2/AMIGO1/TMEM38A/KCNJ6/KCND2/KCNJ2/KCNC4/KCNJ10/KCNH1/KCNK3/KCNJ5/NALCN/TMEM175/KCNG3/KCNK12/ITGB1/KCNK1/NOS1AP/KCNJ14
BP	GO:0000045	autophagosome assembly	101	0.430465	1.44609	0.016312	0.016312	0.257859	3650	tags=27%, list=21%, signal=21%	MAP1LC3C/STX17/SNX30/GABARAPL1/TCIRG1/RAB19/ULK2/SYNPO2/MTM1/PIP4K2C/STBD1/PSEN1/PINK1/WIPI1/RAB33B/MOAP1/WDR45B/TOM1/MTMR3/ATG9B/AP4M1/LRRK2/SH3GLB1/PIKFYVE/CHMP4B/RNF5/RAB3GAP2
BP	GO:0044703	multi-organism reproductive process	126	0.417891	1.43671	0.0163573	0.0163573	0.258252	3425	tags=35%, list=20%, signal=28%	PTN/LDOC1/STC1/TIMP1/ADRA2B/TPPP3/COL16A1/FBLN1/AGT/TAC3/DEDD/EPOR/CLDN4/CLIC5/AMBP/RLN2/CORIN/OVGP1/PARP1/ARHGDIB/PRDM1/PRLHR/APOL2/ASH1L/PLA2G6/KPNA6/PARP2/ITGB4/CTSB/IGFBP5/ITGA3/ATP7A/UCP2/NDP/PRLR/ITGA5/ADM/EMP2/RGS2/DAZAP1/AQP4/SPP1/PAM/ACVR1B
MF	GO:0016407	acetyltransferase activity	79	-0.387098	-1.42186	0.0163989	0.0163989	0.258585	3187	tags=29%, list=19%, signal=24%	TAF9/GTF3C4/NAA15/SRCAP/BRPF1/NAA50/NAT8L/CASD1/NAA60/CREBBP/KAT6A/PAFAH1B2/ESCO2/USP22/SMARCE1/MSL3/GCAT/ACAA1/KAT6B/NAA16/ING3/BRPF3/KAT2B
BP	GO:0050891	multicellular organismal-level water homeostasis	19	0.632466	1.60284	0.0164739	0.0164739	0.259391	3737	tags=47%, list=22%, signal=37%	ATP6V1B1/TRPV4/SCNN1A/HAS2/MYO5B/AQP3/AQP4/CFTR/EXT2
BP	GO:0010825	positive regulation of centrosome duplication	3	-0.914555	-1.52238	0.0165134	0.0165134	0.259391	316	tags=67%, list=2%, signal=65%	CEP120/ROCK2
BP	GO:0036335	intestinal stem cell homeostasis	3	-0.914341	-1.52203	0.0165134	0.0165134	0.259391	960	tags=67%, list=6%, signal=63%	LPCAT3/LGR4
MF	GO:0042923	neuropeptide binding	12	0.726327	1.6687	0.0165518	0.0165518	0.259391	3831	tags=67%, list=22%, signal=52%	SORL1/OPRD1/OPRL1/SSTR1/PRLHR/MCHR1/SSTR2/GRPR
BP	GO:0046651	lymphocyte proliferation	163	0.393886	1.39028	0.0165527	0.0165527	0.259391	4079	tags=34%, list=24%, signal=26%	NFATC2/HPRT1/ELF4/HLA-DMB/JAK3/SDC4/PTPN6/CD74/CCDC88B/LRRC32/IGF1/HES1/HLA-E/IMPDH2/ZP3/FGF10/TICAM1/TNFRSF1B/CARD11/SH2D2A/RASSF5/LYN/SYK/ZBTB7B/VAV3/PELI1/BMP4/DOCK2/SPN/TNFSF9/NDFIP1/CD55/TNFSF4/NCK1/CD70/CD46/PRLR/PRKCQ/PRKCD/EMP2/PURA/LMBR1L/RPS3/NCSTN/BID/AHR/BTN2A2/MIF/RASGRP1/WNT4/ADA/BST1/SHH/LEF1/NCKAP1L/WNT3A
BP	GO:0071560	cellular response to transforming growth factor beta stimulus	217	-0.309015	-1.28517	0.0165812	0.0165812	0.259515	2048	tags=20%, list=12%, signal=18%	COL3A1/SMURF2/SOX6/CREBBP/EID2/NFATC1/FAM89B/PIN1/HDAC2/OGT/PTPRK/ZEB1/SOX5/HIPK2/PDCD5/EPB41L5/TP53/SPRED2/WNT7A/CDKN1C/CRK/JUN/TGFBRAP1/LATS2/ANKRD1/MTMR4/PAK2/NFKBIZ/PEG10/IGF1R/NR3C1/FGFR2/SDCBP/TGFBR1/CHST11/BMPR1A/TGFB2/SMAD6/TGFBR3/WNT5A/THBS1/FBN2/ITGB8
CC	GO:0030990	intraciliary transport particle	20	-0.602961	-1.65835	0.0166353	0.0166353	0.25976	1690	tags=40%, list=10%, signal=36%	IFT172/IFT20/IFT81/TRAF3IP1/IFT22/WDR35/WDR19/IFT57
BP	GO:2000822	regulation of behavioral fear response	7	0.804082	1.5592	0.0166379	0.0166379	0.25976	629	tags=29%, list=4%, signal=28%	RAG1/APOE
BP	GO:1902042	negative regulation of extrinsic apoptotic signaling pathway via death domain receptors	25	0.594721	1.60281	0.0167153	0.0167153	0.260193	2499	tags=36%, list=15%, signal=31%	CFLAR/NOS3/ARHGEF2/RFFL/ITPRIP/TNFAIP3/TMBIM1/BMP5/PEA15
BP	GO:0061077	chaperone-mediated protein folding	62	-0.439544	-1.5548	0.0167546	0.0167546	0.260193	1694	tags=23%, list=10%, signal=20%	CHORDC1/PPIB/PDCD5/HSPA2/HSPA8/DNAJB12/DNAJB6/CCT6A/HSPA9/PPID/CCT5/CCT2/HSPH1/DNAJC7
CC	GO:0031983	vesicle lumen	238	0.367482	1.34228	0.0167663	0.0167663	0.260193	3479	tags=31%, list=20%, signal=25%	MVP/SERPINB1/HEXB/FUCA2/LGALS3BP/TIMP1/AMPD3/F13A1/F8/PTPN6/APOOL/GCA/AGA/C3/ALDOC/ALAD/PRDX4/QSOX1/CTSH/ALDOA/GUSB/IGF1/FRK/GPI/SERPINI1/CHI3L1/GM2A/AOC1/ALOX5/IMPDH2/GHDC/TF/DSN1/CRISPLD2/QPCT/S100A11/C1orf35/CTSZ/NEU1/DNASE1L1/PKM/SERPINF2/PADI2/NHLRC3/SCCPDH/FUCA1/DERA/DOCK2/GSN/PDGFA/PCYOX1L/SELENOP/TOR4A/ROCK1/UNC13D/GLA/VWF/ARSA/GSDMD/NIT2/PRKCD/ARPC5/CREG1/B2M/MAN2B1/ADA2/PGAM1/DPP7/ITIH4…
CC	GO:0101031	chaperone complex	40	-0.49329	-1.61627	0.0168045	0.0168045	0.260193	1917	tags=28%, list=11%, signal=24%	RUVBL1/DNAJC9/PSMG1/STIP1/URI1/HSPA8/DNAAF2/CCT6A/TSC1/CCT5/CCT2
BP	GO:0051084	'de novo' post-translational protein folding	34	-0.495673	-1.56121	0.0168187	0.0168187	0.260193	3188	tags=35%, list=19%, signal=29%	DNAJB1/HSPE1/UGGT1/BAG1/SELENOF/HSPA2/HSPA8/DNAJB12/HSPA9/CCT2/HSPH1/DNAJC7
BP	GO:1903925	response to bisphenol A	4	0.880475	1.48064	0.0168407	0.0168407	0.260193	908	tags=50%, list=5%, signal=47%	CHEK2/DNMT3A
BP	GO:1903926	cellular response to bisphenol A	4	0.880475	1.48064	0.0168407	0.0168407	0.260193	908	tags=50%, list=5%, signal=47%	CHEK2/DNMT3A
BP	GO:0060038	cardiac muscle cell proliferation	41	-0.461946	-1.51797	0.0169383	0.0169383	0.260193	966	tags=20%, list=6%, signal=18%	TENM4/FGF2/FGFR2/ERBB4/TGFBR1/BMPR1A/TGFB2/TGFBR3
CC	GO:0008024	cyclin/CDK positive transcription elongation factor complex	6	-0.814187	-1.61317	0.0169633	0.0169633	0.260193	235	tags=83%, list=1%, signal=82%	CCNK/CCNT1/CDK9/CCNT2/CDK12
BP	GO:0031590	wybutosine metabolic process	6	-0.81371	-1.61223	0.0169633	0.0169633	0.260193	897	tags=67%, list=5%, signal=63%	TRMT12/TYW1B/LCMT2/TYW3
BP	GO:0031591	wybutosine biosynthetic process	6	-0.81371	-1.61223	0.0169633	0.0169633	0.260193	897	tags=67%, list=5%, signal=63%	TRMT12/TYW1B/LCMT2/TYW3
BP	GO:0051346	negative regulation of hydrolase activity	213	0.366449	1.3217	0.0170249	0.0170249	0.260193	3371	tags=30%, list=20%, signal=24%	SERPINB1/SERPINF1/TIMP1/SORL1/PLAUR/NOS3/SPINT2/APOC1/RAG1/RFFL/LEPR/IFI16/RGN/DPEP1/CD109/PAPLN/RENBP/WFDC2/SPOCK2/F11R/IFI6/HMSD/GPI/BCAS3/XIAP/SERPINI1/SPINK5/CHP1/IGBP1/AMBP/EGLN1/SPINT1/VIL1/SERPINA5/BBS4/CRYAB/NOL3/BIRC3/KLF4/SERPINF2/TIPRL/SERPINB9/CTSB/COL6A3/CDKN2D/ARL6IP1/SERPINB5/PLA2R1/ROCK1/PRDX5/APOA2/PLXNB3/PAX2/DFFA/LRRK2/APLP2/SFN/RGS2/TFPI/ITIH4/RASA4/PPP1R26/ITIH5
BP	GO:0002088	lens development in camera-type eye	61	-0.406667	-1.43179	0.017032	0.017032	0.260193	1908	tags=30%, list=11%, signal=26%	MED1/PAX6/SOX1/PROX1/ATF4/HIPK2/SPRED2/WNT7A/CDKN1C/CTNS/FGF2/MEIS1/TGFBR1/BFSP1/MAF/VIM/CRYBG3/WNT5A
CC	GO:0031465	Cul4B-RING E3 ubiquitin ligase complex	5	0.85143	1.5213	0.017072	0.017072	0.260193	995	tags=40%, list=6%, signal=38%	CUL4B/DTL
BP	GO:0035315	hair cell differentiation	41	0.509348	1.49996	0.017076	0.017076	0.260193	2874	tags=39%, list=17%, signal=33%	PLS1/MYO7A/PDZD7/HES1/STRC/SLC44A4/SPINK5/HEY2/DLX3/ESRP1/MCOLN3/WHRN/BMP4/WDPCP/JAG2/SLITRK6
BP	GO:0036114	medium-chain fatty-acyl-CoA catabolic process	4	0.879935	1.47973	0.0171018	0.0171018	0.260193	1012	tags=75%, list=6%, signal=71%	NUDT19/NUDT8/NUDT7
MF	GO:0015085	calcium ion transmembrane transporter activity	107	0.419188	1.41278	0.0171343	0.0171343	0.260193	3141	tags=31%, list=18%, signal=25%	ATP2B4/CACNA1F/TRPV4/SLC24A1/ATP2A3/PKDREJ/TRPM2/CACNG8/CACNB3/RYR1/CACNA1I/GRIN2D/SCN4A/CACNA1D/CACNG6/ATP2B2/SCN1A/ITPR3/PSEN1/P2RX4/MCOLN3/CACNA1S/TMCO1/TRPC3/SCN3A/TRPV3/SLC8B1/CACNA2D3/SLC8A2/CACNA2D4/TRPM8/TRPV6/ORAI3
CC	GO:0030688	preribosome, small subunit precursor	14	-0.653959	-1.64347	0.0171566	0.0171566	0.260193	3426	tags=64%, list=20%, signal=51%	RRP1/NOP14/LTV1/RRP1B/BYSL/RIOK2/RIOK1/TSR1/UTP20
CC	GO:0042588	zymogen granule	10	0.748056	1.61162	0.0171617	0.0171617	0.260193	1352	tags=40%, list=8%, signal=37%	STX3/STXBP2/RAB27B/DNASE1
BP	GO:1900746	regulation of vascular endothelial growth factor signaling pathway	19	0.630503	1.59786	0.0172061	0.0172061	0.260193	3518	tags=53%, list=21%, signal=42%	PTP4A3/XDH/TNXB/SEMA6A/CCBE1/DCN/ROBO1/ADAMTS3/SMOC2/ADGRA2
BP	GO:0002082	regulation of oxidative phosphorylation	19	0.630543	1.59796	0.0172061	0.0172061	0.260193	2721	tags=58%, list=16%, signal=49%	ABCD1/ACTN3/COX7A2L/DNAJC15/AK4/RHOA/PINK1/MLXIPL/UQCC2/TMEM135/ATP7A
BP	GO:0070374	positive regulation of ERK1 and ERK2 cascade	118	0.416393	1.42265	0.0172772	0.0172772	0.260193	4012	tags=37%, list=23%, signal=29%	DSTYK/GCNT2/CFLAR/TRPV4/NPNT/CD4/CD74/F2RL1/APOE/NTRK1/IGF1/PDGFD/FGF8/CHI3L1/MAP2K1/ARHGAP8/CD36/FGF10/KDR/TNFRSF11A/THPO/SHC1/ALOX15/ALKAL2/SERPINF2/BMP4/ANGPT1/PDGFA/NPY/CCL2/NRG1/DDT/ABCA7/MIF/RASGRP1/CRKL/BMPER/MTURN/CAVIN3/SEMA7A/ARRB1/SRC/ICAM1/HTR2C
BP	GO:0060119	inner ear receptor cell development	36	0.544072	1.56901	0.0172885	0.0172885	0.260193	2874	tags=36%, list=17%, signal=30%	SDC4/PLS1/MYO7A/PDZD7/HES1/STRC/CTHRC1/GABRB2/USH1G/ATP8B1/WHRN/WDPCP/SLITRK6
MF	GO:0000827	inositol-1,3,4,5,6-pentakisphosphate kinase activity	5	0.850557	1.51974	0.0173326	0.0173326	0.260193	974	tags=40%, list=6%, signal=38%	IP6K3/PPIP5K1
MF	GO:0000828	inositol hexakisphosphate kinase activity	5	0.850557	1.51974	0.0173326	0.0173326	0.260193	974	tags=40%, list=6%, signal=38%	IP6K3/PPIP5K1
MF	GO:0000829	inositol heptakisphosphate kinase activity	5	0.850557	1.51974	0.0173326	0.0173326	0.260193	974	tags=40%, list=6%, signal=38%	IP6K3/PPIP5K1
MF	GO:0000832	inositol hexakisphosphate 5-kinase activity	5	0.850557	1.51974	0.0173326	0.0173326	0.260193	974	tags=40%, list=6%, signal=38%	IP6K3/PPIP5K1
MF	GO:0019203	carbohydrate phosphatase activity	5	0.850825	1.52022	0.0173326	0.0173326	0.260193	398	tags=40%, list=2%, signal=39%	PFKFB2/PFKFB4
MF	GO:0050308	sugar-phosphatase activity	5	0.850825	1.52022	0.0173326	0.0173326	0.260193	398	tags=40%, list=2%, signal=39%	PFKFB2/PFKFB4
MF	GO:0005006	epidermal growth factor receptor activity	3	-0.912605	-1.51914	0.0173533	0.0173533	0.260193	1320	tags=67%, list=8%, signal=62%	EFEMP1/ERBB4
BP	GO:1901657	glycosyl compound metabolic process	62	0.484214	1.51816	0.0173595	0.0173595	0.260193	3830	tags=42%, list=22%, signal=33%	HPRT1/FUCA2/APOBEC3H/XDH/SULT1C4/GDA/DNPH1/GUSB/PRTFDC1/DPYD/APOBEC3B/FUCA1/DERA/AKR1C2/CBR4/GLA/AKR1C1/ENPP4/APOBEC3F/ADA2/ADAL/APOBEC3D/APOBEC3C/APOBEC3G/AKR1A1/ADA
BP	GO:1903292	protein localization to Golgi membrane	4	0.879518	1.47903	0.0173629	0.0173629	0.260193	174	tags=25%, list=1%, signal=25%	RAB6B
BP	GO:0150011	regulation of neuron projection arborization	15	-0.637553	-1.64592	0.0174041	0.0174041	0.260193	2468	tags=40%, list=14%, signal=34%	MAP3K13/MFSD2A/MACF1/MYO9A/SPRY3/WNT5A
BP	GO:0002532	production of molecular mediator involved in inflammatory response	49	0.503686	1.5166	0.0174246	0.0174246	0.260193	2289	tags=29%, list=13%, signal=25%	ABCD1/DUSP10/GPSM3/IL17RC/SLC18A2/ALOX5/CD36/PBXIP1/TICAM1/LYN/VAMP8/SYK/KPNA6/H19
BP	GO:0045088	regulation of innate immune response	229	0.374159	1.35709	0.0174308	0.0174308	0.260193	2400	tags=22%, list=14%, signal=19%	OAS3/USP18/TSPAN6/IFIH1/RNF135/DDX60/TRIM6/TIFA/TLR5/DUSP10/PTPN6/RAB7B/NLRX1/MAPKAPK2/IFI16/F2RL1/PLSCR1/APOE/EPG5/IRAK1/NMI/TNFAIP3/XIAP/PARP9/TRIM56/HLA-E/PARP14/CD36/RBM47/SEC14L1/TICAM1/ADAR/HLA-B/ERAP1/ISG15/LYN/PARP1/CASP8/ZDHHC5/IKBKE/SYK/SMPDL3B/BIRC3/PELI1/WDFY1/HSPA1A/SERPINB9/STAT2/PQBP1/FAM3A
MF	GO:0015081	sodium ion transmembrane transporter activity	100	0.434299	1.45543	0.0174347	0.0174347	0.260193	2538	tags=29%, list=15%, signal=25%	SLC9A7/SLC41A1/ATP1A2/CNNM4/SLC5A12/SLC6A12/ATP1B1/SLC24A1/SLC38A5/ATP12A/GRIK5/TRPM2/SLC13A3/SLC18A2/SCN4A/SLC4A5/SLC41A3/ATP1A1/CHP1/SCN1A/SLC9A6/SLC9A9/SCNN1A/SLC10A3/SLC34A2/SCN3A/SLC9B2/SLC4A10/SLC8B1
BP	GO:0007342	fusion of sperm to egg plasma membrane involved in single fertilization	6	0.803315	1.4967	0.0174676	0.0174676	0.260193	2231	tags=67%, list=13%, signal=58%	FOLR1/SERPINA5/CD9/DCST2
BP	GO:0006378	mRNA polyadenylation	34	-0.493902	-1.55563	0.0174697	0.0174697	0.260193	4040	tags=47%, list=24%, signal=36%	NUDT21/CPSF3/HSF1/SYMPK/YTHDC1/CPSF6/WDR33/LEO1/CPSF7/SCAF8/PAF1/GRSF1/PCF11/PNPT1/ZC3H14/APLP1
BP	GO:0055074	calcium ion homeostasis	225	0.365474	1.32318	0.0174717	0.0174717	0.260193	2759	tags=23%, list=16%, signal=19%	ATP1A2/ATP2B4/HEXB/STC1/ATP6V1B1/APLNR/TRPV4/CALB2/PTPN6/ATP1B1/XK/SLC24A1/ATP2A3/RGN/APOE/TCIRG1/TRPM2/PLCB2/MICU1/BNIP3/RYR1/SV2B/PLCB1/GSTO1/CIB2/ATP2B2/SNX10/TNNI3/PTH1R/KDR/DISC1/ADORA1/LYN/TMTC2/PSEN1/NOL3/MCOLN3/SV2A/EDN3/BCAP31/ATP7B/TMCO1/TRPC3/NPY/PDE4D/ATP13A4/ABCC6/SLC8B1/DRD5/SLC35G1/SLC8A2
BP	GO:0044283	small molecule biosynthetic process	423	0.334124	1.27083	0.0174897	0.0174897	0.260193	3897	tags=27%, list=23%, signal=21%	CRABP2/IP6K3/ATP2B4/HPRT1/LTA4H/PRKAB2/ABCD1/PGM1/HAAO/MBTPS2/APOC1/ERLIN1/ALDOC/LEPR/CD74/GLUL/H6PD/RGN/COQ8A/ELOVL7/FDPS/SLC45A3/APOE/HSD17B7/ENO2/GLUD2/SEPHS2/ABHD2/HSD17B10/ACSS3/GPI/PPARGC1A/PPIP5K1/TPK1/PRTFDC1/SLC27A2/PMVK/ALOX5/HMGCL/PLOD2/PGAM2/MTR/PRKAG1/MGST3/SPTSSB/PGK1/PTGES/OXSM/DKK3/PTH1R/DGAT2/SERINC5/SPTLC3/LIPC/ACSM3/COQ9/ALOX15/SYK/CYP2R1/DPYD/CLK2/PLA2G4A/ASS1/MLXIPL/PLA2G4F/G…
MF	GO:0140662	ATP-dependent protein folding chaperone	31	-0.519696	-1.57919	0.0175208	0.0175208	0.260349	1223	tags=23%, list=7%, signal=21%	HSPA2/HSPA8/CCT6A/HSPA9/CCT5/CCT2/HSPH1
BP	GO:0060627	regulation of vesicle-mediated transport	420	0.330447	1.25537	0.0175647	0.0175647	0.260468	3436	tags=25%, list=20%, signal=20%	SYT13/FMR1/SORL1/RAB29/OPHN1/PACSIN1/CHMP2A/MAGI2/SDC4/APOC1/RAB4A/S100A10/RAB25/C3/SCARB1/STXBP2/CAMK1D/F2RL1/PLSCR1/SYN1/APOE/FBXL20/RAB27B/GRIK5/CD2AP/MAP2K1/PACSIN3/ABL2/SV2B/NUMB/GRIPAP1/ARHGAP8/CD36/NEU3/ZP3/WDR54/SYT7/SYT12/VAMP4/RAB13/DOC2B/ADORA2B/C2/TF/USH1G/IL1RAPL1/RIMS1/LYN/CNST/EXPH5/EHD2/PSEN1/ALOX15/VAMP8/SYK/SYTL4/DKK1/VSNL1/GAB2/SNAPIN/SH3GL3/PLA2G6/GATA2/ARHGAP44/EEF2K/RAB17/MY…
MF	GO:0044594	17-beta-hydroxysteroid dehydrogenase (NAD+) activity	12	0.722952	1.66095	0.0175783	0.0175783	0.260468	2689	tags=67%, list=16%, signal=56%	HSD17B10/HSD17B4/HSD17B14/DHRS11/HSD17B11/HSD17B8/AKR1C2/AKR1C1
BP	GO:0010748	negative regulation of long-chain fatty acid import across plasma membrane	4	-0.873194	-1.53993	0.0176113	0.0176113	0.260468	31	tags=50%, list=0%, signal=50%	AKT1/THBS1
BP	GO:0140213	negative regulation of long-chain fatty acid import into cell	4	-0.873194	-1.53993	0.0176113	0.0176113	0.260468	31	tags=50%, list=0%, signal=50%	AKT1/THBS1
CC	GO:0070461	SAGA-type complex	37	-0.484975	-1.55648	0.0176758	0.0176758	0.261117	2157	tags=27%, list=13%, signal=24%	TAF2/TAF4/ENY2/USP22/ZZZ3/TRRAP/POLE3/ATXN7/SUPT3H/KAT2B
BP	GO:0006449	regulation of translational termination	9	-0.744093	-1.65848	0.0177353	0.0177353	0.261384	1994	tags=44%, list=12%, signal=39%	GSPT1/EIF5AL1/EIF5A/ETF1
BP	GO:0035999	tetrahydrofolate interconversion	9	-0.743393	-1.65692	0.0177353	0.0177353	0.261384	2915	tags=56%, list=17%, signal=46%	SHMT2/TYMS/MTHFD2/MTHFD1L/MTHFD2L
BP	GO:0022605	mammalian oogenesis stage	8	-0.749474	-1.61012	0.0177703	0.0177703	0.261594	775	tags=50%, list=5%, signal=48%	YTHDC1/BMPR1B/PTX3/NPPC
BP	GO:0032309	icosanoid secretion	22	0.619908	1.63172	0.0178047	0.0178047	0.261796	4371	tags=68%, list=26%, signal=51%	PROCA1/BDKRB2/PTGES/PLA2G12A/TNFRSF11A/SYK/PLA2G4A/P2RX4/PLA2G6/PLA2G4F/PLA2R1/MAP2K6/MIF/PNPLA8/PLA2G3
BP	GO:0002278	eosinophil activation involved in immune response	4	0.878413	1.47717	0.017885	0.017885	0.262062	555	tags=25%, list=3%, signal=24%	F2RL1
BP	GO:0043307	eosinophil activation	4	0.878413	1.47717	0.017885	0.017885	0.262062	555	tags=25%, list=3%, signal=24%	F2RL1
BP	GO:0043308	eosinophil degranulation	4	0.878413	1.47717	0.017885	0.017885	0.262062	555	tags=25%, list=3%, signal=24%	F2RL1
BP	GO:0019730	antimicrobial humoral response	23	0.608323	1.61007	0.0179192	0.0179192	0.262259	2814	tags=48%, list=16%, signal=40%	RPL39/WFDC2/HLA-E/SPINK5/SPON2/TF/PLA2G6/CXCL14/IL36RN/FAM3A/FAU
BP	GO:0099622	cardiac muscle cell membrane repolarization	28	0.573377	1.57677	0.0179577	0.0179577	0.262492	4490	tags=57%, list=26%, signal=42%	KCNE3/GJA5/ATP1B1/KCNH2/CACNA1D/ATP1A1/KCNA5/KCND3/SCN4B/KCNN2/KCNIP2/SCN1B/KCNJ2/KCNJ5/NOS1AP/SNTA1
MF	GO:0015196	L-tryptophan transmembrane transporter activity	3	-0.911549	-1.51738	0.0180272	0.0180272	0.262492	970	tags=100%, list=6%, signal=94%	SLC16A10/SLC7A5
BP	GO:0071476	cellular hypotonic response	8	0.768007	1.5508	0.0180331	0.0180331	0.262492	277	tags=25%, list=2%, signal=25%	SLC12A6/TRPV4
MF	GO:0140296	general transcription initiation factor binding	49	-0.441723	-1.50671	0.0180417	0.0180417	0.262492	1949	tags=22%, list=11%, signal=20%	NOLC1/RUVBL1/ERCC4/RPTOR/ATF4/BDP1/PSMC5/TP53/JUN/ZNHIT6/NOP58
BP	GO:0006383	transcription by RNA polymerase III	52	-0.434415	-1.503	0.0180905	0.0180905	0.262492	1939	tags=23%, list=11%, signal=21%	SMARCA5/POLR1C/RPTOR/BDP1/ICE1/BAZ1B/GTF3A/DDX21/POLR2L/GTF3C6/MYBBP1A/POLR3H
BP	GO:0030855	epithelial cell differentiation	472	0.330422	1.2609	0.0181122	0.0181122	0.262492	3121	tags=29%, list=18%, signal=25%	TDRD7/TXNIP/LTA4H/KDM5B/STC1/OPHN1/PTER/CFLAR/ANXA7/TJP3/SPINT2/MAGI2/XDH/PLS1/RAB25/ALDOC/F2RL1/CLDN3/HEY1/CD34/CD109/MYO7A/PDZD7/NTRK1/DNPH1/F11R/ANXA4/HES1/FGF8/TRIM16/MAP2K1/FLNB/STRC/YIPF6/TAGLN2/ZNF703/SH3BP1/TJP2/PRKCH/PLCB1/SLC4A5/THRA/SLC44A4/BCL11B/CBFA2T2/MARVELD2/SPINK5/RARG/IRF6/SIX1/RAB13/PGK1/FGF10/CITED1/HSD17B4/C1GALT1/VIL1/KDM6B/KRT19/GRHL2/PIP5K1A/TCF15/SKIL/PTK7/HEY2/KDR/ZBED6…
BP	GO:0030104	water homeostasis	21	0.628935	1.62358	0.0181232	0.0181232	0.262492	3737	tags=43%, list=22%, signal=34%	ATP6V1B1/TRPV4/SCNN1A/HAS2/MYO5B/AQP3/AQP4/CFTR/EXT2
BP	GO:0006941	striated muscle contraction	127	0.401069	1.38402	0.0181313	0.0181313	0.262492	4111	tags=37%, list=24%, signal=28%	ATP1A2/STC1/KCNE3/TRPV4/GJA5/ATP1B1/ACTN3/MYH14/ARHGEF11/ALDOA/KCNH2/SCN4A/CACNA1D/GSTO1/ATP1A1/PGAM2/TNNT1/SCN1A/TNNI3/TNNI3K/MYL4/ADORA1/P2RX4/PPP1R13L/CACNA1S/TNNI1/KCNA5/FGF12/RCSD1/GSN/PDE4D/CHRNB1/KCND3/RGS2/SCN4B/KCNN2/DSP/TNNC1/MAP2K6/SCN1B/SMAD7/TMEM38A/SLC8A3/KCNJ2/RANGRF/KCNJ5/NOS1
BP	GO:0000380	alternative mRNA splicing, via spliceosome	70	-0.402782	-1.44794	0.0181319	0.0181319	0.262492	1673	tags=23%, list=10%, signal=21%	KHDRBS2/NOVA1/NSRP1/WTAP/NCBP1/HNRNPM/RBM17/THRAP3/RBM4/DHX9/DDX17/SRSF1/DDX5/SRSF6/TRA2B/SFPQ
BP	GO:1903305	regulation of regulated secretory pathway	99	0.429521	1.44048	0.018143	0.018143	0.262492	4053	tags=35%, list=24%, signal=27%	SYT13/FMR1/STXBP2/F2RL1/SYN1/FBXL20/SV2B/ZP3/SYT7/SYT12/DOC2B/ADORA2B/RIMS1/LYN/VAMP8/SYK/GAB2/SNAPIN/GATA2/DTNBP1/FES/NPY/UNC13D/KCNB1/PFN2/LRRK2/STXBP5/TRPV6/PRKCG/STXBP1/SYT11/IL4R/RAB27A/RIMS4/NCKAP1L
BP	GO:0061771	response to caloric restriction	3	0.910449	1.43861	0.0183658	0.0183658	0.265412	629	tags=33%, list=4%, signal=32%	APOE
BP	GO:0051043	regulation of membrane protein ectodomain proteolysis	19	0.627431	1.59008	0.0184264	0.0184264	0.265983	3200	tags=47%, list=19%, signal=39%	PTPN3/TIMP1/FURIN/APOE/PACSIN3/TNFRSF1B/ROCK1/SH3D19/ADAM8
BP	GO:0001960	negative regulation of cytokine-mediated signaling pathway	48	0.500006	1.4992	0.0184796	0.0184796	0.266447	3538	tags=35%, list=21%, signal=28%	OAS3/USP18/RFFL/SIGIRR/F2RL1/RNF113A/XIAP/PARP14/ADAR/ISG15/PADI2/IL36RN/STAT2/CCDC3/ROBO1/NR1H3/SLIT3
BP	GO:0044242	cellular lipid catabolic process	172	0.390307	1.38452	0.0185237	0.0185237	0.266755	4419	tags=37%, list=26%, signal=27%	HEXB/ACOXL/ABCD1/SORL1/ECH1/APOC1/SCARB1/ECHDC2/ETFB/NUDT19/DDHD2/ACOX2/ABHD2/HSD17B10/GM2A/PNPLA3/NUDT8/NUDT7/SLC27A2/TYSND1/PLCB1/NEU3/ACAD11/HSD17B4/AIG1/LIPC/NEU1/SMPDL3B/PLA2G4A/PLA2G6/LPIN2/PLA2G4F/FUCA1/HACL1/APOA2/ACACB/GLA/FAAH/CYP1B1/ACOX1/PRKCD/ACAD10/PEX7/PHYH/HADH/MGLL/MCEE/PNPLA4/INPP5F/CRAT/SRD5A3/ABHD5/PNPLA8/MGST2/CPT2/GALC/HEXA/BCO2/ABHD6/ACADS/PLD1/LONP2/NAGA
BP	GO:0006958	complement activation, classical pathway	17	0.663191	1.61508	0.0185433	0.0185433	0.266755	3861	tags=59%, list=23%, signal=46%	C1RL/C3/C2/C1R/CFI/SUSD4/CD55/CD46/C1S/CLU
BP	GO:0031047	RNA-mediated gene silencing	111	-0.352034	-1.36795	0.0186091	0.0186091	0.267363	2874	tags=27%, list=17%, signal=22%	TGFB1/CNOT6/BTBD18/MIR34AHG/TIAL1/EIF4G1/AJUBA/MIR17HG/WTIP/MIR219A2/HNRNPA2B1/BCDIN3D/ZMPSTE24/TP53/DICER1/ELAVL1/NCBP1/CNOT7/RBM4/DHX9/METTL3/DDX17/RAN/TSN/ANKRD34A/DGCR8/DDX5/SRRT/SRSF3/LINC00461
BP	GO:0048511	rhythmic process	237	-0.297356	-1.23866	0.0186558	0.0186558	0.267363	2728	tags=26%, list=16%, signal=22%	GNA11/PSPC1/DNM1L/MMP2/TYMS/CCAR2/KCNH7/NCOR1/RORB/TPH1/ENOX2/PCNA/EZH2/PRMT5/MTTP/GNAQ/NDUFA9/ID4/EGR3/FBXL3/CREBBP/PHLPP1/CDK5/PROX1/CASP2/CUL4A/HDAC2/OGT/ATF4/OXTR/MYCBP2/NLGN1/ID3/TP53/HNRNPD/SUV39H2/NCOA2/RBM4B/RORA/THRAP3/LGR4/RBM4/DHX9/METTL3/BMPR1B/KMT2A/TARDBP/FBXW7/IGF1R/MYBBP1A/TOP1/SETX/ROCK2/USP7/DDX5/PTX3/NPPC/TGFB2/ROBO2/KAT2B/SFPQ
MF	GO:0048018	receptor ligand activity	204	0.370788	1.33242	0.0186822	0.0186822	0.267363	4348	tags=41%, list=25%, signal=31%	PTN/STC1/TIMP1/BMP3/EDA/AGT/CXCL16/IGF1/GPI/PDGFD/FGF8/MACC1/NBL1/ZP3/NRTN/SEMA6B/FGF10/SEMA3F/SEMA3B/CKLF/RLN2/WNT8B/TNFSF12/THPO/SEMA3E/NENF/DKK1/INHBE/ALKAL2/TNFSF13/SEMA6A/CXCL14/CMTM8/WNT6/EDN3/IL36RN/OSGIN2/FNDC5/BMP4/FGF12/PDGFA/NPY/BMP5/TNFSF9/WNT1/TNFSF4/SEMA4G/FGF11/GREM1/EFNA5/MDK/CHGB/JAG2/CD70/NDP/CCL2/ADM/NRG1/ADA2/NTF3/NTF4/SEMA6C/SPP1/THBS4/COPA/SEMA6D/MIF/GDF10/VEGFD/METRN/GDF11/…
BP	GO:0019318	hexose metabolic process	185	0.381761	1.36077	0.0186822	0.0186822	0.267363	3072	tags=26%, list=18%, signal=22%	PDHA1/ADIPOR1/FUCA2/ENO3/PGM1/PFKFB2/GALK1/PFKFB4/ACTN3/ALDOC/LEPR/H6PD/PDK1/RGN/SLC45A3/ENO2/KCNJ11/ALDOA/GALK2/IGF1/GPI/PPARGC1A/HK2/TSTD1/PFKP/PGAM2/FUT1/C1QTNF1/PGK1/DGAT2/KBTBD2/SLC35A2/POFUT1/CLK2/TFAP2B/PKM/FUT4/FUCA1/WDTC1/MST1/ACACB/PDK3/FUT2/HK1/SORBS1/PRKN/TPI1/CHST15/MAN2B1
BP	GO:0035246	peptidyl-arginine N-methylation	5	-0.834303	-1.5671	0.0187011	0.0187011	0.267363	2053	tags=80%, list=12%, signal=70%	PRMT3/PRMT8/PRMT5/PRMT6
BP	GO:0046649	lymphocyte activation	492	0.329555	1.26069	0.0187333	0.0187333	0.267363	3200	tags=23%, list=19%, signal=19%	SLC25A5/NKAP/MICB/MFNG/NFATC2/HPRT1/LGALS1/HLA-DMA/HMGB3/ELF4/RAB29/HLA-DMB/JAK3/SOX13/HLA-DOA/DUSP10/SDC4/PTPN6/RAG1/KIF13B/CD4/LEPR/CD74/F2RL1/HLA-DQB1/TCIRG1/NTRK1/FCHO1/SMARCD2/CCDC88B/LRRC32/BANK1/IGF1/TNFAIP3/HES1/BST2/LCP1/ABL2/HLA-E/TRAF3IP2/IRF8/BCL11B/SPINK5/CD79B/IMPDH2/ZP3/FGF10/IGBP1/STAT6/TICAM1/EXO1/TNFRSF1B/CARD11/SH2D2A/RASSF5/HDAC5/LYN/GATA3/CASP8/FLOT2/PRDM1/CTSL/PSEN1/SYK/RHOA…
BP	GO:0032025	response to cobalt ion	10	0.74492	1.60487	0.0187337	0.0187337	0.267363	2721	tags=50%, list=16%, signal=42%	SERPINF1/ALAD/BNIP3/CASP8/ATP7A
BP	GO:1903039	positive regulation of leukocyte cell-cell adhesion	166	0.390787	1.37912	0.0187934	0.0187934	0.267913	3200	tags=28%, list=19%, signal=23%	NKAP/LGALS1/HLA-DMA/HLA-DMB/JAK3/SOX13/HLA-DOA/DUSP10/PTPN6/RAG1/CD4/CD74/HLA-DQB1/FCHO1/SMARCD2/CCDC88B/IRAK1/IGF1/HES1/ABL2/HLA-E/ALOX5/ZP3/CARD11/LYN/GATA3/FLOT2/SYK/HAS2/RHOA/ZBTB7B/FUT4/TNFSF9/CD55/TNFSF4/NCK1/MDK/CD70/CD46/CCL2/SIRPA/PRKCQ/B2M/RPS3/CHST2/ADAM8
BP	GO:0017157	regulation of exocytosis	154	0.389657	1.36302	0.0188167	0.0188167	0.267943	3436	tags=28%, list=20%, signal=23%	SYT13/FMR1/CHMP2A/SDC4/S100A10/STXBP2/F2RL1/SYN1/FBXL20/RAB27B/SV2B/ZP3/SYT7/SYT12/RAB13/DOC2B/ADORA2B/IL1RAPL1/RIMS1/LYN/EXPH5/VAMP8/SYK/SYTL4/VSNL1/GAB2/SNAPIN/PLA2G6/GATA2/DTNBP1/FES/NPY/RAB33B/UNC13D/KCNB1/PFN2/LRRK2/STXBP5/PRKN/TRPV6/PRKCG/STXBP1/CFTR
BP	GO:0070050	neuron cellular homeostasis	54	0.4932	1.50991	0.018892	0.018892	0.268477	3621	tags=41%, list=21%, signal=32%	HEXB/ATP6V1B1/HAAO/CALB2/SV2B/ATP6AP1/ATP6V1A/FGGY/DISC1/ADORA1/PSEN1/SNAPIN/TSC22D4/NPY/SLC8A2/TYRO3/ATP6AP2/ATP6V1E1/PRKN/ATP6V1G2/CLCN3/TMEM106B
BP	GO:0030001	metal ion transport	614	0.321583	1.24287	0.0189106	0.0189106	0.268477	3313	tags=25%, list=19%, signal=21%	SLC9A7/SLC41A1/PTPN3/ATP1A2/ATP2B4/SLC12A6/NIPAL3/FMR1/STC1/ATP6V1B1/APLNR/KCNE3/CNNM4/CACNA1F/JAK3/SLC5A12/TRPV4/KCNK5/NOS3/SLC6A12/KCND1/GJA5/PTPN6/ATP1B1/KCNT2/FXYD5/HPN/KLHL24/ATP1B2/CD4/SLC24A1/AGT/ATP2A3/RGN/SLC12A8/SLC38A5/PKDREJ/KCNK6/FXYD2/ATP12A/KCNJ11/TRPM2/PLCB2/KCNAB2/SLC13A3/MICU1/HES1/CACNG8/CACNB3/PACSIN3/EFHB/RYR1/CACNA1I/SLC39A11/KCNH2/GRIN2D/SLC22A5/SCN4A/PLCB1/SLC4A5/CACNA1D/G…
MF	GO:0034511	U3 snoRNA binding	10	-0.714093	-1.63636	0.018918	0.018918	0.268477	4230	tags=70%, list=25%, signal=53%	PRKDC/BMS1/DHX37/XRCC5/RRP9/ISG20/TSR1
BP	GO:0009914	hormone transport	214	0.361736	1.30533	0.0189484	0.0189484	0.268606	4088	tags=31%, list=24%, signal=24%	SLC16A2/MPC2/KDM5B/NNAT/PFKFB2/TRPV4/GLUL/F2RL1/AGT/TCIRG1/KCNJ11/SCG5/TRPM2/LTBP4/SLC18A2/PLCB1/ALOX5/SLC7A8/ENSA/C1QTNF1/SYT7/DOC2B/ILDR1/ZBED6/ADORA1/LYN/GATA3/VAMP8/SYTL4/VSNL1/TFAP2B/PLA2G6/EDN3/KCNA5/UQCC2/SLC9B2/TBX3/SLC8B1/HFE/KCNB1/SIDT2/EFNA5/UCP2/ADM/OSBP/NR1D1/PRKN/TRPV6/HADH/SPP1/RAB11FIP2/CFTR/RFX6/DAB2/UBE2Q1/FOXD1/NEUROD1/SIRT4/ISL1/FZD4/RAPGEF4/CPE/HTR2C/CCDC186/RAB11FIP5/SELENOM
BP	GO:0060978	angiogenesis involved in coronary vascular morphogenesis	4	-0.870589	-1.53534	0.0190062	0.0190062	0.26884	717	tags=75%, list=4%, signal=72%	PDGFRB/FGF2/TGFBR1
BP	GO:0031349	positive regulation of defense response	250	0.36381	1.33407	0.0190075	0.0190075	0.26884	3622	tags=28%, list=21%, signal=22%	OAS3/TSPAN6/IFIH1/LGALS1/RNF135/DDX60/TRIM6/TIFA/TRPV4/TLR5/GPSM3/RAB7B/C3/NLRX1/MAPKAPK2/IFI16/F2RL1/AGT/PLSCR1/EPG5/IRAK1/NMI/TNFAIP3/XIAP/PARP9/TRIM56/HLA-E/CD36/RBM47/ZP3/SEC14L1/TICAM1/ADORA2B/ABCC1/LYN/TNFRSF11A/ZDHHC5/IKBKE/VAMP8/SYK/EMILIN2/SMPDL3B/BIRC3/OPTN/PDE2A/PELI1/WDFY1/HSPA1A/PQBP1/MAPK13/TNFSF4/COLEC12/MDK/TYRO3/USP27X/POLR3C/LRRK2/NR1D1/EMILIN1/ADAM8/NR1H3/PUM2/DDT/SLC15A2/RAB11…
BP	GO:0046784	viral mRNA export from host cell nucleus	8	-0.743548	-1.59739	0.0191242	0.0191242	0.270188	2765	tags=75%, list=16%, signal=63%	THOC5/THOC2/THOC6/THOC1/ALYREF/DDX39B
CC	GO:0060205	cytoplasmic vesicle lumen	236	0.368519	1.34481	0.0192486	0.0192486	0.271643	3479	tags=31%, list=20%, signal=25%	MVP/SERPINB1/HEXB/FUCA2/LGALS3BP/TIMP1/AMPD3/F13A1/F8/PTPN6/APOOL/GCA/AGA/C3/ALDOC/ALAD/PRDX4/QSOX1/CTSH/ALDOA/GUSB/IGF1/FRK/GPI/SERPINI1/CHI3L1/GM2A/AOC1/ALOX5/IMPDH2/GHDC/TF/DSN1/CRISPLD2/QPCT/S100A11/C1orf35/CTSZ/NEU1/DNASE1L1/PKM/SERPINF2/PADI2/NHLRC3/SCCPDH/FUCA1/DERA/DOCK2/GSN/PDGFA/PCYOX1L/SELENOP/TOR4A/ROCK1/UNC13D/GLA/VWF/ARSA/GSDMD/NIT2/PRKCD/ARPC5/CREG1/B2M/MAN2B1/ADA2/PGAM1/DPP7/ITIH4…
BP	GO:0042473	outer ear morphogenesis	6	0.800862	1.49213	0.0193343	0.0193343	0.272173	1856	tags=50%, list=11%, signal=45%	ZIC3/HOXA1/EYA1
BP	GO:0031944	negative regulation of glucocorticoid metabolic process	5	0.8436	1.50731	0.0194177	0.0194177	0.272173	2478	tags=60%, list=14%, signal=51%	ATP1A1/DKK3/BMP5
BP	GO:0031947	negative regulation of glucocorticoid biosynthetic process	5	0.8436	1.50731	0.0194177	0.0194177	0.272173	2478	tags=60%, list=14%, signal=51%	ATP1A1/DKK3/BMP5
BP	GO:0006848	pyruvate transport	5	0.84435	1.50865	0.0194177	0.0194177	0.272173	733	tags=40%, list=4%, signal=38%	MPC2/SLC16A3
BP	GO:1901475	pyruvate transmembrane transport	5	0.84435	1.50865	0.0194177	0.0194177	0.272173	733	tags=40%, list=4%, signal=38%	MPC2/SLC16A3
BP	GO:0071639	positive regulation of monocyte chemotactic protein-1 production	5	0.844837	1.50952	0.0194177	0.0194177	0.272173	1862	tags=60%, list=11%, signal=53%	OAS3/TRPV4/SYK
MF	GO:0016273	arginine N-methyltransferase activity	12	-0.688869	-1.64778	0.0194598	0.0194598	0.272173	2605	tags=42%, list=15%, signal=35%	PRMT7/PRMT5/FBXO11/PRMT6/PRMT1
MF	GO:0016274	protein-arginine N-methyltransferase activity	12	-0.688869	-1.64778	0.0194598	0.0194598	0.272173	2605	tags=42%, list=15%, signal=35%	PRMT7/PRMT5/FBXO11/PRMT6/PRMT1
BP	GO:0039531	regulation of viral-induced cytoplasmic pattern recognition receptor signaling pathway	40	0.531266	1.55913	0.0194801	0.0194801	0.272173	2235	tags=30%, list=13%, signal=26%	TSPAN6/DDX60/RAB7B/NLRX1/F2RL1/TNFAIP3/XIAP/SEC14L1/BIRC3/PELI1/WDFY1/HSPA1A
BP	GO:0033008	positive regulation of mast cell activation involved in immune response	11	0.726045	1.63251	0.0195422	0.0195422	0.272437	4371	tags=73%, list=26%, signal=54%	ADORA2B/VAMP8/SYK/GAB2/GATA2/STXBP1/IL4R/PLA2G3
BP	GO:0043306	positive regulation of mast cell degranulation	11	0.726045	1.63251	0.0195422	0.0195422	0.272437	4371	tags=73%, list=26%, signal=54%	ADORA2B/VAMP8/SYK/GAB2/GATA2/STXBP1/IL4R/PLA2G3
BP	GO:0007271	synaptic transmission, cholinergic	21	0.624943	1.61328	0.0195828	0.0195828	0.272655	4600	tags=43%, list=27%, signal=31%	LAMA2/APOE/ANXA9/LYNX1/CHRNB1/SLC5A7/CHRNA4/NALCN/COLQ
BP	GO:0072674	multinuclear osteoclast differentiation	6	0.798989	1.48864	0.019601	0.019601	0.272655	3036	tags=83%, list=18%, signal=69%	SH3PXD2A/CD109/TNFRSF11A/SBNO2/TCTA
MF	GO:1904680	peptide transmembrane transporter activity	8	0.765619	1.54598	0.019636	0.019636	0.2728	3397	tags=50%, list=20%, signal=40%	TAPBP/DISP1/TAP2/SLC15A2
BP	GO:0018126	protein hydroxylation	26	0.58664	1.59803	0.0196728	0.0196728	0.2728	4741	tags=50%, list=28%, signal=36%	PRDX4/PLOD2/VIPAS39/EGLN1/PLOD1/P4HA1/CRTAP/FKBP10/ASPH/P3H4/P4HA2/ERO1A/P4HTM
CC	GO:0016442	RISC complex	22	-0.567948	-1.59845	0.0196978	0.0196978	0.2728	2178	tags=41%, list=13%, signal=36%	TNRC6A/XPO5/TARBP2/MIR17HG/MIR219A2/DICER1/DHX9/MIR22HG/LINC00461
CC	GO:0031332	RNAi effector complex	22	-0.567948	-1.59845	0.0196978	0.0196978	0.2728	2178	tags=41%, list=13%, signal=36%	TNRC6A/XPO5/TARBP2/MIR17HG/MIR219A2/DICER1/DHX9/MIR22HG/LINC00461
CC	GO:0005911	cell-cell junction	419	0.329282	1.25129	0.0197994	0.0197994	0.273531	3590	tags=31%, list=21%, signal=25%	ATP1A2/NFASC/SYNPO/LLGL2/IQGAP3/TRPV4/TJP3/MAGI2/ARHGEF2/CALB2/GJA5/ARHGEF6/PTPN6/STX3/ATP1B1/BAIAP2L1/DNMBP/HPN/KLHL24/CLDN23/PDLIM4/COL13A1/FAT2/CLDN3/EPB41L4B/OCEL1/MPP7/CLDN19/F11R/CD2AP/HMCN1/STARD10/MXRA8/CLDN4/FMN1/CNKSR1/SH3BP1/AOC1/CGN/TJP2/PRKCH/CLDN9/MARVELD2/CLDN10/CLDN7/SDCCAG8/CRB3/USP53/WASF2/RAB13/ILDR1/SCN1A/EPCAM/CD99L2/GRHL2/PTK7/PTPRU/CDH12/LAMA3/S100A11/NECTIN4/LYN/PKP3/SLC31…
BP	GO:0002757	immune response-activating signaling pathway	247	0.358694	1.31308	0.0198052	0.0198052	0.273531	3623	tags=27%, list=21%, signal=22%	MICB/OAS3/TSPAN6/NFATC2/IFIH1/RNF135/DDX60/RAB29/TIFA/TLR5/PTPN6/RAB7B/NLRX1/MAPKAPK2/BTN3A2/F2RL1/PLSCR1/HLA-DQB1/FCHO1/EPG5/BANK1/IRAK1/NMI/TNFAIP3/XIAP/CACNB3/PRKCH/CD36/SPG21/CD79B/SEC14L1/TICAM1/CARD11/LYN/GATA3/PSEN1/ZDHHC5/SYK/SMPDL3B/BIRC3/FYB2/PLA2G6/VAV3/PELI1/WDFY1/HSPA1A/PDE4D/CD247/COLEC12/BTN3A3/TYRO3/GBP1/DENND1B/PRKCD/NR1D1/IKBKG/RPS3/NR1H3/PUM2/SLC15A2/RAB11FIP2/BTN2A2/TRIL/MAP2K…
BP	GO:0021783	preganglionic parasympathetic fiber development	13	0.698846	1.62748	0.0198198	0.0198198	0.273531	3995	tags=69%, list=23%, signal=53%	HES1/SIX1/SEMA3F/HOXB1/ADARB1/TFAP2A/PLXNA4/PLXNA3/NAV2
BP	GO:0033002	muscle cell proliferation	153	-0.326687	-1.29929	0.0198372	0.0198372	0.273531	1018	tags=14%, list=6%, signal=13%	JUN/TENM4/NR4A3/CNN1/FGF2/S1PR1/IL6R/IGF1R/SF1/FGFR2/CX3CL1/ERBB4/TGFBR1/NPPC/BMPR1A/TGFB2/KPNA1/TGFBR3/CDH13/GJA1/THBS1
BP	GO:0034969	histone arginine methylation	7	-0.788732	-1.61834	0.0198911	0.0198911	0.273975	2053	tags=57%, list=12%, signal=50%	PRMT5/WDR77/PRDM4/PRMT1
BP	GO:0071824	protein-DNA complex subunit organization	172	-0.323467	-1.29462	0.0199677	0.0199677	0.273986	2445	tags=22%, list=14%, signal=19%	GRWD1/RAD52/MED1/PSMC6/SETD2/TAF2/BAZ1A/TAF4/NAA60/BRD2/SMARCA5/SENP6/SMARCC2/KAT6A/MED28/RSF1/RB1/DNAJC9/NAP1L3/HP1BP3/BDP1/TP53/HIRA/SMARCE1/MED31/MYC/POLE3/MED17/NFKBIZ/ASF1A/SHPRH/UBTF/SET/HMGB1/KAT6B/ATRX/CHD1/TSPYL4
MF	GO:0045340	mercury ion binding	3	0.908996	1.43632	0.0199745	0.0199745	0.273986	571	tags=33%, list=3%, signal=32%	PLSCR1
BP	GO:0001505	regulation of neurotransmitter levels	173	0.381764	1.3546	0.0200102	0.0200102	0.273986	4143	tags=29%, list=24%, signal=22%	ATP1A2/FMR1/FER1L4/GRM4/PDE1B/SLC6A12/STX3/STXBP2/ALDH9A1/SYN1/FBXL20/GRIK5/SYN2/SLC18A2/SV2B/SLC44A4/SNAP47/SYT7/SYT12/DOC2B/RIMS1/MAOB/PSEN1/SLC32A1/SNAPIN/SV2A/SNCG/DTNBP1/NRXN2/NPY/SLC29A1/PFN2/MCTP2/SLC5A7/LRRK2/STXBP5/PRKN/PRKCG/STXBP1/SLC6A3/HNMT/SLC18B1/SYT11/PNKD/CAMK2A/KCNJ10/RIMS4/SYNJ1/NOS1/SLC1A6
BP	GO:0061614	miRNA transcription	59	-0.418082	-1.47055	0.0200216	0.0200216	0.273986	1257	tags=34%, list=7%, signal=32%	SRF/FOS/SMAD4/PPARA/FOSL1/TGFB1/NCOR1/MYB/NFATC3/TP53/JUN/MYC/FGF2/ZNF512B/TEAD1/NR3C1/DDX5/BMPR1A/TGFB2/SMAD6
BP	GO:0007605	sensory perception of sound	105	0.425091	1.42573	0.0200331	0.0200331	0.273986	4481	tags=45%, list=26%, signal=33%	SPNS2/HEXB/ATP6V1B1/HPN/MYH14/MYO7A/PDZD7/TSPEAR/ALDH7A1/ESPN/STRC/HOXA1/MYO3B/CACNA1D/MARVELD2/CLIC5/SIX1/ATP2B2/USP53/GABRB2/USH1G/MYO15A/DCDC2/EYA1/ATP8B1/WHRN/MBP/CDKN2D/EML2/TFAP2A/SPTBN4/SLITRK6/ROR1/SCARB2/THRB/FZD4/EPS8L2/NAV2/TIMM9/MYO6/HEXA/RPL38/LHFPL4/COL11A2/MYO3A/CRYM/COL1A1
BP	GO:0097084	vascular associated smooth muscle cell development	10	0.74121	1.59687	0.0200437	0.0200437	0.273986	3049	tags=60%, list=18%, signal=49%	HES1/HEY2/RAMP2/NFATC4/ADM/EDNRA
BP	GO:0032305	positive regulation of icosanoid secretion	10	0.741261	1.59698	0.0200437	0.0200437	0.273986	4371	tags=90%, list=26%, signal=67%	PTGES/TNFRSF11A/PLA2G4A/P2RX4/PLA2G6/PLA2R1/MAP2K6/MIF/PLA2G3
BP	GO:0006909	phagocytosis	151	0.391868	1.36444	0.02021	0.02021	0.27596	4342	tags=43%, list=25%, signal=32%	ARHGAP25/RAB7B/RAB34/C3/SCARB1/LEPR/CAMK1D/F2RL1/PLSCR1/MYO7A/RAB20/LYST/SH3BP1/IRF8/CD36/SPON2/SYT7/VIPAS39/C2/TM9SF4/PIP5K1A/MEGF10/ADORA1/LYN/ALOX15/SYK/XKR8/XKR5/ANXA11/PLA2G6/GATA2/VAV3/C1orf43/MYO18A/DOCK2/GSN/LETMD1/APOA2/COLEC12/UNC13D/CDC42SE1/TYRO3/CCL2/SIRPA/PRKCD/MFGE8/NR1H3/CD302/PRKCG/ABCA7/RAB11FIP2/PIKFYVE/CLCN3/SYT11/XKR9/TGM2/SRC/RAB27A/NCKAP1L/TULP1/SNX3/TMEM175/ITGB1/APOA1/GAS6
MF	GO:0042609	CD4 receptor binding	4	0.87571	1.47263	0.0202349	0.0202349	0.276001	1213	tags=75%, list=7%, signal=70%	CD74/PLSCR1/SPG21
MF	GO:0097001	ceramide binding	15	-0.629509	-1.62515	0.0202707	0.0202707	0.276162	1762	tags=40%, list=10%, signal=36%	VDAC1/MAP1LC3B/PLEKHA8/EPDR1/VDAC2/PLTP
BP	GO:0007620	copulation	10	-0.709944	-1.62685	0.0203065	0.0203065	0.276162	1566	tags=40%, list=9%, signal=36%	OXTR/EDNRB/CNR1/ABAT
BP	GO:0055017	cardiac muscle tissue growth	61	-0.399895	-1.40795	0.0203122	0.0203122	0.276162	1278	tags=25%, list=7%, signal=23%	MIR17HG/PDLIM5/MAP2K4/FOXP1/TENM4/FGF2/S1PR1/HEG1/FGFR2/ERBB4/TGFBR1/SORBS2/BMPR1A/TGFB2/TGFBR3
BP	GO:0032943	mononuclear cell proliferation	168	0.383898	1.35609	0.0204936	0.0204936	0.278329	4079	tags=34%, list=24%, signal=26%	NFATC2/HPRT1/ELF4/HLA-DMB/JAK3/SDC4/PTPN6/CD74/CCDC88B/LRRC32/IGF1/HES1/HLA-E/IMPDH2/ZP3/FGF10/TICAM1/TNFRSF1B/CARD11/SH2D2A/RASSF5/LYN/SYK/ZBTB7B/VAV3/PELI1/BMP4/DOCK2/SPN/TNFSF9/NDFIP1/CD55/TNFSF4/NCK1/CD70/CD46/PRLR/PRKCQ/PRKCD/EMP2/PURA/LMBR1L/RPS3/NCSTN/BID/AHR/BTN2A2/MIF/RASGRP1/WNT4/ADA/BST1/SHH/LEF1/AZI2/NCKAP1L/WNT3A
BP	GO:0031915	positive regulation of synaptic plasticity	7	-0.784939	-1.61055	0.0205711	0.0205711	0.279081	2006	tags=29%, list=12%, signal=25%	DBN1/MAP1B
BP	GO:0072070	loop of Henle development	10	-0.708792	-1.62421	0.0206536	0.0206536	0.279195	2942	tags=40%, list=17%, signal=33%	IRX1/IRX3/JAG1/POU3F3
BP	GO:1905071	tight junction disassembly	3	-0.907252	-1.51023	0.0207227	0.0207227	0.279195	267	tags=67%, list=2%, signal=66%	ABCC8/TGFBR1
BP	GO:1905073	regulation of tight junction disassembly	3	-0.907252	-1.51023	0.0207227	0.0207227	0.279195	267	tags=67%, list=2%, signal=66%	ABCC8/TGFBR1
BP	GO:1905075	positive regulation of tight junction disassembly	3	-0.907252	-1.51023	0.0207227	0.0207227	0.279195	267	tags=67%, list=2%, signal=66%	ABCC8/TGFBR1
BP	GO:0015828	tyrosine transport	3	-0.906748	-1.50939	0.0207227	0.0207227	0.279195	1600	tags=100%, list=9%, signal=91%	SLC16A10/SLC7A5
BP	GO:0006887	exocytosis	271	0.350552	1.29252	0.0207317	0.0207317	0.279195	3669	tags=27%, list=21%, signal=21%	SYT13/FMR1/RAB3IL1/LLGL2/SYTL5/SRCIN1/STX17/TRAPPC11/CHMP2A/SDC4/STX3/S100A10/RAB25/STXBP2/F2RL1/SYN1/FBXL20/RAB27B/GRIK5/SYN2/SLC18A2/SV2B/SYTL1/SNAP47/ZP3/SYT7/SYT12/RAB13/DOC2B/ADORA2B/IL1RAPL1/PRSS12/RIMS1/LYN/EXPH5/PSEN1/VAMP8/SYK/SYTL4/VSNL1/GAB2/SNAPIN/PLA2G6/GATA2/ARHGAP44/S100A13/SV2A/DTNBP1/SYTL3/FES/TNFAIP2/NPY/RAB33B/STEAP2/UNC13D/KCNB1/PFN2/MIA3/SCRN1/LRRK2/STXBP5/PRKN/TRPV6/PRKCG/ST…
MF	GO:0008073	ornithine decarboxylase inhibitor activity	3	0.908329	1.43526	0.0207788	0.0207788	0.279195	1345	tags=67%, list=8%, signal=61%	OAZ3/OAZ2
BP	GO:1902268	negative regulation of polyamine transmembrane transport	3	0.908329	1.43526	0.0207788	0.0207788	0.279195	1345	tags=67%, list=8%, signal=61%	OAZ3/OAZ2
BP	GO:0001649	osteoblast differentiation	186	-0.308038	-1.24879	0.0208468	0.0208468	0.279195	3292	tags=31%, list=19%, signal=25%	GSK3B/AKT1/SYNCRIP/TMEM53/GTPBP4/SMAD4/GLI2/HSPE1/WNT3/CLTC/SOX8/NF1/MEN1/BAMBI/LRP3/IGFBP3/RORB/ITGA11/ACVR2B/FZD1/HOXA2/RSL1D1/FAM20C/ID4/ALYREF/ATF4/SIRT7/JAG1/HNRNPC/COL6A1/ILK/TMEM64/ID3/BMP7/RASSF2/HIRA/SFRP2/LGR4/HDAC7/WWTR1/DHX9/PDLIM7/BMPR1B/FGF2/IL6R/DDX21/ASF1A/PSMC2/MYBBP1A/FGFR2/DNAJC13/DDX5/NPPC/BMPR1A/GDPD2/SMAD6/FBN2
CC	GO:0005851	eukaryotic translation initiation factor 2B complex	6	-0.807276	-1.59948	0.0208637	0.0208637	0.279195	2116	tags=50%, list=12%, signal=44%	EIF2B2/EIF2B5/EIF2S1
BP	GO:0006189	'de novo' IMP biosynthetic process	6	-0.804772	-1.59452	0.0208637	0.0208637	0.279195	1488	tags=67%, list=9%, signal=61%	PAICS/GART/PFAS/ADSL
BP	GO:0044208	'de novo' AMP biosynthetic process	6	-0.804772	-1.59452	0.0208637	0.0208637	0.279195	1488	tags=67%, list=9%, signal=61%	PAICS/GART/PFAS/ADSL
BP	GO:0018904	ether metabolic process	19	0.61799	1.56615	0.0208669	0.0208669	0.279195	3113	tags=42%, list=18%, signal=34%	NCEH1/EPHX2/AGMO/ALOX5/PLA2G4A/PLA2G6/EPHX1/PEX7
BP	GO:0006901	vesicle coating	38	0.544519	1.58456	0.0209677	0.0209677	0.280246	1915	tags=18%, list=11%, signal=16%	KLHL12/TRAPPC11/TRAPPC6A/TRAPPC3/AP3M2/ARFGAP3/AP3S2
BP	GO:0035195	miRNA-mediated gene silencing	55	-0.429758	-1.51056	0.0210159	0.0210159	0.28033	2874	tags=35%, list=17%, signal=29%	TGFB1/CNOT6/MIR34AHG/TIAL1/EIF4G1/AJUBA/MIR17HG/WTIP/MIR219A2/BCDIN3D/ZMPSTE24/TP53/ELAVL1/NCBP1/CNOT7/RBM4/DHX9/RAN/LINC00461
BP	GO:0032507	maintenance of protein location in cell	56	0.477948	1.47407	0.0210183	0.0210183	0.28033	2978	tags=26%, list=17%, signal=22%	SORL1/CD4/GRIK5/HK2/ANK3/BBS4/PINK1/SP100/GSN/INSIG1/TAF8/VPS13C/HK1/KDELR3/INSIG2
BP	GO:0016338	calcium-independent cell-cell adhesion via plasma membrane cell-adhesion molecules	16	0.658969	1.58329	0.0211017	0.0211017	0.280849	2410	tags=56%, list=14%, signal=48%	CLDN23/CLDN3/CLDN19/CLDN4/CLDN9/CLDN10/CLDN7/CLDN6/CLDN11
BP	GO:0042119	neutrophil activation	16	0.659202	1.58385	0.0211017	0.0211017	0.280849	3004	tags=44%, list=18%, signal=36%	STXBP2/F2RL1/TRAF3IP2/DNASE1/SYK/PRKCD/PREX1
CC	GO:0036513	Derlin-1 retrotranslocation complex	8	-0.737348	-1.58407	0.021155	0.021155	0.281262	3775	tags=75%, list=22%, signal=58%	VCP/RNF139/SEL1L/AMFR/HM13/DERL1
MF	GO:0005402	carbohydrate:monoatomic cation symporter activity	8	0.758457	1.53151	0.0212389	0.0212389	0.281784	622	tags=38%, list=4%, signal=36%	SLC2A10/SLC17A5/SLC45A3
BP	GO:0019370	leukotriene biosynthetic process	8	0.758491	1.53158	0.0212389	0.0212389	0.281784	4073	tags=88%, list=24%, signal=67%	LTA4H/ALOX5/MGST3/SYK/PLA2G4A/GGT1/MGST2
BP	GO:1902305	regulation of sodium ion transmembrane transport	52	0.497538	1.51132	0.0212623	0.0212623	0.281798	4585	tags=46%, list=27%, signal=34%	PTPN3/ATP1A2/ATP2B4/ATP1B1/FXYD5/KLHL24/ATP1B2/FXYD2/CHP1/STOM/TMEM168/ANK3/FXYD3/FGF12/FGF11/NEDD4/SCN4B/SCN1B/RANGRF/NOS1/FGF14/SNTA1/GLRX/OSR1
CC	GO:0000974	Prp19 complex	13	-0.65701	-1.61509	0.021347	0.021347	0.282624	3086	tags=54%, list=18%, signal=44%	CDC5L/PRPF19/CWC15/RBM22/BCAS2/HSPA8/PLRG1
BP	GO:0046394	carboxylic acid biosynthetic process	223	0.362522	1.31036	0.0214023	0.0214023	0.283011	3628	tags=27%, list=21%, signal=22%	CRABP2/ATP2B4/LTA4H/PRKAB2/ABCD1/HAAO/APOC1/ERLIN1/CD74/GLUL/RGN/ELOVL7/SLC45A3/GLUD2/SEPHS2/ABHD2/HSD17B10/SLC27A2/ALOX5/PLOD2/MTR/PRKAG1/MGST3/PTGES/OXSM/SERINC5/LIPC/ACSM3/ALOX15/SYK/DPYD/PLA2G4A/ASS1/MLXIPL/PLA2G4F/GATM/CBR1/WDTC1/HSD17B8/CYP27A1/INSIG1/CBR4/ACACB/PYCR2/OSBPL7/OSBP/INSIG2/NR1D1/HACD4/TRIB3/HSD3B7/GSTM4/SDSL/MGLL/LPGAT1/NR1H3/GGT1/PTGS1/MIF/NANP/PTGIS
BP	GO:0050873	brown fat cell differentiation	38	0.543991	1.58302	0.021421	0.021421	0.283011	3130	tags=45%, list=18%, signal=37%	TRPV4/SOX13/TFE3/DUSP10/PPARGC1A/BNIP3/NUDT7/SIX1/FABP3/ZBTB7B/GATA2/FNDC5/PEX11A/MB/FTO/FLCN/RGS2
MF	GO:0004331	fructose-2,6-bisphosphate 2-phosphatase activity	4	0.87249	1.46721	0.0215403	0.0215403	0.283722	398	tags=50%, list=2%, signal=49%	PFKFB2/PFKFB4
BP	GO:0006003	fructose 2,6-bisphosphate metabolic process	4	0.87249	1.46721	0.0215403	0.0215403	0.283722	398	tags=50%, list=2%, signal=49%	PFKFB2/PFKFB4
BP	GO:2000807	regulation of synaptic vesicle clustering	6	-0.802811	-1.59063	0.0215422	0.0215422	0.283722	1215	tags=33%, list=7%, signal=31%	CDH2/PCDH17
BP	GO:0098703	calcium ion import across plasma membrane	39	0.537573	1.57362	0.0216741	0.0216741	0.284854	4005	tags=46%, list=23%, signal=35%	ATP2B4/CACNA1F/TRPV4/SLC24A1/TRPM2/CACNA1I/SCN4A/CACNA1D/SCN1A/CACNA1S/SCN3A/TRPV3/SLC8A2/TRPV6/SCN2A/SLC8A3/SCN7A/SCN9A
BP	GO:0071826	ribonucleoprotein complex subunit organization	206	-0.310202	-1.27878	0.021682	0.021682	0.284854	3615	tags=29%, list=21%, signal=23%	PRPF8/BRIX1/SF3A1/TARBP2/SNRPF/YTHDC1/EIF2S2/EIF3CL/NOP2/SNRPG/CPSF6/ABT1/TAF9/PHF5A/HSP90AB1/MRPS11/PRPF19/KIF5B/SF3A3/XRCC5/RRP7A/EIF3B/CPSF7/PRMT7/SNRPD3/STRAP/PRMT5/MRPL20/SNRPD1/RUVBL1/SRSF9/WDR77/MRPS7/TXNL4A/PRPF39/SRPK1/DICER1/POLR2D/NCBP1/DDX20/DHX9/SRSF10/LUC7L/SNRPB2/RPS27L/ZNHIT6/EIF3J/EIF3M/SRSF1/DDX39B/SF1/RRS1/DHX29/SETX/MRTO4/PPAN/SRSF6/RPF2/EIF5/DDX1
BP	GO:0043297	apical junction assembly	59	0.466531	1.45309	0.0217241	0.0217241	0.284854	2521	tags=34%, list=15%, signal=29%	CLDN23/CLDN3/OCEL1/MPP7/CLDN19/F11R/CLDN4/PRKCH/CLDN9/MARVELD2/CLDN10/CLDN7/RAB13/GRHL2/RHOA/MARVELD3/CLDN6/CLDN11/RAMP2/ROCK1
BP	GO:0030388	fructose 1,6-bisphosphate metabolic process	6	0.792981	1.47745	0.0217344	0.0217344	0.284854	953	tags=50%, list=6%, signal=47%	ALDOC/ALDOA/PFKP
BP	GO:0007416	synapse assembly	172	-0.322137	-1.28929	0.0217525	0.0217525	0.284854	2179	tags=23%, list=13%, signal=21%	GAP43/IL1RAP/EIF4G1/FZD1/PLXNB2/LRFN4/PDLIM5/PTPN13/PTPRD/LRRC4B/LRRTM2/EFNB2/CDK5/OGT/OXTR/SDK1/MYCBP2/ST8SIA2/NLGN1/ASIC2/NPTX1/CDH2/GPM6A/WNT7A/FLRT2/CRK/ADGRB3/CUX2/ADGRL3/LRRC4/SDK2/ERBB4/SDCBP/DBNL/MAP1B/ROBO2/LRRN1/CLSTN2/WNT5A/PCDH17
BP	GO:2000301	negative regulation of synaptic vesicle exocytosis	5	0.838852	1.49883	0.0217634	0.0217634	0.284854	120	tags=20%, list=1%, signal=20%	FMR1
CC	GO:0000123	histone acetyltransferase complex	86	-0.367945	-1.37638	0.0218327	0.0218327	0.285371	2157	tags=28%, list=13%, signal=25%	TAF2/TAF4/RUVBL1/CREBBP/KAT6A/OGT/KANSL1/ENY2/USP22/EPC1/ACTL6A/ZZZ3/MSL3/MORF4L2/ACTB/TRRAP/POLE3/ING5/ATXN7/SUPT3H/KAT6B/ING3/BRPF3/KAT2B
MF	GO:0030215	semaphorin receptor binding	22	0.613521	1.61491	0.0218675	0.0218675	0.285371	4773	tags=59%, list=28%, signal=43%	SH3BP1/SEMA6B/SEMA3F/SEMA3B/SEMA3E/SEMA6A/SEMA4G/SEMA6C/SEMA6D/SEMA3G/SEMA7A/SEMA4F/SEMA3D
CC	GO:0005766	primary lysosome	116	0.417138	1.42178	0.0218933	0.0218933	0.285371	3479	tags=32%, list=20%, signal=26%	HEXB/FUCA2/STX3/GCA/AGA/C3/STXBP2/LPCAT1/GUSB/FRK/BST2/GM2A/SLCO4C1/STOM/DSN1/PSEN1/VAMP8/ANXA11/PADI2/DDOST/NHLRC3/FUCA1/MANBA/UNC13D/GLA/TOM1/ARL8A/ARSA/PRKCD/CREG1/MAN2B1/ADA2/DPP7/NCSTN/MGST1/B4GALT1/GGH
CC	GO:0042582	azurophil granule	116	0.417138	1.42178	0.0218933	0.0218933	0.285371	3479	tags=32%, list=20%, signal=26%	HEXB/FUCA2/STX3/GCA/AGA/C3/STXBP2/LPCAT1/GUSB/FRK/BST2/GM2A/SLCO4C1/STOM/DSN1/PSEN1/VAMP8/ANXA11/PADI2/DDOST/NHLRC3/FUCA1/MANBA/UNC13D/GLA/TOM1/ARL8A/ARSA/PRKCD/CREG1/MAN2B1/ADA2/DPP7/NCSTN/MGST1/B4GALT1/GGH
BP	GO:0060761	negative regulation of response to cytokine stimulus	51	0.502401	1.52626	0.021988	0.021988	0.28631	3538	tags=35%, list=21%, signal=28%	OAS3/USP18/RFFL/SIGIRR/F2RL1/RNF113A/XIAP/PARP14/ADAR/ISG15/KLF4/PADI2/IL36RN/STAT2/CCDC3/ROBO1/NR1H3/SLIT3
MF	GO:0005388	P-type calcium transporter activity	8	0.756101	1.52676	0.0220404	0.0220404	0.286696	1275	tags=38%, list=7%, signal=35%	ATP2B4/ATP2A3/ATP2B2
BP	GO:0098904	regulation of AV node cell action potential	3	0.905684	1.43108	0.0221194	0.0221194	0.287427	379	tags=33%, list=2%, signal=33%	GJA5
BP	GO:0006368	transcription elongation by RNA polymerase II	108	-0.342587	-1.321	0.0222031	0.0222031	0.28817	3103	tags=21%, list=18%, signal=18%	EAF2/INTS11/LEO1/LDB1/BTBD18/PCID2/INTS4/TCEA1/MED1/SETD2/EZH2/INTS9/PAF1/MED28/ENY2/NCBP1/MED31/ELOA/NELFCD/MED17/ELL2/CDK12/WDR43
BP	GO:0032799	low-density lipoprotein receptor particle metabolic process	6	0.791232	1.47419	0.0222678	0.0222678	0.28817	629	tags=33%, list=4%, signal=32%	FURIN/APOE
BP	GO:0032802	low-density lipoprotein particle receptor catabolic process	6	0.791232	1.47419	0.0222678	0.0222678	0.28817	629	tags=33%, list=4%, signal=32%	FURIN/APOE
BP	GO:0032803	regulation of low-density lipoprotein particle receptor catabolic process	6	0.791232	1.47419	0.0222678	0.0222678	0.28817	629	tags=33%, list=4%, signal=32%	FURIN/APOE
BP	GO:0050792	regulation of viral process	124	0.398727	1.36563	0.0223096	0.0223096	0.28825	2843	tags=30%, list=17%, signal=25%	OAS3/IFIH1/LGALS1/FMR1/TRIM25/TRIM6/TRIM34/APOBEC3H/TMPRSS2/LY6E/TRIM68/CD4/MX1/TRIM14/FURIN/CD74/IFI16/PLSCR1/RNASEL/BST2/SETDB1/STOM/ADAR/TMPRSS4/TRIM38/ISG15/TRIM58/ADARB1/KPNA6/APOBEC3B/GSN/EIF2AK2/TYRO3/BTBD17/TRIM22/APOBEC3F/MID2
BP	GO:0070885	negative regulation of calcineurin-NFAT signaling cascade	14	0.679345	1.61007	0.0223653	0.0223653	0.28825	1289	tags=29%, list=8%, signal=26%	ATP2B4/MYOZ1/ACTN3/CHP1
BP	GO:0106057	negative regulation of calcineurin-mediated signaling	14	0.679345	1.61007	0.0223653	0.0223653	0.28825	1289	tags=29%, list=8%, signal=26%	ATP2B4/MYOZ1/ACTN3/CHP1
BP	GO:0034143	regulation of toll-like receptor 4 signaling pathway	14	0.680022	1.61167	0.0223653	0.0223653	0.28825	3301	tags=57%, list=19%, signal=46%	RAB7B/F2RL1/TNFAIP3/LYN/PELI1/WDFY1/NR1D1/NR1H3
BP	GO:0060113	inner ear receptor cell differentiation	50	0.505609	1.52579	0.0224632	0.0224632	0.288832	2874	tags=36%, list=17%, signal=30%	SDC4/PLS1/MYO7A/PDZD7/HES1/STRC/CTHRC1/GABRB2/USH1G/HEY2/ESRP1/ATP8B1/MCOLN3/WHRN/BMP4/WDPCP/JAG2/SLITRK6
BP	GO:0019221	cytokine-mediated signaling pathway	276	0.352724	1.30224	0.0224928	0.0224928	0.288832	3056	tags=24%, list=18%, signal=20%	OAS3/USP18/ADIPOR1/TRIM6/JAK3/PTPN6/IL17RC/PIAS3/RFFL/CD4/MX1/LEPR/CD74/SIGIRR/F2RL1/RNF113A/IRAK1/TNFAIP3/XIAP/PARP9/TRIM56/EPOR/PARP14/IFNLR1/PLCB1/TRAF3IP2/RBM47/TRAF5/STAT6/STAT5A/ADAR/TNFRSF1B/CSF3R/IL13RA1/ISG15/LYN/CASP8/TNFRSF11A/THPO/BBS4/TNFRSF19/WBP1L/IKBKE/SYK/BIRC3/FOXC1/PADI2/SP100/HSPA1A/IL36RN/STAT2/PLP2/ANGPT1/TANK/VRK2/KRT18/CD70/CCL2/USP27X/PRLR/TRAF1/IL10RB/CCDC3/PRKN/TRIM32
BP	GO:0045945	positive regulation of transcription by RNA polymerase III	17	-0.634717	-1.68811	0.0224961	0.0224961	0.288832	1939	tags=35%, list=11%, signal=31%	SMARCA5/RPTOR/ICE1/BAZ1B/DDX21/MYBBP1A
BP	GO:0039529	RIG-I signaling pathway	21	0.620254	1.60117	0.0225019	0.0225019	0.288832	1921	tags=29%, list=11%, signal=25%	OAS3/RNF135/DDX60/NLRX1/SEC14L1/BIRC3
BP	GO:1902730	positive regulation of proteoglycan biosynthetic process	5	0.837371	1.49618	0.0225453	0.0225453	0.289025	1169	tags=40%, list=7%, signal=37%	SLC2A10/MUSTN1
BP	GO:0006821	chloride transport	66	0.453483	1.43294	0.0225627	0.0225627	0.289025	3571	tags=35%, list=21%, signal=28%	SLC12A6/CLIC6/SLC12A8/CLCN5/BEST4/ANO9/CLDN4/ANO10/ANO3/CLIC5/GABRB2/SLC26A9/CLCN4/ATP8B1/FXYD3/SLC4A10/TTYH2/ANO2/ANO5/CLCNKB/CFTR/CLCN3/CLIC1
BP	GO:0006636	unsaturated fatty acid biosynthetic process	35	0.533113	1.53502	0.0226438	0.0226438	0.289628	4377	tags=43%, list=26%, signal=32%	ABCD1/CD74/ELOVL7/PTGES/ALOX15/PLA2G4A/PLA2G4F/CBR1/PTGS1/MIF/PTGIS/DEGS1/PNPLA8/PLA2G3/ELOVL4
BP	GO:0060164	regulation of timing of neuron differentiation	3	0.905335	1.43053	0.0226556	0.0226556	0.289628	844	tags=33%, list=5%, signal=32%	HES1
BP	GO:0055010	ventricular cardiac muscle tissue morphogenesis	37	-0.474724	-1.52358	0.0227282	0.0227282	0.29007	1776	tags=30%, list=10%, signal=27%	PROX1/TPM1/PKP2/LRP2/HEG1/COL11A1/FGFR2/TGFBR1/BMPR1A/TGFB2/TGFBR3
CC	GO:0061695	transferase complex, transferring phosphorus-containing groups	258	-0.292	-1.23085	0.0227796	0.0227796	0.29007	2266	tags=18%, list=13%, signal=16%	PCNA/POLR1B/ACVR2B/TAF2/POLR2B/TAF4/CDKN1A/CAB39/PRKAB1/SOCS3/SOCS1/PRPS2/CAB39L/POLR1C/BCCIP/CDK5/PAF1/SOCS4/PRKAG2/CHUK/SESN2/ENY2/TRAF3/CCNL2/USP22/POLR2D/RPAP2/TRRAP/POLE3/CCNL1/CCND2/IGF1R/POLR2L/PIK3R3/POLR2A/GTF2H1/ATXN7/SUPT3H/POLR3H/REV3L/TGFBR1/CDK12/PARD6G/CCNJ/POLR1A/IRS1
BP	GO:0060977	coronary vasculature morphogenesis	13	-0.653567	-1.60663	0.022782	0.022782	0.29007	2170	tags=38%, list=13%, signal=34%	SETD2/LRP2/FGF2/TGFBR1/TGFBR3
BP	GO:2000105	positive regulation of DNA-templated DNA replication	13	-0.652817	-1.60478	0.022782	0.022782	0.29007	2898	tags=46%, list=17%, signal=38%	DBF4B/WIZ/CDC7/E2F7/INO80/ATRX
BP	GO:0019695	choline metabolic process	5	0.837096	1.49569	0.022806	0.022806	0.290082	2632	tags=80%, list=15%, signal=68%	SLC44A1/ALDH7A1/DMGDH/CHDH
BP	GO:0090141	positive regulation of mitochondrial fission	20	0.626779	1.59787	0.0228361	0.0228361	0.290143	3038	tags=50%, list=18%, signal=41%	RALBP1/DDHD2/BNIP3/DDHD1/KDR/PINK1/DCN/MIEF2/PRKN/AURKA
BP	GO:0031123	RNA 3'-end processing	94	-0.366472	-1.38115	0.0228671	0.0228671	0.290143	4074	tags=35%, list=24%, signal=27%	ELAC1/NUDT21/CPSF3/HSF1/SYMPK/TRMT10C/EXOSC2/YTHDC1/SSB/CPSF6/EXOSC10/WDR33/EXOSC4/LEO1/TOE1/CPSF7/USB1/SCAF8/INTS9/PAF1/GRSF1/ELAC2/PCF11/PNPT1/POLR2D/NCBP1/ZC3H14/EXOSC8/EXOSC3/TRNT1/APLP1/EXOSC6/DKC1
BP	GO:0002823	negative regulation of adaptive immune response based on somatic recombination of immune receptors built from immunoglobulin superfamily domains	25	0.581028	1.56591	0.0228797	0.0228797	0.290143	4053	tags=48%, list=24%, signal=37%	JAK3/PTPN6/ZBTB7B/NDFIP1/SUSD4/TNFSF4/HFE/CD46/AHR/SMAD7/IL4R/NCKAP1L
BP	GO:0051260	protein homooligomerization	143	0.38553	1.34657	0.0229153	0.0229153	0.290304	3218	tags=25%, list=19%, signal=21%	HPRT1/RNF135/KCTD3/RNF112/TIFA/ATL3/CHMP2A/ALS2/KCND1/RBMX/KCTD19/ALAD/ALDH9A1/ALDOA/TRPM2/KCTD18/HSD17B10/MICU1/KCTD16/RYR1/ATL2/CARD11/CRTC1/KCNC3/KCNV1/KCNA5/KCTD14/CLYBL/CBR4/ACACB/KCNB1/GSDMD/B2M/KCND3/AQP4/VSTM5
MF	GO:0019843	rRNA binding	65	-0.403494	-1.44504	0.0230701	0.0230701	0.291971	2120	tags=22%, list=12%, signal=19%	MDM2/MRPL20/IMP4/EMG1/MRPS7/CAVIN1/NGRN/GTF3A/DDX21/RPF1/RRS1/PPAN/RPF2/PTCD3
BP	GO:0006620	post-translational protein targeting to endoplasmic reticulum membrane	16	-0.607722	-1.59337	0.023171	0.023171	0.292621	418	tags=12%, list=2%, signal=12%	SGTB/SEC61A1
MF	GO:0004486	methylenetetrahydrofolate dehydrogenase [NAD(P)+] activity	4	-0.861039	-1.51849	0.023191	0.023191	0.292621	1683	tags=75%, list=10%, signal=68%	MTHFD2/MTHFD1L/MTHFD2L
MF	GO:0004488	methylenetetrahydrofolate dehydrogenase (NADP+) activity	4	-0.861039	-1.51849	0.023191	0.023191	0.292621	1683	tags=75%, list=10%, signal=68%	MTHFD2/MTHFD1L/MTHFD2L
BP	GO:0045663	positive regulation of myoblast differentiation	32	-0.508457	-1.56775	0.0232676	0.0232676	0.293199	2833	tags=38%, list=17%, signal=31%	SOX4/IGFBP3/ARID1B/BTG1/SMARCC2/AKIRIN1/ACTL6A/RIPOR2/SMARCE1/ACTB/BOC/PHF10
MF	GO:0032813	tumor necrosis factor receptor superfamily binding	35	0.532252	1.53254	0.023322	0.023322	0.293199	3658	tags=46%, list=21%, signal=36%	CFLAR/EDA/TMBIM1/TRIM37/CASP8/TNFSF12/NOL3/TNFSF13/TNFSF9/TNFSF4/CD70/TRAF1/NTF3/NTF4/BID/BABAM2
BP	GO:0048630	skeletal muscle tissue growth	6	0.788184	1.46851	0.0233345	0.0233345	0.293199	991	tags=33%, list=6%, signal=31%	ACTN3/MTM1
BP	GO:2001244	positive regulation of intrinsic apoptotic signaling pathway	45	-0.441779	-1.47269	0.023348	0.023348	0.293199	1399	tags=22%, list=8%, signal=20%	BAX/NACC2/TP53/MYC/EIF5A/BOK/BCLAF1/FBXW7/BBC3/SFPQ
BP	GO:0051145	smooth muscle cell differentiation	48	0.491912	1.47493	0.0233528	0.0233528	0.293199	3049	tags=38%, list=18%, signal=31%	NFATC2/APLNR/NPNT/HEY1/HES1/SIX1/FGF10/HEY2/ITGA8/ACVR1/BMP4/SOX9/RAMP2/NFATC4/TBX3/MECP2/ADM/EDNRA
MF	GO:0003682	chromatin binding	482	-0.256316	-1.13325	0.0234109	0.0234109	0.293636	2095	tags=16%, list=12%, signal=14%	POLR2B/EZH2/NOC2L/BRD2/ZNF276/SMARCA5/TSHZ3/CREBBP/REPIN1/SMARCC2/PAF1/MEF2A/ERCC4/ZNF431/TOP2B/HDAC2/PRMT6/OGT/ZEB1/ATF4/SIRT7/HNRNPC/JDP2/NAP1L3/MORC2/ENY2/HP1BP3/ZFX/TP53/HNRNPD/ACTL6A/MNT/URI1/STAG1/HIRA/NCOA2/MLH1/JUN/SMARCE1/CBX8/HDAC7/ACTB/HMGN3/DHX9/POLE3/TOX/SMARCAD1/PRDM13/AUTS2/ZC3H4/HMGN2/KMT2A/RAN/ING5/ASF1A/POLR2A/PATZ1/GTF2H1/UBTF/SET/MEIS1/FOXO1/GLYR1/TOP1/ATRX/ASXL3/DDX5/RING1/SM…
BP	GO:0034382	chylomicron remnant clearance	3	0.904703	1.42953	0.0234599	0.0234599	0.293668	1634	tags=100%, list=10%, signal=90%	APOC1/APOE/LIPC
BP	GO:0071830	triglyceride-rich lipoprotein particle clearance	3	0.904703	1.42953	0.0234599	0.0234599	0.293668	1634	tags=100%, list=10%, signal=90%	APOC1/APOE/LIPC
CC	GO:0001650	fibrillar center	137	-0.328636	-1.29943	0.023589	0.023589	0.294991	2697	tags=28%, list=16%, signal=24%	PSPC1/CCDC137/PRMT7/SAMD4A/RPAIN/POLR2F/TIMM13/POLR1B/DCAF1/PTPN13/JAZF1/NOLC1/SMARCA5/UTP15/E2F5/IMP4/POLR1C/THAP1/PAFAH1B2/UBE2N/GAR1/TXNRD1/SESN1/UTP4/HOXB5/MLLT1/EXOSC8/SNRPB2/ANKRD1/URB1/TIMM44/PLRG1/DKC1/UBTF/TOP1/RAI14/NOP56/WDR43/NOP58
BP	GO:0050482	arachidonic acid secretion	15	0.67625	1.60929	0.0236558	0.0236558	0.295243	4897	tags=80%, list=29%, signal=57%	PROCA1/BDKRB2/PLA2G12A/SYK/PLA2G4A/PLA2G6/PLA2G4F/PLA2R1/MIF/PNPLA8/PLA2G3/NMB
BP	GO:1903963	arachidonate transport	15	0.67625	1.60929	0.0236558	0.0236558	0.295243	4897	tags=80%, list=29%, signal=57%	PROCA1/BDKRB2/PLA2G12A/SYK/PLA2G4A/PLA2G6/PLA2G4F/PLA2R1/MIF/PNPLA8/PLA2G3/NMB
BP	GO:0033013	tetrapyrrole metabolic process	48	0.491076	1.47242	0.0237976	0.0237976	0.296719	2542	tags=31%, list=15%, signal=27%	PGRMC1/ALAD/MMAA/MTR/BLVRB/AMBP/ABCB10/RSAD1/ABCC1/PPOX/IBA57/HMOX2/CLYBL/TMEM14C/FLVCR1
BP	GO:0031638	zymogen activation	44	0.509012	1.50585	0.0238329	0.0238329	0.296865	2849	tags=43%, list=17%, signal=36%	C1RL/PLAUR/S100A10/HPN/FURIN/IFI16/CTSH/MASP1/PGK1/PRSS12/CASP8/CTSL/CTSZ/LGMN/SERPINF2/MMP14/C1R/PERP/PLAT
BP	GO:0019377	glycolipid catabolic process	11	0.715035	1.60775	0.0239423	0.0239423	0.297725	4419	tags=91%, list=26%, signal=67%	HEXB/GM2A/NEU3/NEU1/FUCA1/GLA/PRKCD/GALC/HEXA/NAGA
MF	GO:0005295	neutral L-amino acid:sodium symporter activity	7	-0.775711	-1.59162	0.0239712	0.0239712	0.297725	3469	tags=86%, list=20%, signal=68%	SLC38A3/SLC38A7/SLC6A9/SLC38A2/SLC38A1/SLC38A4
CC	GO:0014802	terminal cisterna	3	0.90195	1.42518	0.0239961	0.0239961	0.297725	938	tags=33%, list=5%, signal=32%	RYR1
MF	GO:0047760	butyrate-CoA ligase activity	3	0.903827	1.42815	0.0239961	0.0239961	0.297725	1649	tags=100%, list=10%, signal=90%	ACSS3/ACSF2/ACSM3
BP	GO:0015729	oxaloacetate transport	5	0.835288	1.49246	0.0241092	0.0241092	0.298541	2745	tags=60%, list=16%, signal=50%	SLC25A30/SLC25A14/UCP2
BP	GO:1902356	oxaloacetate(2-) transmembrane transport	5	0.835288	1.49246	0.0241092	0.0241092	0.298541	2745	tags=60%, list=16%, signal=50%	SLC25A30/SLC25A14/UCP2
BP	GO:0017145	stem cell division	27	-0.520262	-1.54068	0.0242013	0.0242013	0.299185	3300	tags=52%, list=19%, signal=42%	GNL3/NOTCH1/ZBTB16/PAFAH1B1/BMI1/FZD7/TIAL1/SMYD5/WNT7A/EXT1/SFRP2/WWTR1/HOXB4/TGFB2
BP	GO:1903276	regulation of sodium ion export across plasma membrane	3	0.901644	1.4247	0.0242643	0.0242643	0.299185	492	tags=67%, list=3%, signal=65%	ATP1B1/ATP1B2
BP	GO:1903278	positive regulation of sodium ion export across plasma membrane	3	0.901644	1.4247	0.0242643	0.0242643	0.299185	492	tags=67%, list=3%, signal=65%	ATP1B1/ATP1B2
BP	GO:1903288	positive regulation of potassium ion import across plasma membrane	3	0.901644	1.4247	0.0242643	0.0242643	0.299185	492	tags=67%, list=3%, signal=65%	ATP1B1/ATP1B2
BP	GO:0032196	transposition	19	0.613881	1.55574	0.0242837	0.0242837	0.299185	3798	tags=58%, list=22%, signal=45%	L1TD1/APOBEC3H/SPOCD1/PIWIL4/THAP9/APOBEC3B/APOBEC3F/APOBEC3D/APOBEC3C/APOBEC3G/TEX15
BP	GO:0001522	pseudouridine synthesis	17	-0.630768	-1.67761	0.024325	0.024325	0.299185	4286	tags=47%, list=25%, signal=35%	TRUB1/RPUSD1/PUS1/NOP10/TRUB2/GAR1/PUS7/DKC1
BP	GO:0061448	connective tissue development	211	-0.296642	-1.22959	0.024327	0.024327	0.299185	2154	tags=21%, list=13%, signal=19%	FGFR3/ZNF516/COL3A1/SOX6/ID4/HYAL3/BMP8A/CREB3L2/ZMPSTE24/ADAMTS7/ZEB1/RB1/HOXB3/SH3PXD2B/MATN3/SOX5/COL5A1/EFEMP1/ARRDC3/BMP7/CSF1/XBP1/VPS13B/WNT7A/NCOA2/EXT1/SFRP2/SLC39A14/AMER1/BMPR1B/FGF2/IL6R/SULF2/HRAS/COL11A1/ARID5B/OSR2/TGFBR1/CHST11/MAF/NPPC/BMPR1A/HOXC4/WNT5A/ITGB8
CC	GO:0000803	sex chromosome	25	-0.53751	-1.55591	0.024397	0.024397	0.299754	3939	tags=44%, list=23%, signal=34%	SMARCB1/LRIF1/SMCHD1/UBE2B/SMC6/PLK4/ESCO2/PCGF3/XIST/PCGF5/RING1
CC	GO:0005770	late endosome	240	0.361099	1.31803	0.0245073	0.0245073	0.300605	3711	tags=28%, list=22%, signal=23%	ABCA5/HLA-DMA/SORL1/HLA-DMB/CHMP2A/MAGI2/LITAF/RAB7B/NBR1/CD74/APOE/TCIRG1/NTRK1/CTSH/TMEM9/RAB27B/TSPAN15/FYCO1/BST2/MAP2K1/MTM1/CHMP4C/RILP/VIPAS39/TF/YIPF2/SLC29A3/SLC9A9/SLC31A1/LAMTOR2/SNX14/CTSL/CLCN4/VAMP8/FIG4/LGMN/MCOLN3/AP5B1/VAMP5/ATP7B/LAPTM4A/VPS26B/PGA4/ATP13A4/MR1/TMEM25/UNC13D/ARL8A/ATP7A/STX8/VPS13C/LRAT/NMNAT2/PARM1/LRRK2/CHMP1B/SCARB2/TTPA/SNX16/PIKFYVE/CLCN3/CHMP4B/ABCA3/TMEM1…
BP	GO:0032543	mitochondrial translation	130	-0.337	-1.31654	0.0245139	0.0245139	0.300605	4233	tags=36%, list=25%, signal=27%	MRPL33/MRPL54/MRPS15/MRPS10/MRPL50/GADD45GIP1/MRPL48/MRPL30/MRPL36/MPV17L2/SARS2/GATB/MRPL21/NSUN3/AARS2/TRMT10C/MRPL32/MRPS33/MALSU1/MRPL35/LARS2/TRUB2/MRPS11/SHMT2/MRPS23/MRPL15/YARS2/MRPL13/MRPL17/MRPL47/MRPL27/RARS2/MRPS30/MRPL20/COA3/MRPS34/MRPL39/MRPS7/GATC/NGRN/MTRF1L/MRPL57/MRPS22/QRSL1/MRPL1/MTG1/PTCD3
CC	GO:0098850	extrinsic component of synaptic vesicle membrane	10	0.730087	1.57291	0.0247599	0.0247599	0.302127	1157	tags=30%, list=7%, signal=28%	ATP6V1B1/SYN1/ATP6V1A
BP	GO:0090670	RNA localization to Cajal body	19	-0.577428	-1.55981	0.0248065	0.0248065	0.302127	592	tags=42%, list=3%, signal=41%	TCP1/NOP10/EXOSC10/RUVBL1/CCT6A/DKC1/CCT5/CCT2
BP	GO:0090671	telomerase RNA localization to Cajal body	19	-0.577428	-1.55981	0.0248065	0.0248065	0.302127	592	tags=42%, list=3%, signal=41%	TCP1/NOP10/EXOSC10/RUVBL1/CCT6A/DKC1/CCT5/CCT2
BP	GO:0090672	telomerase RNA localization	19	-0.577428	-1.55981	0.0248065	0.0248065	0.302127	592	tags=42%, list=3%, signal=41%	TCP1/NOP10/EXOSC10/RUVBL1/CCT6A/DKC1/CCT5/CCT2
BP	GO:0090685	RNA localization to nucleus	19	-0.577428	-1.55981	0.0248065	0.0248065	0.302127	592	tags=42%, list=3%, signal=41%	TCP1/NOP10/EXOSC10/RUVBL1/CCT6A/DKC1/CCT5/CCT2
CC	GO:0030008	TRAPP complex	14	0.676376	1.60303	0.0248924	0.0248924	0.302127	1279	tags=21%, list=7%, signal=20%	TRAPPC11/TRAPPC6A/TRAPPC3
BP	GO:0050849	negative regulation of calcium-mediated signaling	15	0.673298	1.60227	0.0249345	0.0249345	0.302127	1289	tags=27%, list=8%, signal=25%	ATP2B4/MYOZ1/ACTN3/CHP1
BP	GO:0035630	bone mineralization involved in bone maturation	8	0.750573	1.51559	0.0249791	0.0249791	0.302127	2703	tags=50%, list=16%, signal=42%	ACTN3/IGF1/SNX10/GREM1
BP	GO:0046579	positive regulation of Ras protein signal transduction	43	0.496563	1.46348	0.025021	0.025021	0.302127	1740	tags=30%, list=10%, signal=27%	ALS2/RASGEF1A/ARHGEF3/F2RL1/LPAR6/NTRK1/F11R/IGF1/ADGRG1/RASGRF1/FGF10/MCF2L/PRAG1
BP	GO:0046578	regulation of Ras protein signal transduction	157	0.384308	1.34617	0.0250578	0.0250578	0.302127	4315	tags=36%, list=25%, signal=27%	STARD8/IQSEC2/IQSEC3/STARD13/ARFGEF3/OPHN1/ALS2/RASGEF1A/ARHGEF2/ARHGEF3/F2RL1/LPAR6/APOE/NTRK1/RALBP1/RALGPS1/F11R/IGF1/ADGRG1/ABL2/SH3BP1/KIF14/KANK2/RASGRF1/FGF10/DLC1/MCF2L/PSD4/ARHGDIB/PRAG1/ARHGEF28/ARHGAP44/DENND4C/ITGA3/SGSM3/CDC42SE1/FLCN/DENND4B/ARHGAP24/ROBO1/LPAR1/RASIP1/RASA4/RASGRP1/SQSTM1/GPR20/EPS8/ARRB1/EPS8L2/SRC/SPRY1/EPS8L1/ARHGAP42/ITGB1/RGL2/APOA1/FBXO8
MF	GO:0008506	sucrose:proton symporter activity	3	0.900667	1.42316	0.0250686	0.0250686	0.302127	622	tags=33%, list=4%, signal=32%	SLC45A3
MF	GO:0008515	sucrose transmembrane transporter activity	3	0.900667	1.42316	0.0250686	0.0250686	0.302127	622	tags=33%, list=4%, signal=32%	SLC45A3
MF	GO:0009669	sucrose:monoatomic cation symporter activity	3	0.900667	1.42316	0.0250686	0.0250686	0.302127	622	tags=33%, list=4%, signal=32%	SLC45A3
MF	GO:0015154	disaccharide transmembrane transporter activity	3	0.900667	1.42316	0.0250686	0.0250686	0.302127	622	tags=33%, list=4%, signal=32%	SLC45A3
MF	GO:0015157	oligosaccharide transmembrane transporter activity	3	0.900667	1.42316	0.0250686	0.0250686	0.302127	622	tags=33%, list=4%, signal=32%	SLC45A3
BP	GO:0015766	disaccharide transport	3	0.900667	1.42316	0.0250686	0.0250686	0.302127	622	tags=33%, list=4%, signal=32%	SLC45A3
BP	GO:0015770	sucrose transport	3	0.900667	1.42316	0.0250686	0.0250686	0.302127	622	tags=33%, list=4%, signal=32%	SLC45A3
BP	GO:0015772	oligosaccharide transport	3	0.900667	1.42316	0.0250686	0.0250686	0.302127	622	tags=33%, list=4%, signal=32%	SLC45A3
CC	GO:1905368	peptidase complex	105	-0.351944	-1.35032	0.0251679	0.0251679	0.303036	2269	tags=39%, list=13%, signal=34%	PSMA7/PSMD12/VCP/PSMB10/SPCS2/PIDD1/PSMA2/UBE3A/PSMA5/PSMB2/PSMD8/TAF9/PSMB7/PSMD1/PSMB6/PSMC6/PSMF1/PSMD14/SEC11C/CASP2/PSMD6/F3/PSME4/PSMA4/ENY2/PSME3/PSMC5/USP22/PSMA6/PSMC3/UBE3C/PSMD7/TRRAP/FAP/SPG7/PSMD11/PSMC4/PSMC2/ATXN7/SUPT3H/KAT2B
MF	GO:0035251	UDP-glucosyltransferase activity	8	-0.724781	-1.55707	0.0252167	0.0252167	0.303333	4114	tags=62%, list=24%, signal=48%	GYG1/UGGT1/UGGT2/ALG5/POGLUT1
BP	GO:0021891	olfactory bulb interneuron development	6	-0.794976	-1.57511	0.0252738	0.0252738	0.303663	135	tags=50%, list=1%, signal=50%	SLIT2/ROBO2/WNT5A
MF	GO:0036134	12-hydroxyheptadecatrienoic acid synthase activity	3	0.900245	1.42249	0.0253367	0.0253367	0.303663	904	tags=33%, list=5%, signal=32%	CYP2S1
BP	GO:0060419	heart growth	66	-0.387547	-1.38642	0.02537	0.02537	0.303663	2178	tags=24%, list=13%, signal=21%	MIR17HG/PDLIM5/PROX1/MAP2K4/FOXP1/TENM4/FGF2/S1PR1/HEG1/FGFR2/ERBB4/TGFBR1/SORBS2/BMPR1A/TGFB2/TGFBR3
CC	GO:0031143	pseudopodium	16	0.65302	1.569	0.0253978	0.0253978	0.303663	555	tags=25%, list=3%, signal=24%	MYOZ1/ACTN3/RAB25/F2RL1
BP	GO:0040029	epigenetic regulation of gene expression	145	-0.326188	-1.28373	0.0254029	0.0254029	0.303663	3823	tags=38%, list=22%, signal=30%	GLMN/LMNB2/LRIF1/UBR2/EP300/ZNF335/HAT1/CTR9/YTHDC1/SMCHD1/MBD3/GSK3A/WDR5/EHMT1/RIF1/RBM15B/EXOSC10/HMGA2/CTCF/CGGBP1/BMI1/PRMT7/PHF2/ARID1B/UHRF1/SCMH1/BAZ1A/EZH2/SMYD5/NOC2L/SMARCA5/ZMPSTE24/OGT/RB1/CREBZF/MORC2/KANSL1/TDG/LMNB1/TP53/EPC1/CDKN1C/MSL3/POLE3/METTL3/PCGF3/KMT2A/XIST/PPM1D/HMGB1/ATRX/USP7/PCGF5/BEND3/KAT2B
MF	GO:0051379	epinephrine binding	5	0.832372	1.48725	0.0254124	0.0254124	0.303663	1689	tags=60%, list=10%, signal=54%	ADRA2B/RNLS/ADRA2C
BP	GO:0035434	copper ion transmembrane transport	5	0.832537	1.48755	0.0254124	0.0254124	0.303663	2721	tags=80%, list=16%, signal=67%	SLC31A1/ATP7B/STEAP2/ATP7A
BP	GO:0048704	embryonic skeletal system morphogenesis	70	-0.390974	-1.40549	0.0254937	0.0254937	0.304346	1595	tags=29%, list=9%, signal=26%	NDST1/SETD2/HOXA2/ZEB1/HOXB3/MTHFD1L/HOXA4/BMP7/RDH10/EIF4A3/HOXB5/HOXD4/COL11A1/FGFR2/OSR2/TGFBR1/CHST11/HOXB4/WDR19/HOXC4
BP	GO:0001819	positive regulation of cytokine production	274	0.357363	1.31804	0.0255369	0.0255369	0.304574	3062	tags=29%, list=18%, signal=24%	OAS3/IFIH1/RNF135/SORL1/TRIM6/TRPV4/TLR5/ARHGEF2/GPSM3/RAB7B/IL17RC/TMEM106A/C3/MAPKAPK2/CD4/BTN3A2/FURIN/ARNT/CD74/IFI16/F2RL1/AGT/CD34/TNXB/CD200/CCDC88B/IRAK1/TRIM16/CHI3L1/TRIM56/HLA-E/PLCB1/IRF8/CD36/RBM47/ZP3/SPON2/TICAM1/ADORA2B/CARD11/ISG15/GATA3/CASP8/PSEN1/SYK/ZBTB7B/KPNA6/S100A13/SERPINF2/PELI1/HSPB1/HSPA1A/H19/MBP/CCBE1/PQBP1/FERMT1/SPN/PLA2R1/MAPK13/NFATC4/PDE4D/CD55/TNFSF4/SMAD3/APO…
BP	GO:0046633	alpha-beta T cell proliferation	26	0.575096	1.56658	0.0258077	0.0258077	0.306993	2891	tags=38%, list=17%, signal=32%	ELF4/HLA-E/CARD11/SYK/ZBTB7B/DOCK2/NDFIP1/CD55/TNFSF4/PRKCQ
BP	GO:0000459	exonucleolytic trimming involved in rRNA processing	9	-0.732354	-1.63231	0.0258126	0.0258126	0.306993	3498	tags=44%, list=20%, signal=35%	EXOSC2/EXOSC10/EXOSC8/EXOSC3
BP	GO:0000467	exonucleolytic trimming to generate mature 3'-end of 5.8S rRNA from tricistronic rRNA transcript (SSU-rRNA, 5.8S rRNA, LSU-rRNA)	9	-0.732354	-1.63231	0.0258126	0.0258126	0.306993	3498	tags=44%, list=20%, signal=35%	EXOSC2/EXOSC10/EXOSC8/EXOSC3
BP	GO:0002275	myeloid cell activation involved in immune response	50	0.502305	1.51582	0.0260216	0.0260216	0.309188	2628	tags=36%, list=15%, signal=31%	PTPN6/STXBP2/F2RL1/NMI/SLC18A2/DNASE1/TICAM1/ADORA2B/LYN/VAMP8/SYK/GAB2/GATA2/S100A13/SBNO2/FES/DOCK2/UNC13D
MF	GO:0030546	signaling receptor activator activity	210	0.364786	1.31365	0.026124	0.026124	0.309938	3786	tags=35%, list=22%, signal=28%	PTN/STC1/TIMP1/BMP3/EDA/AGT/CXCL16/IGF1/GPI/PDGFD/FGF8/MACC1/NBL1/ZP3/NRTN/SEMA6B/FGF10/SEMA3F/SEMA3B/CKLF/RLN2/WNT8B/TNFSF12/THPO/SEMA3E/NENF/DKK1/INHBE/ALKAL2/TNFSF13/SEMA6A/CXCL14/CMTM8/WNT6/EDN3/IL36RN/OSGIN2/FNDC5/BMP4/FGF12/PDGFA/NPY/BMP5/TNFSF9/WNT1/TNFSF4/SEMA4G/FGF11/GREM1/EFNA5/MDK/CHGB/JAG2/CD70/NDP/CCL2/ADM/NRG1/ADA2/NTF3/NTF4/SEMA6C/SPP1/THBS4/COPA/SEMA6D/MIF/GDF10/VEGFD/METRN/GDF11/…
BP	GO:0045948	positive regulation of translational initiation	23	-0.559614	-1.58668	0.0261814	0.0261814	0.309938	4889	tags=65%, list=29%, signal=47%	HABP4/YTHDF3/RPS6KB1/MTOR/YTHDF1/IMPACT/KHDRBS1/CDC123/LARP1/DNAJC3/YTHDF2/EIF2B5/POLR2D/METTL3/DHX29
BP	GO:0060045	positive regulation of cardiac muscle cell proliferation	18	-0.611153	-1.63317	0.0261908	0.0261908	0.309938	717	tags=33%, list=4%, signal=32%	MIR17HG/FGF2/FGFR2/ERBB4/BMPR1A/TGFBR3
BP	GO:0001818	negative regulation of cytokine production	161	0.38355	1.34895	0.026219	0.026219	0.309938	2590	tags=21%, list=15%, signal=18%	OAS3/SERPINB1/SLC2A10/ABCD1/ELF4/JAK3/PTPN6/NLRX1/FURIN/SIGIRR/F2RL1/CD34/CD200/LRRC32/BANK1/IGF1/NMI/TNFAIP3/ANXA4/CD2AP/BST2/OTUD5/PPM1B/ACP5/GATA3/OTUD7B/KLF4/CDH3/IL36RN/ANGPT1/NDFIP1/TNFSF4/HFE/APOA2
MF	GO:0017151	DEAD/H-box RNA helicase binding	7	0.788211	1.52842	0.0262212	0.0262212	0.309938	2584	tags=57%, list=15%, signal=49%	ETV3/POT1/AKAP8L/SMAD3
BP	GO:0017196	N-terminal peptidyl-methionine acetylation	8	-0.72049	-1.54785	0.0262321	0.0262321	0.309938	3002	tags=62%, list=18%, signal=52%	NAA15/NAA60/NAA38/NAA25/NAA16
BP	GO:0042987	amyloid precursor protein catabolic process	53	0.479975	1.46806	0.0263652	0.0263652	0.309938	3861	tags=34%, list=23%, signal=26%	SORL1/APOE/IGF1/APH1A/EFNA3/EFNA1/LYN/ADAM19/FLOT2/PSEN1/SLC2A13/GSAP/ROCK1/NCSTN/ABCA7/RANBP9/CSNK1E/CLU
BP	GO:0003018	vascular process in circulatory system	182	0.381685	1.35673	0.0263734	0.0263734	0.309938	3130	tags=30%, list=18%, signal=25%	SLC16A2/ATP1A2/ATP2B4/HTR1D/SLC44A1/SLC2A10/PTP4A3/ADRA2B/TRPV4/TJP3/NOS3/GJA5/ATP1B2/LEPR/F2RL1/AGT/ATP2A3/APOE/SLC38A5/SLC13A3/SLC22A5/TJP2/CD36/SLC7A8/BDKRB2/ADORA2B/ABCC1/ADORA1/NPR3/ADRA2C/FOXC1/RHOA/PLA2G6/SERPINF2/SLC2A13/SOD3/PDE2A/EDN3/KCNA5/ANGPT1/RAMP2/SLC29A1/ROCK1/SLC2A3/DRD5/P2RY2/SLC8A2/FAAH/OCLN/ADM/FOXC2/EDNRA/CTNNBIP1/RGS2
BP	GO:0006106	fumarate metabolic process	3	0.899434	1.42121	0.0264091	0.0264091	0.309938	269	tags=33%, list=2%, signal=33%	FH
MF	GO:0050698	proteoglycan sulfotransferase activity	3	-0.898327	-1.49537	0.0264509	0.0264509	0.309938	299	tags=67%, list=2%, signal=66%	GAL3ST4/CHST3
CC	GO:0031902	late endosome membrane	128	0.39568	1.36658	0.0264534	0.0264534	0.309938	4440	tags=36%, list=26%, signal=27%	ABCA5/HLA-DMA/SORL1/HLA-DMB/CHMP2A/LITAF/RAB7B/NTRK1/TMEM9/RAB27B/TSPAN15/CHMP4C/RILP/YIPF2/SLC29A3/SLC9A9/LAMTOR2/SNX14/CLCN4/VAMP8/FIG4/MCOLN3/LAPTM4A/ATP13A4/MR1/ARL8A/STX8/VPS13C/CHMP1B/SCARB2/SNX16/PIKFYVE/CLCN3/CHMP4B/ABCA3/TMEM106B/PMEL/PLD3/ATP10B/CHMP7/RAB27A/CHMP2B/ABHD6/LAMP2/PLD1/VPS37A
BP	GO:0070315	G1 to G0 transition involved in cell differentiation	5	0.830503	1.48391	0.0264549	0.0264549	0.309938	226	tags=20%, list=1%, signal=20%	RNF112
BP	GO:0045921	positive regulation of exocytosis	65	0.457199	1.43757	0.0264695	0.0264695	0.309938	3665	tags=35%, list=21%, signal=28%	CHMP2A/SDC4/S100A10/F2RL1/RAB27B/ZP3/SYT7/DOC2B/ADORA2B/EXPH5/VAMP8/SYK/SYTL4/VSNL1/GAB2/PLA2G6/GATA2/UNC13D/KCNB1/STXBP5/STXBP1/CFTR/IL4R
MF	GO:0017069	snRNA binding	46	-0.431044	-1.44794	0.0265722	0.0265722	0.309938	4971	tags=39%, list=29%, signal=28%	CCNT2/SNRPA1/GEMIN5/HEXIM1/PRPF4/SART3/PRPF8/MEPCE/TOE1/SNRPD3/LSM7/RBM41/ISG20/RBM22/EIF5A/SNRPB2/DDX21/DDX39B
MF	GO:0016624	oxidoreductase activity, acting on the aldehyde or oxo group of donors, disulfide as acceptor	8	0.749172	1.51276	0.026582	0.026582	0.309938	1847	tags=50%, list=11%, signal=45%	PDHA1/OGDHL/DHTKD1/BCKDHA
BP	GO:0052372	modulation by symbiont of entry into host	39	0.527942	1.54543	0.0265844	0.0265844	0.309938	529	tags=28%, list=3%, signal=27%	FUCA2/LGALS1/TRIM25/TRIM6/TRIM34/TMPRSS2/LY6E/TRIM68/CD4/FURIN/CD74
BP	GO:0036230	granulocyte activation	18	0.646717	1.60761	0.0265904	0.0265904	0.309938	3004	tags=39%, list=18%, signal=32%	STXBP2/F2RL1/TRAF3IP2/DNASE1/SYK/PRKCD/PREX1
BP	GO:0060671	epithelial cell differentiation involved in embryonic placenta development	3	0.897575	1.41827	0.0266772	0.0266772	0.309938	1756	tags=100%, list=10%, signal=90%	SPINT2/GRHL2/ST14
BP	GO:0060672	epithelial cell morphogenesis involved in placental branching	3	0.897575	1.41827	0.0266772	0.0266772	0.309938	1756	tags=100%, list=10%, signal=90%	SPINT2/GRHL2/ST14
MF	GO:0015665	alcohol transmembrane transporter activity	3	0.899004	1.42053	0.0266772	0.0266772	0.309938	1466	tags=67%, list=9%, signal=61%	STRA6/ABCA4
BP	GO:1903406	regulation of P-type sodium:potassium-exchanging transporter activity	3	0.899113	1.4207	0.0266772	0.0266772	0.309938	722	tags=67%, list=4%, signal=64%	ATP1B1/FXYD2
BP	GO:1903408	positive regulation of P-type sodium:potassium-exchanging transporter activity	3	0.899113	1.4207	0.0266772	0.0266772	0.309938	722	tags=67%, list=4%, signal=64%	ATP1B1/FXYD2
BP	GO:1902930	regulation of alcohol biosynthetic process	32	0.55014	1.56418	0.0267334	0.0267334	0.309938	1475	tags=19%, list=9%, signal=17%	MBTPS2/ERLIN1/H6PD/APOE/DKK3/PTH1R
BP	GO:0045939	negative regulation of steroid metabolic process	19	0.610787	1.5479	0.0267339	0.0267339	0.309938	3774	tags=47%, list=22%, signal=37%	ERLIN1/APOE/ATP1A1/DKK3/BMP5/INSIG1/INSIG2/SNAI1/WNT4
BP	GO:0002369	T cell cytokine production	19	0.611732	1.55029	0.0267339	0.0267339	0.309938	3540	tags=42%, list=21%, signal=33%	TNFRSF1B/GATA3/CD55/TNFSF4/HFE/DENND1B/B2M/SMAD7
BP	GO:0002724	regulation of T cell cytokine production	19	0.611732	1.55029	0.0267339	0.0267339	0.309938	3540	tags=42%, list=21%, signal=33%	TNFRSF1B/GATA3/CD55/TNFSF4/HFE/DENND1B/B2M/SMAD7
BP	GO:0050892	intestinal absorption	23	0.597946	1.58261	0.0268305	0.0268305	0.309938	2689	tags=35%, list=16%, signal=29%	PLS1/SCARB1/F11R/TJP2/CD36/VIL1/APOA2/AKR1C1
MF	GO:0031072	heat shock protein binding	110	-0.349962	-1.35598	0.0268535	0.0268535	0.309938	1780	tags=19%, list=10%, signal=17%	CDK5/CHORDC1/HDAC2/DNAJC8/DNAJC9/BAX/STIP1/HSPA2/HSPA8/HTT/HIKESHI/DNAJB12/TFRC/DNAJB6/NR3C1/TSC1/HSPA9/PPID/DNAJA1/DNAJC7/SLC12A2
MF	GO:0000099	sulfur amino acid transmembrane transporter activity	10	-0.695551	-1.59387	0.0269016	0.0269016	0.309938	4575	tags=90%, list=27%, signal=66%	SLC25A12/SLC25A13/SLC7A11/MFSD12/SLC38A7/SLC43A2/SLC1A2/CTNS/SLC1A4
BP	GO:0000056	ribosomal small subunit export from nucleus	8	-0.718133	-1.54279	0.026909	0.026909	0.309938	3426	tags=62%, list=20%, signal=50%	LTV1/XPO1/RIOK2/RAN/NUP88
BP	GO:0007613	memory	102	0.417238	1.3995	0.0269601	0.0269601	0.309938	3811	tags=32%, list=22%, signal=25%	PTN/SERPINF1/PGRMC1/APOE/RGS14/PLCB1/KLK8/RASGRF1/ITGA8/ITPR3/PSEN1/CRTC1/PAK6/LGMN/PLA2G6/FOXO6/NFATC4/ITGA3/ATXN1L/MDK/SLC8A2/MECP2/ITGA5/BRINP1/NTF3/ATXN1/LRRN4/NTF4/ABCA7/SCN2A/SYT11/SGK1/SLC8A3
BP	GO:0006689	ganglioside catabolic process	5	0.829075	1.48136	0.0269787	0.0269787	0.309938	1851	tags=80%, list=11%, signal=71%	HEXB/GM2A/NEU3/NEU1
MF	GO:0052723	inositol hexakisphosphate 1-kinase activity	4	0.862915	1.45111	0.0270258	0.0270258	0.309938	974	tags=50%, list=6%, signal=47%	IP6K3/PPIP5K1
MF	GO:0052724	inositol hexakisphosphate 3-kinase activity	4	0.862915	1.45111	0.0270258	0.0270258	0.309938	974	tags=50%, list=6%, signal=47%	IP6K3/PPIP5K1
BP	GO:2001013	epithelial cell proliferation involved in renal tubule morphogenesis	4	-0.856047	-1.50969	0.027027	0.027027	0.309938	960	tags=50%, list=6%, signal=47%	LGR4/LGR5
BP	GO:0016556	mRNA modification	28	-0.503142	-1.51468	0.0270738	0.0270738	0.309938	3817	tags=46%, list=22%, signal=36%	DNAJB11/TRUB1/PUS1/TRMT10C/TRUB2/TRMT61A/TRMT6/HNRNPAB/WTAP/PUS7/METTL3/NSUN2/DKC1
BP	GO:2000193	positive regulation of fatty acid transport	12	0.70896	1.6288	0.027078	0.027078	0.309938	3557	tags=75%, list=21%, signal=59%	PTGES/FABP3/TNFRSF11A/PLA2G4A/P2RX4/PLA2G6/PLA2R1/MAP2K6/MIF
CC	GO:0120293	dynein axonemal particle	13	-0.643076	-1.58084	0.0270872	0.0270872	0.309938	3664	tags=46%, list=21%, signal=36%	WDR18/DNAAF4/HSP90AB1/RUVBL1/STIP1/DNAAF2
BP	GO:0048485	sympathetic nervous system development	18	0.643488	1.59958	0.0270874	0.0270874	0.309938	3049	tags=39%, list=18%, signal=32%	NTRK1/SEMA3F/GATA3/TFAP2B/TP63/PLXNA4/EDNRA
MF	GO:0044323	retinoic acid-responsive element binding	5	-0.821099	-1.5423	0.0270901	0.0270901	0.309938	330	tags=80%, list=2%, signal=78%	RXRB/RARA/ZNF536/NR2F1
BP	GO:0032941	secretion by tissue	24	0.575389	1.53658	0.0270961	0.0270961	0.309938	4988	tags=58%, list=29%, signal=41%	SLC4A5/TRAF3IP2/FGF10/ADORA1/NPR3/VAMP8/PRICKLE1/P2RY2/NR1H3/COPA/ADA/PPP3CA/ATG5/CYBA
BP	GO:0034139	regulation of toll-like receptor 3 signaling pathway	8	0.748146	1.51069	0.0271163	0.0271163	0.309938	2178	tags=50%, list=13%, signal=44%	F2RL1/TNFAIP3/PELI1/WDFY1
BP	GO:0034097	response to cytokine	608	0.3132	1.20878	0.0271399	0.0271399	0.309938	3056	tags=23%, list=18%, signal=20%	SLC25A5/OAS3/USP18/ADIPOR1/IFIH1/PTP4A3/KDM5B/TRIM25/TIMP1/TRIM6/JAK3/PDE1B/ARHGEF2/PTPN6/RBMX/RAB7B/NPNT/IL17RC/PIAS3/RFFL/MAPKAPK2/CD4/MX1/STXBP2/ALAD/LEPR/CD74/SIGIRR/IFI16/F2RL1/PLSCR1/RNF113A/TCIRG1/JARID2/EFHC2/RAB20/SPOCK2/CXCL16/ETV3/IRAK1/TNFAIP3/HES1/MX2/XIAP/HK2/BST2/CHI3L1/PARP9/TRIM56/PFKP/FLNB/EPOR/PID1/SLC22A5/PARP14/UBD/IFNLR1/PLCB1/TRAF3IP2/IRF8/RBM47/RARG/IMPDH2/TRAF5/SNX10/ILDR…
CC	GO:0071565	nBAF complex	14	-0.632051	-1.58841	0.0271848	0.0271848	0.31017	2433	tags=50%, list=14%, signal=43%	SS18L1/DPF1/SMARCB1/ARID1B/SMARCC2/SMARCE1/ACTB
MF	GO:0008526	phosphatidylinositol transfer activity	9	-0.729474	-1.6259	0.0272173	0.0272173	0.310261	2527	tags=67%, list=15%, signal=57%	C2CD2L/PITPNB/PITPNM1/PITPNM2/PITPNC1/PLTP
BP	GO:0006869	lipid transport	293	0.351553	1.30245	0.0273204	0.0273204	0.311155	3676	tags=29%, list=21%, signal=23%	CRABP2/ABCA5/SPNS2/SLCO1A2/KDM5B/ABCD1/GRAMD1C/ESYT2/APOC1/PRELID2/PROCA1/SCARB1/FURIN/AGT/PLSCR1/APOE/SLC13A3/STRA6/GM2A/STARD10/ATP8B3/ANO9/SLC27A2/NAXE/APOL6/CD36/ANO3/BDKRB2/C1QTNF1/SYT7/GRAMD1B/PTGES/SLCO2A1/ABCA4/OSBP2/SERPINA5/ABCC1/PLA2G12A/LIPC/TMEM30B/FABP3/TNFRSF11A/SLC10A3/APOLD1/APOL2/ZDHHC5/SYK/XKR8/PLA2G4A/P2RX4/XKR5/ATP8B1/PLA2G6/OSBPL10/PLA2G4F/SREBF2/PLA2R1/APOA2/SLC43A3/OSBPL7/…
BP	GO:0003222	ventricular trabecula myocardium morphogenesis	11	-0.677232	-1.57644	0.0273457	0.0273457	0.311163	390	tags=55%, list=2%, signal=53%	DLL4/MED1/HEG1/TGFBR1/BMPR1A/TGFB2
CC	GO:0031258	lamellipodium membrane	20	-0.569269	-1.56568	0.0273903	0.0273903	0.311229	921	tags=35%, list=5%, signal=33%	CFL1/PDPN/ITGAV/FAP/APC2/SLC39A6/ANTXR1
MF	GO:0042054	histone methyltransferase activity	59	-0.403708	-1.41999	0.0274035	0.0274035	0.311229	3447	tags=39%, list=20%, signal=31%	METTL22/WDR5/EHMT1/SETD7/PRDM2/PRMT7/KMT2C/SETD2/EZH2/PRMT5/SETBP1/SMYD5/PRMT6/EEF2KMT/N6AMT1/SUV39H2/KMT5A/PRDM13/PRMT1/SETMAR/KMT2A/SETD4/MECOM
BP	GO:0007173	epidermal growth factor receptor signaling pathway	95	0.424406	1.4133	0.0274254	0.0274254	0.311229	2384	tags=22%, list=14%, signal=19%	PTPN3/MVP/GRB7/KIF16B/REPS2/PLAUR/AGT/IFI6/CBLC/NEU3/WDR54/VIL1/ADORA1/RHBDF2/PSEN1/SHC1/PRICKLE1/FAM83B/GPRC5A/RNF115/SOX9
MF	GO:0042803	protein homodimerization activity	545	0.318005	1.22222	0.0275132	0.0275132	0.311945	3536	tags=27%, list=21%, signal=22%	RBPMS/FBXO4/XPNPEP1/HEYL/FMR1/ABCD1/TRIM6/RAP1GAP/HOOK1/TRIM34/MTMR1/NFS1/ALS2/XDH/PGRMC1/MEF2D/RAG1/S100A10/GCA/LHPP/TRIM68/PEX11B/CD4/PDLIM4/ARNT/CHEK2/APOE/NTRK1/DNPH1/MYOM1/ACOX2/RAB11FIP4/F11R/IRAK1/MASP1/MYOM3/HES1/GGCT/BST2/EPHX2/BNIP3/NR6A1/NLGN4X/CPQ/PRTFDC1/MMAA/KCNH2/CHMP4C/AOC1/PAPSS1/S100A16/BHLHE40/CIB2/TARS2/WDR54/DSCAML1/CITED1/AMBP/HSD17B4/VIL1/MAP3K9/ABCB10/STOM/PTH1R/S100A6/EXD…
BP	GO:0016554	cytidine to uridine editing	7	0.785109	1.52241	0.0275548	0.0275548	0.312136	3684	tags=100%, list=22%, signal=79%	APOBEC3H/RBM47/APOBEC3B/APOBEC3F/APOBEC3D/APOBEC3C/APOBEC3G
BP	GO:0042501	serine phosphorylation of STAT protein	8	-0.717041	-1.54044	0.027586	0.027586	0.312209	1780	tags=50%, list=10%, signal=45%	GGNBP2/CDK5/RET/LIF
BP	GO:0031443	fast-twitch skeletal muscle fiber contraction	3	0.895897	1.41562	0.0277523	0.0277523	0.313213	450	tags=33%, list=3%, signal=32%	ACTN3
BP	GO:0061713	anterior neural tube closure	3	0.896421	1.41645	0.0277523	0.0277523	0.313213	1473	tags=67%, list=9%, signal=61%	FOLR1/GRHL2
BP	GO:0006458	'de novo' protein folding	38	-0.481774	-1.56343	0.0277781	0.0277781	0.313213	3188	tags=32%, list=19%, signal=26%	DNAJB1/HSPE1/UGGT1/BAG1/SELENOF/HSPA2/HSPA8/DNAJB12/HSPA9/CCT2/HSPH1/DNAJC7
BP	GO:0006363	termination of RNA polymerase I transcription	3	-0.895666	-1.49094	0.0277987	0.0277987	0.313213	1696	tags=100%, list=10%, signal=90%	ZMPSTE24/CAVIN1
BP	GO:0039019	pronephric nephron development	3	-0.895137	-1.49006	0.0277987	0.0277987	0.313213	104	tags=100%, list=1%, signal=99%	AHI1/SEC61A1
MF	GO:0016884	carbon-nitrogen ligase activity, with glutamine as amido-N-donor	10	-0.69209	-1.58594	0.0279429	0.0279429	0.314284	3949	tags=80%, list=23%, signal=62%	CPS1/GATB/GMPS/NADSYN1/ASNS/GATC/QRSL1/PFAS
BP	GO:0010631	epithelial cell migration	251	0.363271	1.33099	0.0279435	0.0279435	0.314284	2766	tags=25%, list=16%, signal=21%	ADIPOR1/PTN/ATP2B4/STARD13/PTP4A3/SERPINF1/STC1/LGALS8/PLXND1/NOS3/DUSP10/RAB25/SCARB1/FAT2/GLUL/AGT/APOE/EPB41L4B/CTSH/GPI/BCAS3/ANLN/SRPX2/SH3BP1/ADAMTS9/KANK2/FUT1/RAB13/FGF10/VIL1/STAT5A/KDR/HDAC5/EFNA1/ID1/TACSTD2/GATA3/TNFSF12/HAS2/P2RX4/RHOA/LGMN/MARVELD3/KLF4/GATA2/SP100/HSPB1/CCBE1/MCC/BMP4/ANGPT1/SOX9/FERMT1/DCN/ITGA3/ROCK1/WDPCP/GREM1/PXN/PFN2/MECP2/MIA3
BP	GO:0033182	regulation of histone ubiquitination	6	-0.789734	-1.56472	0.0279878	0.0279878	0.314502	3456	tags=67%, list=20%, signal=53%	OTUB1/TRIP12/UBR5/UBE2N
BP	GO:0045723	positive regulation of fatty acid biosynthetic process	13	0.681101	1.58616	0.0280134	0.0280134	0.314511	3301	tags=54%, list=19%, signal=43%	ABCD1/CD74/RGN/SLC45A3/MLXIPL/LPGAT1/NR1H3
BP	GO:1903037	regulation of leukocyte cell-cell adhesion	221	0.368822	1.33412	0.0280905	0.0280905	0.314967	3200	tags=25%, list=19%, signal=21%	NKAP/LGALS1/HLA-DMA/HLA-DMB/JAK3/SOX13/HLA-DOA/DUSP10/SDC4/PTPN6/RAG1/CD4/CD74/HLA-DQB1/FCHO1/SMARCD2/CCDC88B/LRRC32/IRAK1/IGF1/HES1/ABL2/HLA-E/ALOX5/ZP3/CARD11/LYN/GATA3/FLOT2/SYK/HAS2/RHOA/ASS1/ZBTB7B/KLF4/PELI1/FUT4/BMP4/SPN/TNFSF9/NDFIP1/CD55/TNFSF4/HFE/NCK1/MDK/MIA3/CD70/CD46/CCL2/SIRPA/PRKCQ/B2M/RPS3/CHST2/ADAM8
BP	GO:0038127	ERBB signaling pathway	109	0.41792	1.41012	0.028104	0.028104	0.314967	2384	tags=21%, list=14%, signal=18%	PTPN3/MVP/GRB7/KIF16B/REPS2/PLAUR/AGT/IFI6/CBLC/NEU3/WDR54/ERBB3/VIL1/ADORA1/RHBDF2/PSEN1/SHC1/PRICKLE1/LGMN/FAM83B/GPRC5A/RNF115/SOX9
BP	GO:0106049	regulation of cellular response to osmotic stress	10	0.723721	1.5592	0.0281737	0.0281737	0.315189	1251	tags=30%, list=7%, signal=28%	ARHGEF2/MICU1/BDKRB2
BP	GO:1902931	negative regulation of alcohol biosynthetic process	10	0.724781	1.56148	0.0281737	0.0281737	0.315189	2478	tags=40%, list=14%, signal=34%	ERLIN1/APOE/DKK3/BMP5
BP	GO:2001300	lipoxin metabolic process	3	0.893719	1.41218	0.0282912	0.0282912	0.316106	1822	tags=100%, list=11%, signal=89%	PTGR1/ALOX5/ALOX15
BP	GO:0034248	regulation of amide metabolic process	414	-0.262913	-1.16223	0.0283057	0.0283057	0.316106	3825	tags=29%, list=22%, signal=23%	LARP4/YTHDF1/EIF5B/RARA/RTN4/IMPACT/DPH3/TNRC6A/MPV17L2/PPP1CA/CNOT3/ATXN2/RNF139/PAIP1/PA2G4/NSUN3/TARBP2/TRMT10C/CNOT10/EXOSC2/GIGYF2/YBX1/DUS3L/KHDRBS1/TMED2/GSK3A/SSB/AKT1/KHSRP/MALSU1/SYNCRIP/RBM3/TRUB2/TIGAR/DCP1A/CDC123/SHMT2/CNOT6/SOX4/PER2/CSDE1/DPH2/EIF4E3/LARP1/MRPL13/EIF3B/TYMS/DNAJC3/SAMD4A/PAIP2/EIF4G1/SAMD4B/QKI/DPH7/PLXNB2/EIF2B2/ABCE1/MSI2/GSPT1/ITGA2/NOLC1/COA3/YTHDF2/CAPRIN1/NT…
BP	GO:0071042	nuclear polyadenylation-dependent mRNA catabolic process	4	-0.854801	-1.50749	0.0284219	0.0284219	0.316269	1503	tags=75%, list=9%, signal=68%	EXOSC9/PNPT1/EXOSC8
BP	GO:0071047	polyadenylation-dependent mRNA catabolic process	4	-0.854801	-1.50749	0.0284219	0.0284219	0.316269	1503	tags=75%, list=9%, signal=68%	EXOSC9/PNPT1/EXOSC8
BP	GO:0046596	regulation of viral entry into host cell	34	0.538654	1.54703	0.028518	0.028518	0.316269	2843	tags=47%, list=17%, signal=39%	LGALS1/TRIM25/TRIM6/TRIM34/TMPRSS2/LY6E/TRIM68/CD4/FURIN/CD74/TMPRSS4/TRIM38/TRIM58/GSN/TRIM22/MID2
BP	GO:0002697	regulation of immune effector process	192	0.372806	1.33206	0.0285263	0.0285263	0.316269	2826	tags=27%, list=17%, signal=22%	MICB/DDX60/TRIM6/HLA-DMB/JAK3/LITAF/DUSP10/PTPN6/C3/NLRX1/MAPKAPK2/STXBP2/CD74/F2RL1/GPI/BST2/HLA-E/CD36/SPINK5/ZP3/SPON2/DNASE1/STAT6/TICAM1/ADORA2B/ACP5/TAP2/HLA-B/TNFRSF1B/LYN/GATA3/VAMP8/SYK/GAB2/ZBTB7B/TNFSF13/GATA2/MYO18A/SERPINB9/FES/ANGPT1/NDFIP1/MR1/SUSD4/CD55/TNFSF4/HFE/APOA2/UNC13D/HK1/CD46
BP	GO:0043171	peptide catabolic process	15	0.667245	1.58786	0.0285274	0.0285274	0.316269	2702	tags=53%, list=16%, signal=45%	XPNPEP1/LTA4H/DPEP1/CTSH/CPQ/ERAP1/ENPEP/TPP1
MF	GO:0050218	propionate-CoA ligase activity	4	0.859547	1.44545	0.0286001	0.0286001	0.316269	1649	tags=75%, list=10%, signal=68%	ACSS3/ACSS2/ACSM3
BP	GO:0015910	long-chain fatty acid import into peroxisome	4	0.859597	1.44553	0.0286001	0.0286001	0.316269	173	tags=25%, list=1%, signal=25%	ABCD1
BP	GO:0071651	positive regulation of chemokine (C-C motif) ligand 5 production	4	0.860552	1.44714	0.0286001	0.0286001	0.316269	277	tags=25%, list=2%, signal=25%	TRPV4
BP	GO:0042270	protection from natural killer cell mediated cytotoxicity	4	0.860767	1.4475	0.0286001	0.0286001	0.316269	2245	tags=75%, list=13%, signal=65%	HLA-E/HLA-B/SERPINB9
BP	GO:0048703	embryonic viscerocranium morphogenesis	9	-0.726417	-1.61908	0.0286221	0.0286221	0.316269	2258	tags=56%, list=13%, signal=48%	NDST1/HOXA2/MTHFD1L/RDH10/CHST11
BP	GO:0008406	gonad development	156	-0.317311	-1.26161	0.0286443	0.0286443	0.316269	1580	tags=23%, list=9%, signal=21%	SOX8/CSDE1/KITLG/DHX37/WNT2B/MMP2/CBL/IDH1/EIF2B2/TAF4/HYAL3/CASP2/EIF2B5/FANCA/LRP2/BAX/FNDC3A/RDH10/FER/SFRP2/BMPR1B/BOK/SAFB2/PATZ1/SF1/SDC1/ARID5B/ATRX/TGFBR1/PTX3/BCL2/NPPC/TGFB2/ROBO2/WDR19/WNT5A
MF	GO:0003747	translation release factor activity	6	-0.786731	-1.55877	0.0286663	0.0286663	0.316269	1994	tags=83%, list=12%, signal=74%	MRPL58/GSPT2/GSPT1/MTRF1L/ETF1
MF	GO:0008079	translation termination factor activity	6	-0.786731	-1.55877	0.0286663	0.0286663	0.316269	1994	tags=83%, list=12%, signal=74%	MRPL58/GSPT2/GSPT1/MTRF1L/ETF1
MF	GO:0046332	SMAD binding	68	-0.382499	-1.36769	0.0286884	0.0286884	0.316269	2048	tags=32%, list=12%, signal=29%	FOS/PURB/IPO7/SMAD4/HMGA2/MEN1/PAX6/COL3A1/SMURF2/EID2/MEF2A/HIPK2/TCF12/JUN/TGFBRAP1/BMPR1B/ANKRD1/TGFBR1/DDX5/BMPR1A/SMAD6/TGFBR3
MF	GO:0003950	NAD+ ADP-ribosyltransferase activity	19	0.608043	1.54094	0.0286959	0.0286959	0.316269	3730	tags=42%, list=22%, signal=33%	PARP12/ART5/PARP9/PARP14/PARP1/PARP2/PARP16/SIRT4
BP	GO:0008584	male gonad development	97	-0.357844	-1.35129	0.0288597	0.0288597	0.317797	1455	tags=18%, list=8%, signal=16%	FANCA/LRP2/BAX/FNDC3A/FER/SFRP2/BOK/SAFB2/PATZ1/SF1/SDC1/ARID5B/ATRX/TGFBR1/BCL2/TGFB2/WNT5A
MF	GO:0008469	histone arginine N-methyltransferase activity	8	-0.715445	-1.53701	0.0289399	0.0289399	0.318126	2605	tags=50%, list=15%, signal=42%	PRMT7/PRMT5/PRMT6/PRMT1
BP	GO:2000145	regulation of cell motility	740	0.305951	1.19064	0.0289555	0.0289555	0.318126	3632	tags=27%, list=21%, signal=22%	LAMA2/ADIPOR1/GRB7/PTN/ATP2B4/SPNS2/ARHGAP4/STARD13/SERPINF1/STC1/TIMP1/SORL1/SRCIN1/GCNT2/TRPV4/PLXND1/NOS3/SPINT2/MAGI2/MOSPD2/DUSP10/ARHGEF2/SDC4/ROR2/GPSM3/CARMIL2/PRR5L/RAB25/RFFL/ATP1B2/SCARB1/CD74/FBLN1/GLUL/CAMK1D/F2RL1/AGT/RGN/CLDN3/APOE/EPB41L4B/DPEP1/TNXB/CD200/CTSH/LAMB1/SPOCK2/CLDN19/CXCL16/IGF1/ABHD2/GPI/BCAS3/PDGFD/FGF8/ADGRG1/BST2/SHTN1/ABL2/NUMB/CLDN4/SRPX2/ZNF703/SH3BP1/PLCB1/AD…
BP	GO:0060075	regulation of resting membrane potential	9	0.739728	1.55954	0.0289732	0.0289732	0.318126	4279	tags=89%, list=25%, signal=67%	KCNK5/KCNK6/PSEN1/KCNJ2/KCNJ10/KCNK3/NALCN/KCNK1
BP	GO:0046486	glycerolipid metabolic process	299	0.346724	1.28376	0.0290613	0.0290613	0.318126	4433	tags=30%, list=26%, signal=23%	IP6K3/SLC44A1/SLC44A2/SORL1/MTMR1/DPM3/APOC1/C3/SCARB1/LPCAT1/RGN/PLSCR1/APOE/TNXB/DDHD2/PLCB2/ABHD2/PNPLA3/AGMO/MTM1/MTMR7/LPCAT4/PLCB1/PIP4K2C/SLC44A4/PI4KB/BPNT1/DGKK/PIP5K1A/DGAT2/SERINC5/LIPC/FABP3/ALOX15/PLA2G4A/FIG4/PLA2G6/LPIN2/HDHD5/PIGB/INPP4B/OCRL/ETNK2/PIK3C2B/OSBPL10/PLA2G4F/PIGC/PDGFA/SLC30A5/INSIG1/SOCS2/APOA2/PTPMT1/MTMR3/PGAP3/MECP2/FAAH/ACSL3/SH3YL1/INSIG2/MGLL/LPGAT1/PNPLA4/ITP…
BP	GO:0048659	smooth muscle cell proliferation	106	-0.342575	-1.31472	0.029067	0.029067	0.318126	2078	tags=20%, list=12%, signal=18%	CDKN1A/ITGA2/NPR1/TPM1/CALCRL/FOXP1/JUN/NR4A3/CNN1/FGF2/S1PR1/IL6R/IGF1R/SF1/FGFR2/CX3CL1/NPPC/BMPR1A/CDH13/GJA1/THBS1
MF	GO:0140939	histone H4 methyltransferase activity	11	-0.673862	-1.5686	0.0291099	0.0291099	0.318126	2605	tags=64%, list=15%, signal=54%	PRMT7/PRMT5/SMYD5/PRMT6/KMT5A/PRMT1/SETD4
MF	GO:0016298	lipase activity	80	0.438011	1.42485	0.0291322	0.0291322	0.318126	4371	tags=34%, list=26%, signal=25%	PROCA1/DDHD2/PLCB2/ABHD2/NCEH1/PNPLA3/DDHD1/ASPG/PLCB1/BDKRB2/PLA2G12A/LIPC/SMPDL3B/PLA2G4A/PLA2G6/GDPD5/PLA2G4F/FAAH/EDNRA/MGLL/PNPLA4/PLD3/NOTUM/PNPLA8/ABHD6/PLD1/PLA2G3
BP	GO:0043129	surfactant homeostasis	12	0.706883	1.62403	0.0291411	0.0291411	0.318126	3599	tags=50%, list=21%, signal=40%	LPCAT1/CTSH/ITGB6/KDR/EPAS1/ABCA3
MF	GO:0042134	rRNA primary transcript binding	3	-0.891966	-1.48478	0.0291465	0.0291465	0.318126	1853	tags=100%, list=11%, signal=89%	CAVIN1/RPF1
CC	GO:0034455	t-UTP complex	3	-0.891651	-1.48426	0.0291465	0.0291465	0.318126	1096	tags=67%, list=6%, signal=62%	UTP4/NOL11
BP	GO:0045321	leukocyte activation	580	0.316052	1.2185	0.0291667	0.0291667	0.318126	3200	tags=23%, list=19%, signal=19%	SLC25A5/NKAP/MICB/MFNG/NFATC2/HPRT1/LGALS1/HLA-DMA/HMGB3/ELF4/RAB29/HLA-DMB/JAK3/SOX13/HLA-DOA/DUSP10/SDC4/PTPN6/RAG1/TMEM106A/KIF13B/CD4/STXBP2/LEPR/CD74/F2RL1/PLSCR1/HLA-DQB1/TCIRG1/NTRK1/CD200/FCHO1/SMARCD2/CCDC88B/LRRC32/BANK1/IGF1/NMI/TNFAIP3/HES1/BST2/LCP1/SLC18A2/ABL2/HLA-E/UBD/TRAF3IP2/ITGB6/IRF8/BCL11B/SPINK5/CD79B/IMPDH2/ZP3/FGF10/DNASE1/IGBP1/STAT6/TICAM1/ADORA2B/EXO1/TNFRSF1B/CARD11/S…
MF	GO:0016814	hydrolase activity, acting on carbon-nitrogen (but not peptide) bonds, in cyclic amidines	25	0.574356	1.54793	0.0293069	0.0293069	0.318955	3830	tags=52%, list=22%, signal=40%	AMPD3/APOBEC3H/GDA/ADAR/ADARB1/APOBEC3B/APOBEC3F/ADA2/ADAL/APOBEC3D/APOBEC3C/APOBEC3G/ADA
MF	GO:0070990	snRNP binding	9	-0.724409	-1.61461	0.0293244	0.0293244	0.318955	2905	tags=56%, list=17%, signal=46%	LEMD3/STRAP/SNRPD1/SNRPB2/RBM39
BP	GO:0007270	neuron-neuron synaptic transmission	6	-0.783724	-1.55281	0.0293447	0.0293447	0.318955	1762	tags=33%, list=10%, signal=30%	VDAC1/KIF1B
MF	GO:0030613	oxidoreductase activity, acting on phosphorus or arsenic in donors	3	0.892605	1.41042	0.0293689	0.0293689	0.318955	1149	tags=67%, list=7%, signal=62%	GSTO2/GSTO1
MF	GO:0030614	oxidoreductase activity, acting on phosphorus or arsenic in donors, disulfide as acceptor	3	0.892605	1.41042	0.0293689	0.0293689	0.318955	1149	tags=67%, list=7%, signal=62%	GSTO2/GSTO1
BP	GO:0007611	learning or memory	224	0.360766	1.30402	0.0294811	0.0294811	0.319624	3839	tags=29%, list=22%, signal=23%	ATP1A2/PTN/SERPINF1/PDE1B/PGRMC1/RAG1/AGT/APOE/NTRK1/NRXN3/DDHD2/STRA6/GPI/GM2A/NLGN4X/RGS14/PLCB1/THRA/KLK8/RASGRF1/OPRL1/ITGA8/ITPR3/PSEN1/CRTC1/PAK6/DKK1/LGMN/PLA2G6/CNTN2/GATM/NRXN2/FOXO6/NFATC4/ITGA3/DRD5/ATXN1L/POMK/MDK/SLC8A2/MECP2/TANC1/ITGA5/PRKN/BRINP1/B2M/MAN2B1/NPTX2/NTF3/ELAVL4/CNTNAP2/NLGN3/NCSTN/ATXN1/LRRN4/NTF4/PRKCG/ABCA7/PPP1R9B/SCN2A/SYT11/SGK1/SLC8A3/GRPR/ARL6IP5
BP	GO:0016053	organic acid biosynthetic process	224	0.361855	1.30796	0.0294811	0.0294811	0.319624	3628	tags=27%, list=21%, signal=22%	CRABP2/ATP2B4/LTA4H/PRKAB2/ABCD1/HAAO/APOC1/ERLIN1/CD74/GLUL/RGN/ELOVL7/SLC45A3/GLUD2/SEPHS2/ABHD2/HSD17B10/SLC27A2/ALOX5/PLOD2/MTR/PRKAG1/MGST3/PTGES/OXSM/SERINC5/LIPC/ACSM3/ALOX15/SYK/DPYD/PLA2G4A/ASS1/MLXIPL/PLA2G4F/GATM/CBR1/WDTC1/HSD17B8/CYP27A1/INSIG1/CBR4/ACACB/PYCR2/OSBPL7/OSBP/INSIG2/NR1D1/HACD4/TRIB3/HSD3B7/GSTM4/SDSL/MGLL/LPGAT1/NR1H3/GGT1/PTGS1/MIF/NANP/PTGIS
BP	GO:0008203	cholesterol metabolic process	103	0.421297	1.41284	0.0295536	0.0295536	0.320135	2590	tags=19%, list=15%, signal=17%	ABCA5/CYP11A1/FMO5/MBTPS2/APOC1/ERLIN1/SCARB1/LEPR/FDPS/APOE/HSD17B7/EPHX2/PMVK/DGAT2/LIPC/APOL2/SREBF2/CYP27A1/INSIG1/APOA2
BP	GO:1905605	positive regulation of blood-brain barrier permeability	5	0.825857	1.47561	0.029598	0.029598	0.320341	2894	tags=80%, list=17%, signal=66%	TJP3/TJP2/ANGPT1/OCLN
BP	GO:0032200	telomere organization	153	-0.316884	-1.2603	0.0296611	0.0296611	0.320646	3936	tags=33%, list=23%, signal=25%	NABP2/GNL3/ATR/MAPKAPK5/TCP1/INO80B/NSMCE3/HAT1/NFRKB/NOP10/PINX1/ERCC1/MAP3K4/HSP90AB1/RIF1/SLX1A/XRCC6/EXOSC10/APEX1/RAD51D/XRCC5/TNKS/SMC6/RECQL4/TERF2IP/SMG1/PCNA/EZH2/RTEL1/RUVBL1/HNRNPA2B1/ACTR8/ERCC4/PPP1R10/SMG6/HNRNPC/GAR1/HNRNPD/ACTL6A/MYC/INO80/CCT6A/YLPM1/DKC1/CCT5/ATRX/DCLRE1C/USP7/CCT2/GNL3L
BP	GO:0070293	renal absorption	19	0.606263	1.53643	0.029677	0.029677	0.320646	4611	tags=63%, list=27%, signal=46%	FOLR1/CLDN4/KLHL3/HAS2/GSN/AQP3/EDNRA/CLCNKB/SLC15A2/SGK1/GAS6/KIRREL1
MF	GO:0022836	gated channel activity	196	0.367155	1.31328	0.0297974	0.0297974	0.320951	4403	tags=40%, list=26%, signal=30%	KCNE3/CACNA1F/TRPV4/CLIC6/KCND1/TMEM63B/KCNT2/CLCN5/KCNK6/KCNJ11/GRIK5/TRPM2/KCNAB2/CACNG8/TMC6/CACNB3/RYR1/CACNA1I/KCNH2/GRIN2D/GRID2/SCN4A/ANO10/CACNA1D/TMEM63C/CLIC5/CACNG6/SCN1A/GABRB2/TMEM150C/SCNN1A/ITPR3/CLCN4/KCNC3/P2RX4/GRIA3/MCOLN3/CACNA1S/KCNV1/KCNA5/SCN3A/TMC7/CACNA2D3/KCNB1/CACNA2D4/CHRNB1/TRPM8/KCND3/CLCNKB/TMC4/SCN4B/KCNN2/KCNIP2/CFTR/CLCN3/SCN1B/CHRNA4/CLIC1/SCN2A/HVCN1/KCNJ6/KCND…
MF	GO:0022839	monoatomic ion gated channel activity	196	0.367155	1.31328	0.0297974	0.0297974	0.320951	4403	tags=40%, list=26%, signal=30%	KCNE3/CACNA1F/TRPV4/CLIC6/KCND1/TMEM63B/KCNT2/CLCN5/KCNK6/KCNJ11/GRIK5/TRPM2/KCNAB2/CACNG8/TMC6/CACNB3/RYR1/CACNA1I/KCNH2/GRIN2D/GRID2/SCN4A/ANO10/CACNA1D/TMEM63C/CLIC5/CACNG6/SCN1A/GABRB2/TMEM150C/SCNN1A/ITPR3/CLCN4/KCNC3/P2RX4/GRIA3/MCOLN3/CACNA1S/KCNV1/KCNA5/SCN3A/TMC7/CACNA2D3/KCNB1/CACNA2D4/CHRNB1/TRPM8/KCND3/CLCNKB/TMC4/SCN4B/KCNN2/KCNIP2/CFTR/CLCN3/SCN1B/CHRNA4/CLIC1/SCN2A/HVCN1/KCNJ6/KCND…
BP	GO:2001279	regulation of unsaturated fatty acid biosynthetic process	8	0.74216	1.49861	0.029801	0.029801	0.320951	529	tags=25%, list=3%, signal=24%	ABCD1/CD74
BP	GO:0050870	positive regulation of T cell activation	152	0.3804	1.32799	0.0298068	0.0298068	0.320951	3200	tags=27%, list=19%, signal=22%	NKAP/LGALS1/HLA-DMA/HLA-DMB/JAK3/SOX13/HLA-DOA/DUSP10/PTPN6/RAG1/CD4/CD74/HLA-DQB1/FCHO1/SMARCD2/CCDC88B/IGF1/HES1/ABL2/HLA-E/ZP3/CARD11/LYN/GATA3/FLOT2/SYK/RHOA/ZBTB7B/TNFSF9/CD55/TNFSF4/NCK1/MDK/CD70/CD46/CCL2/SIRPA/PRKCQ/B2M/RPS3/ADAM8
CC	GO:1990204	oxidoreductase complex	99	0.418642	1.404	0.0298353	0.0298353	0.320984	3542	tags=20%, list=21%, signal=16%	PDHA1/NDUFB11/LDHA/OGDHL/NDUFA1/PDK1/ETFB/IDH3G/NDUFS2/BCKDHA/GPD2/P4HA1/NDUFS4/HSD17B8/CBR4/UQCRH/OGDH/SDHC/NDUFS5/UQCRB
BP	GO:0032204	regulation of telomere maintenance	102	-0.344681	-1.31112	0.0298682	0.0298682	0.321016	4017	tags=38%, list=23%, signal=29%	ATM/NABP2/GNL3/ATR/MAPKAPK5/TCP1/INO80B/NSMCE3/NFRKB/PINX1/ERCC1/MAP3K4/SLX1A/EXOSC10/XRCC5/TNKS/SMC6/TERF2IP/SMG1/RTEL1/RUVBL1/HNRNPA2B1/ACTR8/ERCC4/PPP1R10/SMG6/HNRNPC/HNRNPD/ACTL6A/MYC/INO80/CCT6A/YLPM1/DKC1/CCT5/ATRX/USP7/CCT2/GNL3L
BP	GO:0098661	inorganic anion transmembrane transport	74	0.445264	1.42873	0.029902	0.029902	0.321016	3571	tags=34%, list=21%, signal=27%	SLC12A6/CLIC6/SLC12A8/CLCN5/BEST4/ANO9/CLDN4/ANO10/ANO3/CLIC5/GABRB2/SLC26A9/SLC25A30/CLCN4/FXYD3/SLC25A14/TTYH2/UCP2/ANO2/ANO5/CLCNKB/SLC26A11/CFTR/CLCN3/CLIC1
BP	GO:0002440	production of molecular mediator of immune response	137	0.388833	1.3477	0.0299168	0.0299168	0.321016	3062	tags=27%, list=18%, signal=22%	HLA-DMA/TRIM6/HLA-DMB/JAK3/HLA-DOA/LITAF/NLRX1/MAPKAPK2/CD74/F2RL1/HLA-DQB1/GPI/BST2/HLA-E/TRAF3IP2/CD36/SPINK5/SPON2/STAT6/TICAM1/EXO1/ACP5/TNFRSF1B/GATA3/SYK/TNFSF13/UNG/ANGPT1/NDFIP1/CD55/TNFSF4/HFE/APOA2/HK1/RNF168/DENND1B/B2M
BP	GO:0099504	synaptic vesicle cycle	175	0.370242	1.31315	0.0299401	0.0299401	0.321016	3467	tags=29%, list=20%, signal=23%	FMR1/ATP6V1B1/OPHN1/PACSIN1/STX3/SYN1/FBXL20/RAB27B/GRIK5/SYN2/ITSN2/SLC18A2/NLGN4X/SV2B/GRIPAP1/ATP6AP1/SNAP47/ATP6V1A/SYT7/SYT12/AP3M2/VAMP4/DOC2B/RIMS1/PSEN1/AP3S2/SLC32A1/SNAPIN/SH3GL3/SV2A/SNCG/DTNBP1/DNAJC6/NPY/ROCK1/PFN2/ATP6AP2/SCRN1/DDC/ATP6V1E1/LRRK2/STXBP5/PRKN/AP2B1/FCHO2/NLGN3/LPAR1/ATP6V1G2/PRKCG/STXBP1/CLCN3
BP	GO:0051216	cartilage development	154	-0.313236	-1.24637	0.0299653	0.0299653	0.321016	2154	tags=21%, list=13%, signal=18%	FGFR3/COL3A1/SOX6/HYAL3/BMP8A/CREB3L2/ZMPSTE24/ADAMTS7/ZEB1/RB1/HOXB3/MATN3/SOX5/EFEMP1/BMP7/WNT7A/EXT1/SFRP2/SLC39A14/BMPR1B/FGF2/SULF2/COL11A1/OSR2/TGFBR1/CHST11/MAF/NPPC/BMPR1A/HOXC4/WNT5A/ITGB8
BP	GO:1902652	secondary alcohol metabolic process	110	0.417131	1.40817	0.0300693	0.0300693	0.321561	2590	tags=20%, list=15%, signal=17%	ABCA5/CYP11A1/FMO5/MBTPS2/APOC1/ERLIN1/SCARB1/LEPR/FDPS/APOE/HSD17B7/EPHX2/PMVK/IDH3G/DGAT2/LIPC/APOL2/CYP2R1/SREBF2/CYP27A1/INSIG1/APOA2
BP	GO:0033006	regulation of mast cell activation involved in immune response	21	0.611323	1.57811	0.0300694	0.0300694	0.321561	3665	tags=57%, list=21%, signal=45%	PTPN6/STXBP2/ADORA2B/LYN/VAMP8/SYK/GAB2/GATA2/FES/UNC13D/STXBP1/IL4R
BP	GO:0007159	leukocyte cell-cell adhesion	239	0.355001	1.29522	0.0300926	0.0300926	0.321561	3200	tags=25%, list=19%, signal=21%	NKAP/LGALS1/HLA-DMA/HLA-DMB/JAK3/SOX13/HLA-DOA/DUSP10/SDC4/PTPN6/RAG1/CD4/CD74/HLA-DQB1/FCHO1/SMARCD2/CCDC88B/LRRC32/F11R/IRAK1/IGF1/HES1/ABL2/HLA-E/ALOX5/ZP3/CARD11/LYN/GATA3/SLC39A8/FLOT2/SYK/HAS2/RHOA/ASS1/ZBTB7B/KLF4/PELI1/FUT4/BMP4/SPN/TNFSF9/NDFIP1/ROCK1/CD55/TNFSF4/HFE/NCK1/MDK/MIA3/CD70/CD46/CCL2/SIRPA/PRKCQ/ITGA5/B2M/RPS3/CHST2/ADAM8
BP	GO:0003100	regulation of systemic arterial blood pressure by endothelin	5	0.824754	1.47364	0.0301218	0.0301218	0.321601	2167	tags=60%, list=13%, signal=52%	NOS3/RHOA/EDN3
BP	GO:0006836	neurotransmitter transport	162	0.372579	1.31374	0.0301932	0.0301932	0.321974	4890	tags=35%, list=29%, signal=25%	ATP1A2/FMR1/FER1L4/ICA1/GRM4/SLC6A12/STX3/STXBP2/SYN1/FBXL20/GRIK5/SYN2/SLC18A2/SV2B/SNAP47/SYT7/SYT12/DOC2B/RIMS1/PSEN1/SLC32A1/SNAPIN/SV2A/SNCG/DTNBP1/NRXN2/NPY/SLC29A1/PFN2/MCTP2/DDC/SLC5A7/LRRK2/STXBP5/PRKN/PRKCG/STXBP1/SLC6A3/SLC18B1/SYT11/PNKD/CAMK2A/KCNJ10/RIMS4/SYNJ1/NOS1/SLC1A6/ITGB1/SLC6A11/STX1B/SYP/SLC6A8/TPRG1L/SLC29A2/PRRT2/SYNGR3/SYN3
BP	GO:0120178	steroid hormone biosynthetic process	30	0.551856	1.55508	0.0302077	0.0302077	0.321974	3869	tags=47%, list=23%, signal=36%	CYP11A1/H6PD/HSD17B7/ATP1A1/DKK3/DHRS11/HSD17B11/HSD17B8/BMP5/ADM/DAB2/HSD17B6/WNT4/SRD5A3
CC	GO:0005871	kinesin complex	43	0.489029	1.44128	0.030335	0.030335	0.323058	2067	tags=26%, list=12%, signal=23%	KIF16B/KIF20A/KIF13B/KIF2C/KIF19/KIF27/KIF14/KIFAP3/DISC1/KIF21B/KIF12
CC	GO:0005732	sno(s)RNA-containing ribonucleoprotein complex	29	-0.500459	-1.51017	0.0304603	0.0304603	0.324119	2557	tags=27%, list=15%, signal=23%	MPHOSPH10/RRP9/NOLC1/RPP30/GAR1/DKC1/NOP56/NOP58
BP	GO:0060406	positive regulation of penile erection	3	-0.890613	-1.48253	0.0304943	0.0304943	0.324208	1566	tags=100%, list=9%, signal=91%	OXTR/EDNRB
BP	GO:0048839	inner ear development	151	0.382068	1.33031	0.030787	0.030787	0.326206	3082	tags=32%, list=18%, signal=26%	ATP6V1B1/SDC4/PLS1/HPN/MAPKAPK2/MYO7A/PDZD7/HES1/FGF8/STRC/HOXA1/MYO3B/CTHRC1/SLC44A4/SIX1/FGF10/GABRB2/USH1G/MYO15A/PTK7/HEY2/ITGA8/FREM2/DLX5/GATA3/ESRP1/EYA4/EYA1/ATP8B1/GATA2/MCOLN3/DLX6/WHRN/BMP4/SOX9/PDGFA/WNT1/TBX3/INSIG1/STOX1/WDPCP/PAX2/JAG2/TFAP2A/SLITRK6/ROR1/INSIG2/GRHL3
BP	GO:0006995	cellular response to nitrogen starvation	10	0.716862	1.54442	0.0308067	0.0308067	0.326206	295	tags=20%, list=2%, signal=20%	MAP1LC3C/GABARAPL1
BP	GO:0043562	cellular response to nitrogen levels	10	0.716862	1.54442	0.0308067	0.0308067	0.326206	295	tags=20%, list=2%, signal=20%	MAP1LC3C/GABARAPL1
BP	GO:0032060	bleb assembly	10	0.718591	1.54814	0.0308067	0.0308067	0.326206	3221	tags=50%, list=19%, signal=41%	ANLN/EMP3/ROCK1/EMP2/LPAR1
BP	GO:0002764	immune response-regulating signaling pathway	258	0.35015	1.28534	0.0308219	0.0308219	0.326206	3623	tags=27%, list=21%, signal=21%	MICB/OAS3/TSPAN6/NFATC2/IFIH1/RNF135/DDX60/RAB29/TIFA/TLR5/PTPN6/RAB7B/NLRX1/MAPKAPK2/BTN3A2/F2RL1/PLSCR1/HLA-DQB1/CTSH/FCHO1/EPG5/BANK1/IRAK1/NMI/TNFAIP3/XIAP/CACNB3/PRKCH/CD36/SPG21/CD79B/SEC14L1/TICAM1/CARD11/LYN/GATA3/PSEN1/ZDHHC5/SYK/SMPDL3B/BIRC3/FYB2/PLA2G6/VAV3/PELI1/WDFY1/HSPA1A/PDE4D/CD247/COLEC12/BTN3A3/TYRO3/GBP1/PRKCQ/DENND1B/PRKCD/NR1D1/IKBKG/RPS3/NR1H3/PUM2/SLC15A2/RAB11FIP2/BTN2A2…
BP	GO:0046666	retinal cell programmed cell death	4	-0.850415	-1.49976	0.030863	0.030863	0.326206	2565	tags=100%, list=15%, signal=85%	BAX/FGF2/BCL2
MF	GO:0004792	thiosulfate sulfurtransferase activity	4	-0.850358	-1.49966	0.030863	0.030863	0.326206	793	tags=100%, list=5%, signal=95%	TST/MPST/MOCS3
BP	GO:0051345	positive regulation of hydrolase activity	425	0.32397	1.23264	0.0309498	0.0309498	0.32685	3996	tags=31%, list=23%, signal=25%	PPP1R15B/TBC1D1/RGS9/FAM162A/CTSV/RAP1GAP/ARHGAP25/TBC1D8B/ALS2/RASGEF1A/MAGI2/XDH/NPNT/S100A10/RAP1GAP2/IFI16/F2RL1/AGT/ATP2A3/C6orf89/RGN/CLDN3/RGS10/NTRK1/CD200/CTSH/RALBP1/RALGPS1/ARHGEF19/AIFM1/TBC1D2/PLCB2/F11R/BCAS3/UACA/APH1A/TBC1D2B/ABL2/ARHGEF5/ARHGEF15/CLDN4/SH3BP1/RGS14/ARAP2/EFNA3/RGS16/GRTP1/RASGRF1/TBC1D7/DLC1/BCL2L13/PIP5K1A/TBC1D26/KHDC1/EPHA1/ARAP1/ARHGAP29/EFNA1/LYN/SGSM1/CASP8…
BP	GO:0002833	positive regulation of response to biotic stimulus	194	0.366691	1.31035	0.0309893	0.0309893	0.326993	3622	tags=28%, list=21%, signal=22%	OAS3/TSPAN6/IFIH1/RNF135/DDX60/TRIM6/TIFA/TLR5/RAB7B/NLRX1/MAPKAPK2/IFI16/F2RL1/PLSCR1/EPG5/IRAK1/NMI/TNFAIP3/XIAP/PARP9/TRIM56/HLA-E/CD36/RBM47/SEC14L1/TICAM1/LYN/ZDHHC5/IKBKE/SYK/EMILIN2/SMPDL3B/BIRC3/PELI1/WDFY1/HSPA1A/PQBP1/MR1/COLEC12/TYRO3/USP27X/POLR3C/NR1D1/EMILIN1/ADAM8/NR1H3/PUM2/SLC15A2/RAB11FIP2/TRIL/MAP2K6/MIF/MAPKAPK3/RASGRP1/TNIP1
BP	GO:1990314	cellular response to insulin-like growth factor stimulus	6	-0.782046	-1.54949	0.0310409	0.0310409	0.327265	2773	tags=67%, list=16%, signal=56%	SYAP1/CRK/SLC25A33/IGF1R
BP	GO:0030099	myeloid cell differentiation	292	0.345931	1.28299	0.0311111	0.0311111	0.327731	2745	tags=23%, list=16%, signal=20%	SLC25A5/NKAP/HMGB3/CFLAR/PDE1B/TFE3/SH3PXD2A/ROR2/KLF10/PTPN6/RAB7B/PIAS3/CD4/ARNT/CD74/IFI16/F2RL1/TCIRG1/CD109/UBD/RACGAP1/ITGB6/ATP6AP1/IRF8/THRA/NRROS/RARG/SNX10/WASF2/DNASE2/TF/ABCB10/ADAR/CSF3R/SNRK/ISG15/LYN/PARP1/GATA3/CASP8/TNFRSF11A/THPO/DYRK3/PSEN1/TRIM58/GAB2/UFL1/LTBR/GATA2/MITF/SLC25A40/HSPA1A/SBNO2/CASP10/FES/BMP4/EPAS1/SLC9B2/LRRK1/TMEM14C/PITHD1/NDFIP1/FLVCR1/MB/FAXDC2/HAX1/UCP2
CC	GO:0000126	transcription factor TFIIIB complex	3	-0.890057	-1.4816	0.0311682	0.0311682	0.327786	1351	tags=67%, list=8%, signal=61%	BRF1/BDP1
MF	GO:0046625	sphingolipid binding	20	-0.561839	-1.54525	0.0311682	0.0311682	0.327786	1762	tags=35%, list=10%, signal=31%	VDAC1/MAP1LC3B/PLEKHA8/EPDR1/VDAC2/S1PR1/PLTP
BP	GO:2000757	negative regulation of peptidyl-lysine acetylation	15	-0.608025	-1.56969	0.0313924	0.0313924	0.329251	2033	tags=40%, list=12%, signal=35%	HINT2/TAF7/NOC2L/HDAC2/KLF15/SET
BP	GO:0061003	positive regulation of dendritic spine morphogenesis	15	-0.607991	-1.5696	0.0313924	0.0313924	0.329251	2931	tags=53%, list=17%, signal=44%	PAFAH1B1/STAU2/RELN/BAIAP2/DBN1/CAPRIN1/CUX2/LRP8
BP	GO:0032306	regulation of prostaglandin secretion	8	0.74001	1.49427	0.0314118	0.0314118	0.329251	4371	tags=88%, list=26%, signal=65%	PTGES/TNFRSF11A/PLA2G4A/P2RX4/MAP2K6/MIF/PLA2G3
BP	GO:0032308	positive regulation of prostaglandin secretion	8	0.74001	1.49427	0.0314118	0.0314118	0.329251	4371	tags=88%, list=26%, signal=65%	PTGES/TNFRSF11A/PLA2G4A/P2RX4/MAP2K6/MIF/PLA2G3
BP	GO:0080182	histone H3-K4 trimethylation	14	-0.622835	-1.56525	0.0315635	0.0315635	0.330124	1333	tags=71%, list=8%, signal=66%	WDR82/ARID4A/KMT2D/SETD1A/ZNF335/CTR9/NFYC/KMT2A/NFKBIZ/BEND3
CC	GO:0000813	ESCRT I complex	11	-0.668538	-1.5562	0.0315798	0.0315798	0.330124	441	tags=27%, list=3%, signal=27%	MVB12B/UBAP1L/VPS37B
BP	GO:0010994	free ubiquitin chain polymerization	9	0.730209	1.53947	0.0315833	0.0315833	0.330124	3056	tags=56%, list=18%, signal=46%	RNF135/TRIM6/PINK1/PRKN/TRIM32
BP	GO:0070307	lens fiber cell development	12	-0.659731	-1.57808	0.0315996	0.0315996	0.330124	1776	tags=42%, list=10%, signal=37%	PROX1/ATF4/WNT7A/BFSP1/VIM
BP	GO:0051647	nucleus localization	25	-0.525783	-1.52197	0.0316555	0.0316555	0.330253	4423	tags=52%, list=26%, signal=39%	MTOR/TMEM201/SYNE2/LMNB2/DCTN1/PAFAH1B1/DYNC1H1/NUDC/DOCK7/PCM1/LMNB1/CLMN/FHOD1
BP	GO:0002820	negative regulation of adaptive immune response	29	0.565226	1.57499	0.0316643	0.0316643	0.330253	4053	tags=45%, list=24%, signal=34%	JAK3/PTPN6/ALOX15/ZBTB7B/NDFIP1/SUSD4/TNFSF4/HFE/CD46/AHR/SMAD7/IL4R/NCKAP1L
BP	GO:0050670	regulation of lymphocyte proliferation	126	0.404925	1.39214	0.0317227	0.0317227	0.330587	5048	tags=43%, list=29%, signal=30%	NFATC2/HLA-DMB/JAK3/SDC4/PTPN6/CD74/CCDC88B/LRRC32/IGF1/HES1/HLA-E/ZP3/FGF10/TICAM1/TNFRSF1B/CARD11/RASSF5/LYN/SYK/ZBTB7B/VAV3/PELI1/BMP4/SPN/TNFSF9/NDFIP1/CD55/TNFSF4/NCK1/CD70/CD46/PRLR/PRKCQ/RPS3/BID/AHR/BTN2A2/MIF/ADA/BST1/SHH/NCKAP1L/WNT3A/TGFBR2/INPP5D/PPP3CA/TNFRSF13C/TNFRSF21/IGFBP2/VTCN1/PKN1/PNP/EFNB1/TIRAP
BP	GO:0046100	hypoxanthine metabolic process	4	0.856692	1.44065	0.0317487	0.0317487	0.330587	356	tags=50%, list=2%, signal=49%	HPRT1/XDH
BP	GO:0050671	positive regulation of lymphocyte proliferation	79	0.428063	1.3933	0.0318547	0.0318547	0.331419	5048	tags=48%, list=29%, signal=34%	NFATC2/HLA-DMB/JAK3/CD74/CCDC88B/IGF1/HES1/HLA-E/ZP3/FGF10/TICAM1/CARD11/SYK/VAV3/PELI1/TNFSF9/CD55/TNFSF4/NCK1/CD70/CD46/PRLR/PRKCQ/RPS3/MIF/ADA/BST1/SHH/NCKAP1L/WNT3A/TGFBR2/PPP3CA/TNFRSF13C/IGFBP2/VTCN1/PNP/EFNB1/TIRAP
BP	GO:0032944	regulation of mononuclear cell proliferation	129	0.39013	1.35001	0.032041	0.032041	0.333082	4079	tags=33%, list=24%, signal=26%	NFATC2/HLA-DMB/JAK3/SDC4/PTPN6/CD74/CCDC88B/LRRC32/IGF1/HES1/HLA-E/ZP3/FGF10/TICAM1/TNFRSF1B/CARD11/RASSF5/LYN/SYK/ZBTB7B/VAV3/PELI1/BMP4/SPN/TNFSF9/NDFIP1/CD55/TNFSF4/NCK1/CD70/CD46/PRLR/PRKCQ/RPS3/BID/AHR/BTN2A2/MIF/ADA/BST1/SHH/NCKAP1L/WNT3A
BP	GO:0034650	cortisol metabolic process	9	0.729363	1.53769	0.0321053	0.0321053	0.333476	3774	tags=56%, list=22%, signal=43%	CYP11A1/H6PD/DKK3/BMP5/WNT4
BP	GO:0060411	cardiac septum morphogenesis	61	-0.386818	-1.36191	0.0322038	0.0322038	0.334224	2227	tags=33%, list=13%, signal=29%	ZFPM1/NOTCH2/FZD1/MIR17HG/MDM2/PROX1/JAG1/LRP2/BMP7/TP53/FGFRL1/FGFR2/TGFBR1/BMPR1A/TGFB2/SMAD6/PARVA/ROBO2/TGFBR3/WNT5A
BP	GO:2000146	negative regulation of cell motility	237	0.354138	1.29291	0.0322581	0.0322581	0.334329	3557	tags=30%, list=21%, signal=24%	ADIPOR1/ATP2B4/ARHGAP4/STARD13/SERPINF1/STC1/TIMP1/SPINT2/MAGI2/DUSP10/ATP1B2/CD74/FBLN1/RGN/CLDN3/APOE/DPEP1/CD200/CLDN19/ABHD2/ADGRG1/BST2/PLCB1/ADAMTS9/NBL1/DLC1/PTPRU/EPHA1/HDAC5/ADORA1/TACSTD2/ARHGDIB/GATA3/EMILIN2/RHOA/MARVELD3/CDH1/ADARB1/KLF4/PADI2/SP100/MITF/MCC/BMP4/FUZ/DCN/BMP5/IGFBP5/PTPRT/SRGAP2/TIE1/PLXNB3/GREM1/PFN2/MECP2/MIA3/NGFR/CCL2/CYP1B1/FLCN/STK24/EMILIN1/DAG1/ROBO1/SUDS3/PI…
BP	GO:0030808	regulation of nucleotide biosynthetic process	27	0.561855	1.53944	0.0323197	0.0323197	0.334329	2962	tags=48%, list=17%, signal=40%	NOS3/PDK1/PPARGC1A/PID1/ADORA2B/GUCA1A/RD3/PARP1/AK4/PINK1/H19/PDK3/FLCN
BP	GO:1900371	regulation of purine nucleotide biosynthetic process	27	0.561855	1.53944	0.0323197	0.0323197	0.334329	2962	tags=48%, list=17%, signal=40%	NOS3/PDK1/PPARGC1A/PID1/ADORA2B/GUCA1A/RD3/PARP1/AK4/PINK1/H19/PDK3/FLCN
BP	GO:0140353	lipid export from cell	27	0.562244	1.54051	0.0323197	0.0323197	0.334329	5193	tags=67%, list=30%, signal=47%	KDM5B/AGT/C1QTNF1/PTGES/TNFRSF11A/PLA2G4A/P2RX4/SPP1/DAB2/MAP2K6/MIF/FZD4/SELENOM/PLA2G3/NMB/POMC/TMF1/CRY2
BP	GO:0010594	regulation of endothelial cell migration	138	0.386922	1.34026	0.0323675	0.0323675	0.334549	2468	tags=23%, list=14%, signal=20%	PTN/ATP2B4/STARD13/SERPINF1/STC1/NOS3/SCARB1/GLUL/AGT/APOE/GPI/BCAS3/SRPX2/SH3BP1/ADAMTS9/FUT1/STAT5A/KDR/HDAC5/EFNA1/GATA3/P2RX4/RHOA/LGMN/KLF4/GATA2/SP100/HSPB1/CCBE1/BMP4/ANGPT1/DCN
BP	GO:0046546	development of primary male sexual characteristics	98	-0.354414	-1.33793	0.032426	0.032426	0.334879	1455	tags=17%, list=8%, signal=16%	FANCA/LRP2/BAX/FNDC3A/FER/SFRP2/BOK/SAFB2/PATZ1/SF1/SDC1/ARID5B/ATRX/TGFBR1/BCL2/TGFB2/WNT5A
CC	GO:0031428	box C/D RNP complex	7	-0.759839	-1.55905	0.0324715	0.0324715	0.335076	2259	tags=57%, list=13%, signal=50%	RRP9/NOLC1/NOP56/NOP58
CC	GO:0097386	glial cell projection	31	0.548956	1.55704	0.0325751	0.0325751	0.335594	4268	tags=45%, list=25%, signal=34%	NFASC/FMR1/ATP1B2/GLUL/ADGRG1/LCP1/PINK1/SLC2A13/CRB1/AQP4/ABCA7/SCN7A/KCNJ10/ITGB1
BP	GO:0002118	aggressive behavior	4	-0.848413	-1.49623	0.0326067	0.0326067	0.335594	191	tags=50%, list=1%, signal=49%	KIRREL3/GCNT4
MF	GO:0044020	histone H4R3 methyltransferase activity	4	-0.848078	-1.49564	0.0326067	0.0326067	0.335594	2605	tags=100%, list=15%, signal=85%	PRMT5/PRMT6/PRMT1
BP	GO:0018206	peptidyl-methionine modification	14	-0.621163	-1.56104	0.0326582	0.0326582	0.335594	2022	tags=50%, list=12%, signal=44%	NAA15/NAA60/METAP1D/NAA38/NAA25/PDF/NAA16
BP	GO:0070665	positive regulation of leukocyte proliferation	91	0.421738	1.39107	0.0327189	0.0327189	0.335594	5048	tags=48%, list=29%, signal=34%	NFATC2/HLA-DMB/JAK3/CD74/CCDC88B/IGF1/HES1/BST2/HLA-E/ZP3/FGF10/TICAM1/CARD11/LYN/SYK/VAV3/PELI1/TNFSF9/CD55/TNFSF4/NCK1/CD70/CD46/PRLR/PRKCQ/RPS3/MIF/ADA/BST1/SHH/NCKAP1L/WNT3A/TGFBR2/PPP3CA/TNFRSF13C/KIT/IGFBP2/CSF2RA/VTCN1/NMB/CSF1R/PNP/EFNB1/TIRAP
BP	GO:0045541	negative regulation of cholesterol biosynthetic process	5	0.821237	1.46735	0.032741	0.032741	0.335594	629	tags=40%, list=4%, signal=39%	ERLIN1/APOE
BP	GO:0090206	negative regulation of cholesterol metabolic process	5	0.821237	1.46735	0.032741	0.032741	0.335594	629	tags=40%, list=4%, signal=39%	ERLIN1/APOE
BP	GO:0106119	negative regulation of sterol biosynthetic process	5	0.821237	1.46735	0.032741	0.032741	0.335594	629	tags=40%, list=4%, signal=39%	ERLIN1/APOE
BP	GO:0006874	intracellular calcium ion homeostasis	211	0.359469	1.29595	0.0327609	0.0327609	0.335594	2759	tags=21%, list=16%, signal=18%	ATP1A2/ATP2B4/HEXB/STC1/APLNR/TRPV4/CALB2/PTPN6/ATP1B1/XK/SLC24A1/ATP2A3/RGN/APOE/TCIRG1/TRPM2/PLCB2/MICU1/BNIP3/RYR1/SV2B/PLCB1/GSTO1/ATP2B2/TNNI3/PTH1R/DISC1/ADORA1/LYN/PSEN1/NOL3/MCOLN3/SV2A/EDN3/BCAP31/ATP7B/TMCO1/TRPC3/NPY/PDE4D/ATP13A4/SLC8B1/DRD5/SLC35G1/SLC8A2
CC	GO:0005952	cAMP-dependent protein kinase complex	4	0.854874	1.43759	0.0327982	0.0327982	0.335666	575	tags=25%, list=3%, signal=24%	PRKAR2A
MF	GO:0030983	mismatched DNA binding	13	-0.632176	-1.55404	0.0328275	0.0328275	0.335666	2277	tags=31%, list=13%, signal=27%	XPC/PCNA/TDG/MLH1
CC	GO:0000124	SAGA complex	23	-0.551157	-1.5627	0.0328742	0.0328742	0.335666	1424	tags=26%, list=8%, signal=24%	ENY2/USP22/TRRAP/ATXN7/SUPT3H/KAT2B
CC	GO:0044295	axonal growth cone	23	-0.550355	-1.56042	0.0328742	0.0328742	0.335666	1128	tags=35%, list=7%, signal=33%	SCN11A/HSP90AB1/FKBP4/GPM6A/BOC/MYO9A/NIN/NEO1
BP	GO:0015823	phenylalanine transport	4	-0.846383	-1.49265	0.0329554	0.0329554	0.336223	2634	tags=100%, list=15%, signal=85%	SLC3A2/SLC16A10/SLC7A5
BP	GO:0071605	monocyte chemotactic protein-1 production	9	0.728415	1.53569	0.0331494	0.0331494	0.336804	1862	tags=33%, list=11%, signal=30%	OAS3/TRPV4/SYK
BP	GO:0071637	regulation of monocyte chemotactic protein-1 production	9	0.728415	1.53569	0.0331494	0.0331494	0.336804	1862	tags=33%, list=11%, signal=30%	OAS3/TRPV4/SYK
BP	GO:0000447	endonucleolytic cleavage in ITS1 to separate SSU-rRNA from 5.8S rRNA and LSU-rRNA from tricistronic rRNA transcript (SSU-rRNA, 5.8S rRNA, LSU-rRNA)	10	-0.682399	-1.56373	0.0331496	0.0331496	0.336804	452	tags=60%, list=3%, signal=58%	NOP9/RPP40/NOP14/ABT1/RRS1/UTP20
BP	GO:0055089	fatty acid homeostasis	13	0.672545	1.56624	0.0331534	0.0331534	0.336804	2158	tags=38%, list=13%, signal=34%	ABCD1/APOE/DGAT2/ADORA1/MLXIPL
BP	GO:0032682	negative regulation of chemokine production	13	0.672973	1.56723	0.0331534	0.0331534	0.336804	2872	tags=38%, list=17%, signal=32%	OAS3/SIGIRR/F2RL1/KLF4/SIRPA
BP	GO:0042402	cellular biogenic amine catabolic process	17	0.643347	1.56675	0.0332132	0.0332132	0.336804	3544	tags=47%, list=21%, signal=37%	SLC44A1/ALDH7A1/SAT1/MAOB/DMGDH/CHDH/SLC6A3/HNMT
CC	GO:0008021	synaptic vesicle	177	0.377472	1.3408	0.0332306	0.0332306	0.336804	3643	tags=27%, list=21%, signal=21%	DMXL2/FER1L4/ATP6V1B1/ICA1/RNF112/STX3/SLC17A5/SYN1/CLCN5/RAB27B/SYN2/SLC18A2/APH1A/SV2B/CTTNBP2/ATP6AP1/ATP6V1A/OPRD1/SYT7/SYT12/RAB13/DISC1/CLCN4/PSEN1/SLC32A1/SNAPIN/STX6/SV2A/DTNBP1/SLC9B2/MAL2/RAB5B/KCNK9/MCTP2/ATP6AP2/DDC/ATP6V1E1/LRRK2/STXBP5/NTF3/NCSTN/NTF4/ATP6V1G2/CLCN3/SLC18B1/SYT11/ROGDI
BP	GO:0048631	regulation of skeletal muscle tissue growth	5	0.818568	1.46259	0.0332649	0.0332649	0.336804	991	tags=40%, list=6%, signal=38%	ACTN3/MTM1
BP	GO:0048633	positive regulation of skeletal muscle tissue growth	5	0.818568	1.46259	0.0332649	0.0332649	0.336804	991	tags=40%, list=6%, signal=38%	ACTN3/MTM1
BP	GO:0070828	heterochromatin organization	86	-0.356364	-1.33306	0.033279	0.033279	0.336804	3801	tags=35%, list=22%, signal=27%	LMNB2/UBR2/HAT1/CTR9/SMCHD1/MBD3/EHMT1/RIF1/SETD7/HMGA2/CTCF/PCID2/PHF2/SCMH1/BAZ1A/EZH2/SMARCA5/HDAC2/RB1/MORC2/HP1BP3/LMNB1/CDKN1C/POLE3/XIST/PPM1D/HMGB1/ATRX/MECOM/BEND3
MF	GO:0019956	chemokine binding	11	-0.663675	-1.54488	0.033344	0.033344	0.337093	921	tags=36%, list=5%, signal=34%	PDPN/ITGAV/FGF2/HMGB1
BP	GO:0007218	neuropeptide signaling pathway	43	0.487019	1.43535	0.0334349	0.0334349	0.337093	3942	tags=47%, list=23%, signal=36%	SORL1/NXPH3/GPR143/SCG5/TAC3/OPRD1/OPRL1/SORCS2/SSTR1/PRLHR/ECEL1/NPY/TYRO3/PROKR1/NMU/MCHR1/SSTR2/NPFFR2/GRPR/CPE
BP	GO:0051055	negative regulation of lipid biosynthetic process	43	0.48706	1.43547	0.0334349	0.0334349	0.337093	3774	tags=37%, list=22%, signal=29%	APOC1/ERLIN1/LPCAT1/APOE/ATP1A1/DKK3/ORMDL3/WDTC1/PDGFA/BMP5/INSIG1/INSIG2/CCDC3/TRIB3/SNAI1/WNT4
BP	GO:0000291	nuclear-transcribed mRNA catabolic process, exonucleolytic	17	-0.613992	-1.63299	0.0334696	0.0334696	0.337093	3498	tags=47%, list=20%, signal=37%	EXOSC2/EXOSC4/CNOT6/NT5C3B/CNOT7/EXOSC8/EXOSC3/EXOSC6
BP	GO:0030036	actin cytoskeleton organization	594	0.311651	1.20191	0.0334728	0.0334728	0.337093	3262	tags=25%, list=19%, signal=21%	STARD8/IQSEC2/IQSEC3/STARD13/SYNPO/MYOZ1/SH3D21/LLGL2/SRCIN1/IQGAP3/GAS2L3/ARHGAP25/OPHN1/CFLAR/TRPV4/PACSIN1/ARHGEF2/SDC4/S100A10/CAPG/CARMIL2/BAIAP2L1/PLS1/ACTN3/TRIP10/MICAL2/PDLIM4/SSH3/INF2/F2RL1/MYH14/CLDN3/EPB41L4B/TNXB/MYO7A/RHOU/ARHGEF11/ARHGEF19/ALDOA/ARPC1A/SSH2/CLDN19/TRPM2/TESK2/F11R/PARVB/CORO6/CD2AP/BCAS3/ARPC1B/BST2/SHTN1/LCP1/VILL/HMCN1/SAMD14/FGD5/ANLN/FLNB/ESPN/ABL2/SYNPO2/ARHG…
MF	GO:0042578	phosphoric ester hydrolase activity	291	0.343039	1.27014	0.0335196	0.0335196	0.337093	2751	tags=22%, list=16%, signal=18%	PTPN3/ATP1A2/PTP4A3/MTMR1/PFKFB2/PTPDC1/PTPN14/DUSP23/PDE1B/TNS3/PPP2R5A/DUSP10/PPEF1/PTPN6/PFKFB4/LHPP/PRUNE1/SSH3/PPP1R3B/PDE11A/PPM1H/DUSP9/SSH2/PLCB2/EPHX2/CTDSPL/MTM1/MTMR7/PLCB1/ATP1A1/BDKRB2/PPM1B/NT5M/PDE6B/BPNT1/ACP5/PTPRU/NT5DC1/EYA4/PLPP2/EYA2/EYA1/PLPP7/SMPDL3B/FIG4/LPIN2/GDPD5/PTPRF/INPP4B/PDE2A/OCRL/PLPPR1/CTDSP2/HDDC2/SGPP2/DNAJC6/PDE4D/PTPRT/EYA3/PDE1A/PTPMT1/MTMR3/PPP1R3C
BP	GO:0006026	aminoglycan catabolic process	18	0.636603	1.58247	0.0335484	0.0335484	0.337093	2311	tags=39%, list=14%, signal=34%	HEXB/IDS/GUSB/CHI3L1/OVGP1/CTBS/FUCA1
BP	GO:0070863	positive regulation of protein exit from endoplasmic reticulum	11	0.698182	1.56986	0.0335549	0.0335549	0.337093	2199	tags=36%, list=13%, signal=32%	SORL1/TM9SF4/TMEM30B/BCAP31
MF	GO:0140097	catalytic activity, acting on DNA	224	-0.289935	-1.21456	0.033593	0.033593	0.337093	3196	tags=26%, list=19%, signal=21%	TOP3A/ERCC1/EXOG/SLX1A/XRCC6/SMC3/APEX1/SRCAP/HMGA2/RAD51D/TDP2/REV1/MCM8/XRCC5/POLN/HELQ/RECQL4/XRCC2/PCNA/POLH/N4BP2/RTEL1/CHD9/SMARCA5/RUVBL1/MCM7/ISG20/ERCC4/RSF1/TOP2B/TWNK/DDX12P/ASCC3/GEN1/EME2/TDG/DICER1/N6AMT1/MUS81/MLH1/OGG1/DHX9/POLE3/INO80/SMARCAD1/TTF2/NME1/SETMAR/SHPRH/DKC1/ERCC6L2/TOP1/ATRX/SETX/DCLRE1C/REV3L/CHD1/DDX1
BP	GO:0019359	nicotinamide nucleotide biosynthetic process	19	0.600921	1.52289	0.0336011	0.0336011	0.337093	4534	tags=68%, list=26%, signal=50%	HAAO/QPRT/AFMID/PARP9/NMRK1/NMNAT2/NADK/NNMT/PARP16/PTGIS/NAMPT/NAPRT/NUDT12
BP	GO:0019363	pyridine nucleotide biosynthetic process	19	0.600921	1.52289	0.0336011	0.0336011	0.337093	4534	tags=68%, list=26%, signal=50%	HAAO/QPRT/AFMID/PARP9/NMRK1/NMNAT2/NADK/NNMT/PARP16/PTGIS/NAMPT/NAPRT/NUDT12
BP	GO:0010566	regulation of ketone biosynthetic process	15	0.659431	1.56927	0.0336674	0.0336674	0.337489	3774	tags=47%, list=22%, signal=36%	H6PD/DKK3/BMP5/ADM/DAB2/COQ3/WNT4
BP	GO:0000288	nuclear-transcribed mRNA catabolic process, deadenylation-dependent decay	60	-0.413375	-1.4611	0.0337589	0.0337589	0.337519	3739	tags=40%, list=22%, signal=31%	RC3H2/TNRC6C/TNRC6A/CNOT3/PAIP1/CNOT10/EXOSC2/YBX1/SYNCRIP/DCP1A/CNOT6/CSDE1/SAMD4A/SAMD4B/NT5C3B/HNRNPD/PDE12/POLR2D/MLH1/CNOT7/EXOSC8/DHX9/IGF2BP1/EXOSC3
BP	GO:0045540	regulation of cholesterol biosynthetic process	16	0.643618	1.54641	0.0337772	0.0337772	0.337519	629	tags=19%, list=4%, signal=18%	MBTPS2/ERLIN1/APOE
BP	GO:0106118	regulation of sterol biosynthetic process	16	0.643618	1.54641	0.0337772	0.0337772	0.337519	629	tags=19%, list=4%, signal=18%	MBTPS2/ERLIN1/APOE
BP	GO:0010560	positive regulation of glycoprotein biosynthetic process	16	0.64378	1.5468	0.0337772	0.0337772	0.337519	3676	tags=50%, list=21%, signal=39%	SLC2A10/IGF1/PLCB1/MUSTN1/CHP1/ALG10B/NCSTN/SOAT1
BP	GO:0006576	biogenic amine metabolic process	71	0.443332	1.4206	0.0339823	0.0339823	0.3393	3740	tags=35%, list=22%, signal=28%	HPRT1/HAAO/PDE1B/SULT1A1/AFMID/OAZ3/HDC/AOC1/SAT1/OAZ2/MAOB/GATA3/AOC2/RNF180/EPAS1/NPY/ATP7A/MECP2/DDC/PRKN/EDNRA/NNMT/SLC6A3/HNMT/PNKD
MF	GO:0042287	MHC protein binding	18	0.63531	1.57925	0.0340454	0.0340454	0.339487	2199	tags=33%, list=13%, signal=29%	CD4/CD74/TAPBP/HLA-E/TAP2/BCAP31
CC	GO:0005684	U2-type spliceosomal complex	88	-0.365974	-1.37215	0.0340548	0.0340548	0.339487	3615	tags=34%, list=21%, signal=27%	PRPF8/SF3A1/SNRPF/LSM5/U2AF2/SNRPG/PHF5A/CDC5L/PRPF19/MAGOHB/PRPF40A/SF3A3/BUD31/SNRPD3/LSM7/CWC15/CWC27/SNRPD1/CWC25/TXNL4A/RBM22/PRPF39/PRPF38A/EIF4A3/BCAS2/LUC7L/SNRPB2/PLRG1/SRRM2/PPIL1
BP	GO:0001821	histamine secretion	8	0.735829	1.48582	0.0340965	0.0340965	0.339578	1854	tags=38%, list=11%, signal=33%	SLC18A2/LYN/VAMP8
BP	GO:0000712	resolution of meiotic recombination intermediates	14	-0.619748	-1.55749	0.0341177	0.0341177	0.339578	1661	tags=57%, list=10%, signal=52%	HFM1/EME1/FANCM/ERCC4/TOP2B/EME2/MUS81/MLH1
BP	GO:0006556	S-adenosylmethionine biosynthetic process	3	-0.885071	-1.4733	0.0342007	0.0342007	0.339871	1679	tags=67%, list=10%, signal=60%	MAT2B/MAT2A
BP	GO:0010559	regulation of glycoprotein biosynthetic process	33	0.521162	1.49011	0.0342009	0.0342009	0.339871	3676	tags=42%, list=21%, signal=33%	SLC2A10/JAK3/IGF1/PLCB1/MUSTN1/CHP1/NECAB3/FKTN/ITM2C/NECAB1/ALG10B/NCSTN/ABCA7/SOAT1
MF	GO:0016018	cyclosporin A binding	13	-0.629906	-1.54847	0.0342625	0.0342625	0.340215	2200	tags=46%, list=13%, signal=40%	NKTR/PPP3R1/PPIA/PPIB/PPID/PPIL1
BP	GO:0046641	positive regulation of alpha-beta T cell proliferation	12	0.703201	1.61557	0.0342986	0.0342986	0.340306	2891	tags=50%, list=17%, signal=42%	HLA-E/CARD11/SYK/CD55/TNFSF4/PRKCQ
BP	GO:0090673	endothelial cell-matrix adhesion	4	0.850402	1.43007	0.0343725	0.0343725	0.340504	1227	tags=50%, list=7%, signal=46%	ADAMTS9/FUT1
BP	GO:0046967	cytosol to endoplasmic reticulum transport	4	0.850533	1.43029	0.0343725	0.0343725	0.340504	1493	tags=50%, list=9%, signal=46%	ATP2A3/TAP2
CC	GO:0030134	COPII-coated ER to Golgi transport vesicle	74	0.440754	1.41426	0.0345022	0.0345022	0.340887	2496	tags=20%, list=15%, signal=17%	KLHL12/STX17/F8/CNIH3/CD74/HLA-DQB1/FOLR1/DDHD2/YIPF6/HLA-E/HLA-B/CTSZ/CNIH4/SREBF2/SLC30A5
BP	GO:0007210	serotonin receptor signaling pathway	7	0.775319	1.50342	0.0345102	0.0345102	0.340887	71	tags=14%, list=0%, signal=14%	HTR1D
BP	GO:0098664	G protein-coupled serotonin receptor signaling pathway	7	0.775319	1.50342	0.0345102	0.0345102	0.340887	71	tags=14%, list=0%, signal=14%	HTR1D
CC	GO:0000313	organellar ribosome	89	-0.36625	-1.38081	0.0345469	0.0345469	0.340887	4233	tags=36%, list=25%, signal=27%	MRPL33/MRPL54/MRPS15/MRPS10/MRPL50/GADD45GIP1/MRPL48/MRPL30/MRPL36/MPV17L2/MRPL21/NSUN3/MRPL32/MRPS33/MRPL35/MRPS11/MRPS23/MRPL15/MRPL13/MRPL17/MRPL47/MRPL27/MRPS30/MRPL20/MRPS34/MRPL39/MRPS7/MRPL57/MRPS22/MRPL1/MTG1/PTCD3
CC	GO:0005761	mitochondrial ribosome	89	-0.36625	-1.38081	0.0345469	0.0345469	0.340887	4233	tags=36%, list=25%, signal=27%	MRPL33/MRPL54/MRPS15/MRPS10/MRPL50/GADD45GIP1/MRPL48/MRPL30/MRPL36/MPV17L2/MRPL21/NSUN3/MRPL32/MRPS33/MRPL35/MRPS11/MRPS23/MRPL15/MRPL13/MRPL17/MRPL47/MRPL27/MRPS30/MRPL20/MRPS34/MRPL39/MRPS7/MRPL57/MRPS22/MRPL1/MTG1/PTCD3
BP	GO:0065004	protein-DNA complex assembly	153	-0.314923	-1.2525	0.0345731	0.0345731	0.340887	2445	tags=22%, list=14%, signal=19%	GRWD1/RAD52/MED1/PSMC6/TAF2/BAZ1A/TAF4/NAA60/BRD2/SMARCA5/SENP6/KAT6A/MED28/RSF1/RB1/DNAJC9/NAP1L3/HP1BP3/BDP1/TP53/HIRA/MED31/POLE3/MED17/NFKBIZ/ASF1A/SHPRH/UBTF/SET/HMGB1/KAT6B/ATRX/TSPYL4
BP	GO:0050806	positive regulation of synaptic transmission	122	0.386101	1.32236	0.0347044	0.0347044	0.341606	3404	tags=26%, list=20%, signal=21%	LAMA2/PTN/FMR1/CALB2/ROR2/STX3/SLC24A1/GLUL/APOE/NTRK1/CACNG8/GRIN2D/RGS14/SYT12/ITPR3/ADORA1/RIMS1/CRTC1/LGMN/PINK1/DTNBP1/NFATC4/SLC8A2/MECP2/CCL2/ZDHHC12/CLSTN3/NMU/NLGN3/NCSTN/PRKCG/STXBP1
MF	GO:0005007	fibroblast growth factor receptor activity	5	-0.804845	-1.51177	0.0347802	0.0347802	0.341606	2154	tags=60%, list=13%, signal=52%	FGFR3/FGFRL1/FGFR2
BP	GO:0010746	regulation of long-chain fatty acid import across plasma membrane	5	-0.80444	-1.51101	0.0347802	0.0347802	0.341606	31	tags=40%, list=0%, signal=40%	AKT1/THBS1
BP	GO:1903209	positive regulation of oxidative stress-induced cell death	14	-0.617708	-1.55236	0.0348475	0.0348475	0.341606	1278	tags=36%, list=7%, signal=33%	RIPK1/FOXP1/FBXW7/TLR6/SFPQ
BP	GO:0001923	B-1 B cell differentiation	3	-0.88242	-1.46889	0.0348779	0.0348779	0.341606	1628	tags=100%, list=10%, signal=91%	CMTM7/PLCL2
BP	GO:0007040	lysosome organization	87	0.416775	1.36738	0.0348993	0.0348993	0.341606	1372	tags=18%, list=8%, signal=17%	HEXB/HOOK1/CHMP2A/RAB7B/RAB34/TCIRG1/MYO7A/TMEM9/RAB20/CHMP4C/GNPTAB/ATP6AP1/ATP6V1A/PI4KB/SYT7/VIPAS39
BP	GO:0080171	lytic vacuole organization	87	0.416775	1.36738	0.0348993	0.0348993	0.341606	1372	tags=18%, list=8%, signal=17%	HEXB/HOOK1/CHMP2A/RAB7B/RAB34/TCIRG1/MYO7A/TMEM9/RAB20/CHMP4C/GNPTAB/ATP6AP1/ATP6V1A/PI4KB/SYT7/VIPAS39
BP	GO:0032479	regulation of type I interferon production	74	0.439795	1.41119	0.0349205	0.0349205	0.341606	1862	tags=19%, list=11%, signal=17%	OAS3/IFIH1/RNF135/NLRX1/IRAK1/NMI/TRIM56/OTUD5/IRF8/PPM1B/TICAM1/TRIM38/ISG15/SYK
BP	GO:0032606	type I interferon production	74	0.439795	1.41119	0.0349205	0.0349205	0.341606	1862	tags=19%, list=11%, signal=17%	OAS3/IFIH1/RNF135/NLRX1/IRAK1/NMI/TRIM56/OTUD5/IRF8/PPM1B/TICAM1/TRIM38/ISG15/SYK
BP	GO:0007000	nucleolus organization	17	-0.609694	-1.62156	0.0349327	0.0349327	0.341606	3171	tags=41%, list=19%, signal=34%	RRN3/PHF2/POLR1B/NOLC1/SMARCA5/EMG1/BEND3
BP	GO:0051241	negative regulation of multicellular organismal process	759	0.303295	1.1814	0.0349435	0.0349435	0.341606	4342	tags=32%, list=25%, signal=25%	OAS3/ADIPOR1/ATP1A2/PTN/ATP2B4/SERPINB1/ARHGAP4/SLC2A10/STARD13/HMGB3/SERPINF1/STC1/DRAXIN/TIMP1/ABCD1/ELF4/SORL1/RAP1GAP/PLAUR/JAK3/NOS3/TFE3/DUSP10/SDC4/GJA5/APOC1/PTPN6/PIAS3/ACTN3/NLRX1/HPN/FURIN/CD74/SIGIRR/F2RL1/AGT/PRDX4/RGN/RNLS/CD34/APOE/JARID2/CD200/SOX15/LRRC32/BANK1/IGF1/NMI/TNFAIP3/ANXA4/HES1/CD2AP/ULK2/FGF8/BST2/OTUD5/NAXE/ALOX5/ADAMTS9/TLE3/SPINK5/EFNA3/ATP1A1/RARG/KLK8/TNNT1/C1QTN…
BP	GO:0120254	olefinic compound metabolic process	89	0.413515	1.35634	0.0351351	0.0351351	0.343144	3774	tags=35%, list=22%, signal=27%	ABCD1/CYP11A1/DHRS3/H6PD/FAAH2/EPHX2/CYP2S1/ALOX5/DKK3/ABCA4/DGAT2/ALOX15/PLA2G4A/CBR1/RDH16/BMP5/AKR1C2/AKR1C1/FAAH/LRAT/CYP1B1/ADM/EPHX1/DHRS13/MGLL/PNPLA4/PTGS1/DAB2/PTGIS/HSD17B6/WNT4
BP	GO:0060021	roof of mouth development	74	-0.385396	-1.41085	0.0351552	0.0351552	0.343144	1102	tags=16%, list=6%, signal=15%	WNT7A/FRAS1/INTU/FOXE1/ARID5B/OSR2/TGFBR1/BMPR1A/TGFB2/TGFBR3/WNT5A/ITGB8
BP	GO:0006820	monoatomic anion transport	87	0.422133	1.38495	0.0353162	0.0353162	0.344449	3571	tags=31%, list=21%, signal=25%	SLC12A6/STC1/CLIC6/SLC17A5/SLC12A8/CLCN5/SLC13A3/BEST4/ANO9/CLDN4/ANO10/SLC4A5/ANO3/CLIC5/GABRB2/SLC26A9/CLCN4/ATP8B1/FXYD3/SLC4A10/TTYH2/ANO2/ANO5/CLCNKB/CFTR/CLCN3/CLIC1
BP	GO:0034329	cell junction assembly	376	-0.261897	-1.14161	0.0353734	0.0353734	0.344666	2226	tags=21%, list=13%, signal=18%	AJUBA/CORO2B/CLDN15/FZD1/RHOC/PLXNB2/LRFN4/PKN2/PDLIM5/PTPN13/PTPRD/ITGA2/MACF1/LRRC4B/LRRTM2/IRX3/FSCN1/EFNB2/CDK5/CDH6/OGT/PKP2/PTPRK/GPM6B/OXTR/SDK1/MYCBP2/CDH8/ST8SIA2/NLGN1/CDH7/ASIC2/NPTX1/VCL/EPB41L5/CDH2/LIMCH1/ARHGEF7/GPM6A/MPDZ/WNT7A/FER/FLRT2/CRK/ADGRB3/CUX2/TLN1/AFDN/HDAC7/ACTB/ADGRL3/PAK2/MYO9A/LRRC4/PTPRO/TSC1/SDK2/JAM3/APC/ROCK2/ERBB4/VMP1/SDCBP/DBNL/MAP4K4/BCL2/MAP1B/CTNND2/ROBO2/…
BP	GO:0007032	endosome organization	90	0.417449	1.3711	0.0354112	0.0354112	0.344666	4254	tags=34%, list=25%, signal=26%	TMCC1/HOOK1/CHMP2A/ALS2/TMEM9/CHMP4C/ATP6AP1/ATP6V1A/ALS2CL/RILP/SNX10/VAMP4/STX6/RAB5B/TOM1/ATP6AP2/CHMP1B/PRKN/SCARB2/CLCN3/CHMP4B/PI4K2B/EXOC8/SQSTM1/RNF26/CHMP7/RAB27A/SYNJ1/PLEKHF1/SNX3/CHMP2B
MF	GO:0001055	RNA polymerase II activity	11	-0.657519	-1.53055	0.0354611	0.0354611	0.344666	4194	tags=50%, list=25%, signal=38%	POLR2C/POLR2E/POLR2F/POLR2B/POLR2L/POLR2A
BP	GO:0042742	defense response to bacterium	97	0.418141	1.39644	0.0355256	0.0355256	0.344666	2952	tags=30%, list=17%, signal=25%	OAS3/RPL39/CD4/F2RL1/WFDC2/LYST/HLA-E/IRF8/CD36/SPINK5/SPON2/TF/ACP5/SLC9A9/ISG15/SHC1/SYK/EMILIN2/OPTN/PLA2G6/RNASE1/SPN/MR1/COLEC12/RNF213/GSDMD/FAU/GSDMB/PRKCD
MF	GO:0000774	adenyl-nucleotide exchange factor activity	12	-0.652806	-1.56151	0.0355272	0.0355272	0.344666	3288	tags=58%, list=19%, signal=47%	BAG5/GRPEL2/GRPEL1/CCAR2/BAG1/HSPBP1/HSPH1
BP	GO:1901409	positive regulation of phosphorylation of RNA polymerase II C-terminal domain	3	-0.881985	-1.46817	0.0355552	0.0355552	0.344666	1148	tags=67%, list=7%, signal=62%	CCNK/NCBP1
CC	GO:0005967	mitochondrial pyruvate dehydrogenase complex	7	0.774437	1.50171	0.0355803	0.0355803	0.344666	554	tags=29%, list=3%, signal=28%	PDHA1/PDK1
CC	GO:0045254	pyruvate dehydrogenase complex	7	0.774437	1.50171	0.0355803	0.0355803	0.344666	554	tags=29%, list=3%, signal=28%	PDHA1/PDK1
BP	GO:0090066	regulation of anatomical structure size	378	0.332667	1.2555	0.0356082	0.0356082	0.344666	3256	tags=25%, list=19%, signal=20%	CRABP2/ATP1A2/HTR1D/ARHGAP4/SLC12A6/DRAXIN/IQGAP3/ADRA2B/TRPV4/NOS3/ALS2/GJA5/XK/CAPG/CARMIL2/BAIAP2L1/PLS1/RAP1GAP2/PEX11B/SSH3/DEPTOR/F2RL1/AGT/SLC12A8/APOE/SSH2/ULK2/SHTN1/VILL/FMN1/SH3BP1/MYO3B/RARG/BDKRB2/RILP/SEMA6B/SEMA3F/ADORA2B/VIL1/SEMA3B/DISC1/ADORA1/NPR3/ADRA2C/BBS4/SEMA3E/ALOX15/ARHGAP18/BARHL2/FOXC1/RHOA/SNAPIN/ARHGAP28/CDH1/PLA2G6/TMOD1/VAV3/CNTN2/SEMA6A/SERPINF2/SOD3/EDN3/KCNA5/CD…
MF	GO:0010485	histone H4 acetyltransferase activity	22	-0.545323	-1.53478	0.0356113	0.0356113	0.344666	3647	tags=50%, list=21%, signal=39%	EP300/HAT1/NAA40/BRPF1/NAA50/NAA60/KAT6A/USP22/MSL3/ING3/BRPF3
BP	GO:0060122	inner ear receptor cell stereocilium organization	27	0.55837	1.52989	0.0356713	0.0356713	0.344727	2244	tags=33%, list=13%, signal=29%	SDC4/PLS1/MYO7A/PDZD7/HES1/STRC/CTHRC1/USH1G/WHRN
BP	GO:0006813	potassium ion transport	155	0.38286	1.33829	0.0356721	0.0356721	0.344727	4393	tags=39%, list=26%, signal=30%	SLC9A7/ATP1A2/SLC12A6/KCNE3/KCNK5/NOS3/KCND1/GJA5/ATP1B1/KCNT2/HPN/KLHL24/ATP1B2/SLC24A1/SLC12A8/KCNK6/FXYD2/ATP12A/KCNJ11/KCNAB2/KCNH2/CACNA1D/ATP1A1/CHP1/SLC9A6/SLC9A9/ADORA1/ANK3/KCNC3/FXYD3/KCNV1/EDN3/KCNA5/KCNK9/KCNB1/RGS4/ALG10B/NEDD4/KCND3/SLC9A5/KCNN2/KCNIP2/AMIGO1/TMEM38A/KCNJ6/KCND2/KCNJ2/KCNC4/KCNJ10/KCNH1/KCNK3/KCNJ5/NOS1/NALCN/TMEM175/KCNG3/KCNK12/ITGB1/KCNK1/NOS1AP/KCNJ14
MF	GO:1901618	organic hydroxy compound transmembrane transporter activity	26	0.562429	1.53208	0.0357516	0.0357516	0.345041	3409	tags=42%, list=20%, signal=34%	SLCO1A2/SLC5A12/SLC16A3/STRA6/SLC18A2/ABCA4/SLC10A3/SLC2A13/AQP3/SLC16A8/SLC6A3
BP	GO:1900449	regulation of glutamate receptor signaling pathway	6	-0.773058	-1.53168	0.035797	0.035797	0.345041	315	tags=33%, list=2%, signal=33%	PRNP/CX3CL1
BP	GO:1904996	positive regulation of leukocyte adhesion to vascular endothelial cell	14	0.661563	1.56792	0.0358089	0.0358089	0.345041	3190	tags=43%, list=19%, signal=35%	IRAK1/ALOX5/RHOA/FUT4/MDK/CHST2
BP	GO:0048853	forebrain morphogenesis	11	-0.655479	-1.5258	0.035814	0.035814	0.345041	437	tags=36%, list=3%, signal=35%	NF1/GSX2/TUBA1A/WNT5A
BP	GO:0045123	cellular extravasation	44	-0.430413	-1.43446	0.0359149	0.0359149	0.34575	1101	tags=23%, list=6%, signal=21%	FER/EXT1/CRK/RIPOR2/FUT9/JAM3/CX3CL1/VCAM1/JAM2/CD47
MF	GO:0004553	hydrolase activity, hydrolyzing O-glycosyl compounds	57	0.446536	1.38235	0.0359712	0.0359712	0.345757	4419	tags=40%, list=26%, signal=30%	HEXB/FUCA2/GUSB/HPSE2/GM2A/NEU3/OVGP1/OTOGL/NEU1/CTBS/FUCA1/MANBA/GLA/GBE1/MAN2B1/GANC/EDEM3/MAN1C1/MAN1A1/MOGS/GALC/HEXA/NAGA
BP	GO:0050905	neuromuscular process	122	0.385435	1.32008	0.0359897	0.0359897	0.345757	4758	tags=37%, list=28%, signal=27%	HEXB/ACTN3/MYH14/MYO7A/STRA6/GM2A/GRIN2D/HOXA1/GRID2/SCN4A/GSTO1/TNNT1/SCN1A/TNNI3/TMEM150C/USH1G/TCF15/HERC1/ADARB1/TNNI1/CNTNAP1/FGF12/RCSD1/TPP1/POMK/MECP2/CHRNB1/SLITRK6/CTNNA2/PRKN/EDNRA/SLC6A3/POU4F1/TNNC1/PNKD/SLC8A3/KCNJ2/KCNH1/ZNF212/HEXA/GCH1/BLOC1S4/DLG4/PRRT2/JPH4
CC	GO:0072562	blood microparticle	60	0.448576	1.39535	0.0360231	0.0360231	0.345757	3861	tags=42%, list=23%, signal=32%	LGALS3BP/POTEF/F13A1/C3/AGT/APOE/OAZ3/GRIPAP1/CIB2/POTEE/AMBP/TF/STOM/SERPINF2/TMPRSS13/HSPA1A/C1R/GSN/APOA2/ITIH4/PROS1/C1S/CLIC1/ZBTB38/CLU
MF	GO:0003743	translation initiation factor activity	48	-0.42166	-1.42857	0.0360251	0.0360251	0.345757	2752	tags=29%, list=16%, signal=25%	EIF4E3/EIF3B/COPS5/EIF4G1/EIF1AX/EIF2B2/EIF2B5/EIF2S1/EIF4A1/EIF3J/EIF3M/DHX29/EIF4G2/EIF5
BP	GO:0007610	behavior	484	0.318432	1.21773	0.0361702	0.0361702	0.346886	4300	tags=31%, list=25%, signal=24%	ATP1A2/PTN/HEXB/HTR1D/HPRT1/SERPINF1/ATP6V1B1/ADAM11/PDE1B/ALS2/PGRMC1/RAG1/USP2/ATP1B2/LEPR/AGT/MYH14/CIART/APOE/LGI4/NTRK1/FBXL20/NRXN3/DDHD2/STRA6/GPI/GM2A/SLC18A2/NLGN4X/ABL2/GRIN2D/SRPX2/HOXA1/RGS14/PLCB1/THRA/KLK8/OPRD1/RASGRF1/TMEM18/OPRL1/SCN1A/MRAP2/TRMT1L/MBD2/MYO15A/ITGA8/ITPR3/ADORA1/PARP1/BBS4/PSEN1/PRLHR/CRTC1/ORMDL3/PAK6/DKK1/P2RX4/FIG4/LGMN/ADARB1/PLA2G6/TMOD1/RNF180/CNTN2/MCOLN3/…
BP	GO:0097401	synaptic vesicle lumen acidification	15	0.65223	1.55213	0.0362374	0.0362374	0.347266	3467	tags=47%, list=20%, signal=37%	ATP6V1B1/ATP6AP1/ATP6V1A/ATP6AP2/ATP6V1E1/ATP6V1G2/CLCN3
MF	GO:0009055	electron transfer activity	97	0.417372	1.39387	0.0363107	0.0363107	0.347705	5232	tags=34%, list=31%, signal=24%	HAAO/DHRS3/NDUFA1/ETFB/CYB5A/COX7A2L/NDUFS2/MAOB/GSR/AOC2/DMGDH/NDUFS4/RDH16/COX6B1/UQCRH/SDHC/NDUFS5/UQCRB/COX15/HSD17B6/ASPH/DEGS1/ME1/UQCRHL/NDUFB4/P4HA2/NDUFB5/COX5B/COX4I1/FDX1/CYBA/NDUFB3/NOX4
BP	GO:0032222	regulation of synaptic transmission, cholinergic	5	0.81233	1.45144	0.036408	0.036408	0.348216	31	tags=20%, list=0%, signal=20%	LAMA2
BP	GO:0009636	response to toxic substance	155	0.381235	1.33261	0.0364192	0.0364192	0.348216	3484	tags=35%, list=20%, signal=28%	KDM5B/NOS3/ALAD/PRDX4/APOE/GSTO2/RALBP1/AIFM1/EPHX2/DNMT3A/SLC18A2/SLC22A5/INMT/GPX3/GSTO1/CD36/SLC7A8/MGST3/OPRD1/PTGES/BLMH/TXNRD3/LYN/MAOB/SLC39A8/GSR/CCS/SELENOW/CDH1/ASS1/PINK1/CDK1/SOD3/ATP7B/H19/MBP/PRDX5/ESD/ATP7A/ERCC6/DDC/CYP1B1/EPHX1/PRKN/MGMT/GPX7/AHR/GSTK1/SLC15A2/PRKCG/MGST1/TTPA/PTGS1/ABCG2
BP	GO:0042471	ear morphogenesis	97	0.401296	1.34018	0.0365535	0.0365535	0.349024	3082	tags=39%, list=18%, signal=32%	ATP6V1B1/PLS1/HPN/ZIC3/MYO7A/PDZD7/FGF8/STRC/HOXA1/MYO3B/CTHRC1/SLC44A4/SIX1/FGF10/USH1G/MYO15A/PTK7/ITGA8/DLX5/GATA3/EYA1/MSX1/GATA2/DLX6/WHRN/SOX9/GSC/WNT1/TBX3/INSIG1/STOX1/WDPCP/PAX2/TFAP2A/SLITRK6/INSIG2/EDNRA/GRHL3
BP	GO:0120192	tight junction assembly	57	0.486477	1.506	0.036559	0.036559	0.349024	2521	tags=35%, list=15%, signal=30%	CLDN23/CLDN3/OCEL1/MPP7/CLDN19/F11R/CLDN4/PRKCH/CLDN9/MARVELD2/CLDN10/CLDN7/RAB13/ILDR1/GRHL2/MARVELD3/CLDN6/CLDN11/RAMP2/ROCK1
MF	GO:0043177	organic acid binding	128	0.381866	1.31887	0.0367089	0.0367089	0.350191	2908	tags=24%, list=17%, signal=20%	CRABP2/ACOXL/HLCS/NOS3/APOC1/STX3/FURIN/GLUL/FOLR1/GPR143/GLUD2/ACOX2/FTCD/GRIN2D/ST8SIA3/PLOD2/AMBP/EGLN1/OXER1/SERPINA5/FABP3/PLOD1/ASS1/P4HA1/AKR1C2/ACACB/AKR1C1/MDK/LRAT/DDC/ACOX1
BP	GO:2000649	regulation of sodium ion transmembrane transporter activity	44	0.493822	1.46091	0.0367513	0.0367513	0.350331	3519	tags=36%, list=21%, signal=29%	PTPN3/ATP1A2/ATP1B1/FXYD5/KLHL24/FXYD2/CHP1/STOM/TMEM168/ANK3/FXYD3/FGF12/FGF11/NEDD4/SCN4B/SCN1B
BP	GO:0002791	regulation of peptide secretion	135	0.379393	1.31095	0.0368957	0.0368957	0.350936	4012	tags=30%, list=23%, signal=23%	MPC2/NNAT/PFKFB2/CD74/GLUL/F2RL1/TCIRG1/KCNJ11/TRPM2/PLCB1/ALOX5/ENSA/SYT7/DOC2B/ILDR1/ZBED6/ADORA1/SYTL4/VSNL1/TFAP2B/PLA2G6/KCNA5/UQCC2/SLC9B2/SLC8B1/HFE/KCNB1/SIDT2/EFNA5/UCP2/OSBP/NR1D1/PRKN/HADH/CFTR/RFX6/NEUROD1/SIRT4/ISL1/RAPGEF4/HTR2C
BP	GO:0009065	glutamine family amino acid catabolic process	21	0.603123	1.55695	0.0369143	0.0369143	0.350936	736	tags=19%, list=4%, signal=18%	ATP2B4/NOS3/GLUL/GLUD2
BP	GO:0061484	hematopoietic stem cell homeostasis	21	0.603208	1.55717	0.0369143	0.0369143	0.350936	2348	tags=43%, list=14%, signal=37%	FOXA3/TCIRG1/ADGRG1/ARHGEF5/ARMCX1/ADAR/MYCT1/GATA2/GPRASP2
BP	GO:0060043	regulation of cardiac muscle cell proliferation	30	-0.492238	-1.48664	0.0369744	0.0369744	0.350936	717	tags=20%, list=4%, signal=19%	FGF2/FGFR2/ERBB4/TGFBR1/BMPR1A/TGFBR3
BP	GO:0010894	negative regulation of steroid biosynthetic process	18	0.629438	1.56466	0.0370275	0.0370275	0.350936	3774	tags=50%, list=22%, signal=39%	ERLIN1/APOE/ATP1A1/DKK3/BMP5/INSIG1/INSIG2/SNAI1/WNT4
MF	GO:1990404	NAD+-protein ADP-ribosyltransferase activity	19	0.59786	1.51514	0.0370347	0.0370347	0.350936	3730	tags=42%, list=22%, signal=33%	PARP12/ART5/PARP9/PARP14/PARP1/PARP2/PARP16/SIRT4
BP	GO:1902570	protein localization to nucleolus	16	-0.589003	-1.54429	0.0370369	0.0370369	0.350936	2655	tags=50%, list=16%, signal=42%	PINX1/RRP7A/BYSL/NOL8/RAN/RRS1/RPF2/POLR1A
BP	GO:0034308	primary alcohol metabolic process	70	0.43582	1.39428	0.037037	0.037037	0.350936	3793	tags=36%, list=22%, signal=28%	CYP11A1/DHRS3/H6PD/SULT1C4/SULT1A1/IGF1/ACSS2/TPK1/ALDH3B2/DKK3/DGAT2/GPD2/RDH16/BMP5/AKR1C2/CBR4/AKR1C1/LRAT/CYP1B1/DHRS13/PNPLA4/DAB2/HSD17B6/WNT4/AKR1A1
BP	GO:0038084	vascular endothelial growth factor signaling pathway	39	0.500997	1.46655	0.0371471	0.0371471	0.351695	3624	tags=36%, list=21%, signal=28%	PTP4A3/XDH/TNXB/KDR/FOXC1/SEMA6A/HSPB1/CCBE1/DCN/ROBO1/ADAMTS3/SMOC2/ADGRA2/VEGFD
BP	GO:0046503	glycerolipid catabolic process	44	0.493332	1.45946	0.0371967	0.0371967	0.351695	3380	tags=36%, list=20%, signal=29%	SORL1/APOC1/SCARB1/DDHD2/ABHD2/PNPLA3/PLCB1/LIPC/PLA2G4A/PLA2G6/PLA2G4F/APOA2/FAAH/MGLL/PNPLA4/INPP5F
BP	GO:0001909	leukocyte mediated cytotoxicity	58	0.457717	1.41939	0.0372101	0.0372101	0.351695	3062	tags=29%, list=18%, signal=24%	MICB/HPRT1/PTPN6/STXBP2/F2RL1/CTSH/LYST/HLA-E/DNASE1/TAP2/HLA-B/SERPINB9/MR1/HFE/UNC13D/EMP2/B2M
BP	GO:0030334	regulation of cell migration	703	0.304056	1.18143	0.0372285	0.0372285	0.351695	4055	tags=30%, list=24%, signal=24%	LAMA2/ADIPOR1/GRB7/PTN/ATP2B4/SPNS2/ARHGAP4/STARD13/SERPINF1/STC1/TIMP1/SORL1/SRCIN1/GCNT2/TRPV4/PLXND1/NOS3/MAGI2/MOSPD2/DUSP10/ARHGEF2/SDC4/ROR2/GPSM3/CARMIL2/PRR5L/RAB25/RFFL/ATP1B2/SCARB1/CD74/GLUL/CAMK1D/F2RL1/AGT/CLDN3/APOE/EPB41L4B/DPEP1/TNXB/CD200/CTSH/LAMB1/CLDN19/CXCL16/IGF1/ABHD2/GPI/BCAS3/PDGFD/FGF8/ADGRG1/BST2/SHTN1/ABL2/NUMB/CLDN4/SRPX2/ZNF703/SH3BP1/PLCB1/ADAMTS9/KIF14/LAMA5/FUT1/N…
BP	GO:0042472	inner ear morphogenesis	80	0.43009	1.39908	0.0372809	0.0372809	0.351725	3082	tags=42%, list=18%, signal=35%	ATP6V1B1/PLS1/HPN/MYO7A/PDZD7/FGF8/STRC/HOXA1/MYO3B/CTHRC1/SLC44A4/SIX1/FGF10/USH1G/MYO15A/PTK7/ITGA8/DLX5/GATA3/EYA1/GATA2/DLX6/WHRN/SOX9/WNT1/TBX3/INSIG1/STOX1/WDPCP/PAX2/TFAP2A/SLITRK6/INSIG2/GRHL3
BP	GO:0003229	ventricular cardiac muscle tissue development	44	-0.429338	-1.43088	0.0372875	0.0372875	0.351725	1916	tags=30%, list=11%, signal=26%	IRX3/PROX1/TPM1/ZMPSTE24/PKP2/LRP2/HEG1/COL11A1/FGFR2/TGFBR1/BMPR1A/TGFB2/TGFBR3
MF	GO:0005507	copper ion binding	45	0.493515	1.46522	0.0373628	0.0373628	0.352173	4003	tags=40%, list=23%, signal=31%	F8/AOC1/CCS/P2RX4/AOC2/S100A13/SOD3/ATP7B/SNCG/DCT/ATP7A/LOXL1/COX17/LOXL4/PAM/CUTC/HEPH/ATOX1
BP	GO:0008217	regulation of blood pressure	118	0.38514	1.31587	0.0374194	0.0374194	0.352443	3154	tags=35%, list=18%, signal=29%	ATP1A2/ADRA2B/NOS3/GJA5/F2RL1/AGT/RNLS/CD34/KCNK6/RENBP/TAC3/SLC4A5/ATP1A1/OPRL1/TNNI3/SCNN1A/ERAP1/CORIN/ACSM3/ADORA1/NPR3/BBS4/CTSZ/EMILIN2/P2RX4/RHOA/SERPINF2/EDN3/RAMP2/NPY/PDE4D/SMAD3/DRD5/ENPEP/MECP2/ATP6AP2/COL1A2/ADM/EMP2/EDNRA/EMILIN1
MF	GO:0016788	hydrolase activity, acting on ester bonds	579	0.313498	1.20798	0.0376176	0.0376176	0.354046	2764	tags=19%, list=16%, signal=16%	PTPN3/ATP1A2/PTP4A3/SLFN13/ABCD1/ACOT2/IDS/MTMR1/PTER/PFKFB2/PTPDC1/PTPN14/DUSP23/PDE1B/TNS3/PPP2R5A/DUSP10/PPEF1/PTPN6/PFKFB4/RAG1/LHPP/PRUNE1/PROCA1/SSH3/PPP1R3B/H6PD/RGN/PLSCR1/PDE11A/IARS2/RNASEL/PPM1H/ARSI/DDHD2/PAN2/DUSP9/SSH2/PLCB2/ABHD2/NCEH1/EPHX2/CTDSPL/PNPLA3/MTM1/DDHD1/NUDT7/TATDN3/ASPG/MTMR7/ARSD/PLCB1/THEM4/ATP1A1/TARS2/BDKRB2/DNASE2/ACOT11/PPM1B/NT5M/PDE6B/BPNT1/EXO1/ACP5/PTPRU/EXD…
BP	GO:0001906	cell killing	71	0.43962	1.4087	0.0376895	0.0376895	0.354321	3062	tags=28%, list=18%, signal=23%	MICB/HPRT1/PTPN6/C3/STXBP2/F2RL1/CTSH/LYST/HLA-E/DNASE1/TAP2/HLA-B/SYK/SERPINB9/MR1/CD55/HFE/UNC13D/EMP2/B2M
MF	GO:0030552	cAMP binding	14	-0.614285	-1.54376	0.0377702	0.0377702	0.354321	2954	tags=57%, list=17%, signal=47%	HCN3/BVES/RAPGEF2/CNBD2/PDE10A/HCN4/RAPGEF3/PDE4B
BP	GO:0043302	positive regulation of leukocyte degranulation	15	0.650073	1.547	0.0377793	0.0377793	0.354321	4371	tags=60%, list=26%, signal=45%	F2RL1/ADORA2B/VAMP8/SYK/GAB2/GATA2/STXBP1/IL4R/PLA2G3
BP	GO:0090336	positive regulation of brown fat cell differentiation	13	0.667122	1.55361	0.0377793	0.0377793	0.354321	2325	tags=38%, list=14%, signal=33%	SOX13/TFE3/SIX1/ZBTB7B/FNDC5
MF	GO:0140299	small molecule sensor activity	35	0.512405	1.47539	0.037813	0.037813	0.354321	1952	tags=20%, list=11%, signal=18%	DMC1/TRPV4/TMEM63B/EFHB/TMEM63C/NDUFS2/RAD51C
BP	GO:0055092	sterol homeostasis	63	0.434598	1.3666	0.0378151	0.0378151	0.354321	2991	tags=25%, list=17%, signal=21%	ABCA5/ABCD1/MALL/SCARB1/APOE/EPHX2/GRAMD1B/DGAT2/LIPC/ACSM3/FABP3/SREBF2/INSIG1/APOA2/AKR1C1/NR1D1
MF	GO:0017080	sodium channel regulator activity	31	0.518429	1.47045	0.0378788	0.0378788	0.354435	4111	tags=48%, list=24%, signal=37%	PTPN3/ATP2B4/FXYD5/FXYD2/TMEM168/FXYD3/SCLT1/FGF12/NEDD4/SCN4B/SCN1B/SGK1/SGK2/RANGRF/NOS1
BP	GO:0015833	peptide transport	181	0.371145	1.31904	0.0379079	0.0379079	0.354435	4078	tags=29%, list=24%, signal=23%	SLC16A2/MPC2/NNAT/PFKFB2/TRPV4/CD74/GLUL/F2RL1/TAPBP/TCIRG1/KCNJ11/TRPM2/PLCB1/ALOX5/ENSA/SYT7/DOC2B/ILDR1/DISP1/TAP2/ZBED6/ADORA1/SYTL4/VSNL1/TFAP2B/PLA2G6/EDN3/KCNA5/UQCC2/SLC9B2/SLC8B1/HFE/KCNB1/SIDT2/EFNA5/UCP2/OSBP/NR1D1/PRKN/HADH/SLC15A2/RAB11FIP2/CFTR/RFX6/UBE2Q1/NEUROD1/SIRT4/ISL1/RAPGEF4/CPE/HTR2C/CCDC186/RAB11FIP5
CC	GO:0035579	specific granule membrane	60	0.461818	1.43654	0.0379115	0.0379115	0.354435	4014	tags=43%, list=23%, signal=33%	SLC44A2/PLAUR/MOSPD2/PGRMC1/TRPM2/KCNAB2/TMC6/SLC27A2/TMBIM1/CD36/SLCO4C1/STOM/TNFRSF1B/LAMTOR2/VAMP8/ORMDL3/HMOX2/SLC2A3/TOM1/ATP8B4/ADAM8/PLAU/HVCN1/DEGS1/BST1/AGPAT2
BP	GO:0048199	vesicle targeting, to, from or within Golgi	32	0.51739	1.47107	0.0379939	0.0379939	0.354943	2318	tags=19%, list=14%, signal=16%	KLHL12/TRAPPC11/TRAPPC6A/TRAPPC3/ARFGAP3/WIPI1
BP	GO:0032801	receptor catabolic process	26	0.559262	1.52345	0.0381193	0.0381193	0.355364	3112	tags=35%, list=18%, signal=28%	KIF16B/FURIN/APOE/DTX3L/RNF43/GPRASP1/LGMN/NEDD4/SH3GLB1
BP	GO:0019217	regulation of fatty acid metabolic process	61	0.442737	1.38475	0.0381895	0.0381895	0.355364	3301	tags=38%, list=19%, signal=31%	ABCD1/APOC1/ERLIN1/CD74/PDK1/RGN/SLC45A3/PPARGC1A/TYSND1/DGAT2/FABP3/FMO4/MLXIPL/FMO2/SOX9/WDTC1/INSIG1/ACACB/PDK3/INSIG2/TRIB3/LPGAT1/NR1H3
CC	GO:0005726	perichromatin fibrils	4	-0.842161	-1.4852	0.0382001	0.0382001	0.355364	888	tags=75%, list=5%, signal=71%	CPSF6/DHX9/TRIM24
BP	GO:0060979	vasculogenesis involved in coronary vascular morphogenesis	3	-0.879555	-1.46412	0.038264	0.038264	0.355364	61	tags=67%, list=0%, signal=66%	NOTCH1/TGFBR3
BP	GO:1905661	regulation of telomerase RNA reverse transcriptase activity	3	-0.877815	-1.46123	0.038264	0.038264	0.355364	1807	tags=100%, list=11%, signal=89%	HNRNPA2B1/HNRNPD
MF	GO:0005298	proline:sodium symporter activity	3	-0.877736	-1.46109	0.038264	0.038264	0.355364	1262	tags=67%, list=7%, signal=62%	SLC38A2/SLC38A1
BP	GO:2000233	negative regulation of rRNA processing	3	-0.876542	-1.45911	0.038264	0.038264	0.355364	90	tags=67%, list=1%, signal=66%	NUDT16/KAT2B
CC	GO:0070449	elongin complex	3	-0.876401	-1.45887	0.038264	0.038264	0.355364	899	tags=67%, list=5%, signal=63%	ELOB/ELOA
BP	GO:0009125	nucleoside monophosphate catabolic process	13	0.666687	1.55259	0.0382933	0.0382933	0.355375	1878	tags=54%, list=11%, signal=48%	HPRT1/AMPD3/XDH/GDA/DNPH1/NT5M/DPYD
BP	GO:0002704	negative regulation of leukocyte mediated immunity	30	0.522271	1.47171	0.0383436	0.0383436	0.35558	3540	tags=40%, list=21%, signal=32%	JAK3/PTPN6/BST2/HLA-E/HLA-B/SERPINB9/NDFIP1/SUSD4/HFE/CD46/AHR/SMAD7
BP	GO:0006388	tRNA splicing, via endonucleolytic cleavage and ligation	12	-0.64664	-1.54677	0.0383942	0.0383942	0.355788	3996	tags=58%, list=23%, signal=45%	FAM98A/FAM98B/RTCB/TSEN34/ZBTB8OS/TSEN2/DDX1
BP	GO:0006801	superoxide metabolic process	44	0.488126	1.44406	0.0385185	0.0385185	0.356654	3004	tags=34%, list=18%, signal=28%	NOS3/SH3PXD2A/F2RL1/AGT/CD36/NRROS/ACP5/SYK/CCS/SOD3/H19/ATP7A/IMMP2L/PRKCD/PREX1
BP	GO:0042059	negative regulation of epidermal growth factor receptor signaling pathway	27	0.556227	1.52402	0.0385442	0.0385442	0.356654	2288	tags=22%, list=13%, signal=19%	PTPN3/MVP/CBLC/PSEN1/GPRC5A/RNF115
BP	GO:0006584	catecholamine metabolic process	40	0.494796	1.4521	0.0386905	0.0386905	0.357484	3740	tags=40%, list=22%, signal=31%	HPRT1/PDE1B/SULT1A1/HDC/MAOB/GATA3/AOC2/RNF180/EPAS1/NPY/ATP7A/DDC/PRKN/EDNRA/SLC6A3/PNKD
BP	GO:0009712	catechol-containing compound metabolic process	40	0.494796	1.4521	0.0386905	0.0386905	0.357484	3740	tags=40%, list=22%, signal=31%	HPRT1/PDE1B/SULT1A1/HDC/MAOB/GATA3/AOC2/RNF180/EPAS1/NPY/ATP7A/DDC/PRKN/EDNRA/SLC6A3/PNKD
BP	GO:0090307	mitotic spindle assembly	69	0.433973	1.38228	0.0387812	0.0387812	0.35806	4412	tags=36%, list=26%, signal=27%	STAG2/CHMP2A/CHEK2/AURKC/NEK2/CHMP4C/RACGAP1/SPICE1/CCSAP/PRICKLE1/RHOA/CDCA8/HSPA1A/TPR/ABRAXAS1/CHMP1B/INCENP/KIFC1/CEP192/CHMP4B/CHMP7/CHMP2B/KIF23/TPX2/AURKB
CC	GO:0008623	CHRAC	4	-0.841054	-1.48325	0.038901	0.038901	0.3589	2110	tags=100%, list=12%, signal=88%	BAZ1A/SMARCA5/POLE3
BP	GO:0031282	regulation of guanylate cyclase activity	8	0.732168	1.47843	0.038929	0.038929	0.3589	1639	tags=50%, list=10%, signal=45%	NOS3/ADORA2B/GUCA1A/RD3
CC	GO:0000421	autophagosome membrane	46	0.477846	1.42123	0.0389805	0.0389805	0.35891	4357	tags=37%, list=25%, signal=28%	MAP1LC3C/STX17/GABARAPL1/CHMP2A/CHMP4C/CALCOCO2/MCOLN3/WIPI1/ATP6AP2/TM9SF1/CHMP1B/SH3GLB1/CHMP4B/CHMP7/CHMP2B/JMY/LAMP2
CC	GO:0000502	proteasome complex	56	-0.387806	-1.35401	0.0391019	0.0391019	0.35891	3795	tags=48%, list=22%, signal=38%	PSMA7/PSMD12/VCP/PSMB10/PSMA2/UBE3A/PSMA5/PSMB2/PSMD8/PSMB7/PSMD1/PSMB6/PSMC6/PSMF1/PSMD14/PSMD6/PSME4/PSMA4/PSME3/PSMC5/PSMA6/PSMC3/UBE3C/PSMD7/PSMD11/PSMC4/PSMC2
CC	GO:0000315	organellar large ribosomal subunit	56	-0.387017	-1.35125	0.0391019	0.0391019	0.35891	4233	tags=39%, list=25%, signal=30%	MRPL33/MRPL54/MRPL50/GADD45GIP1/MRPL48/MRPL30/MRPL36/MPV17L2/MRPL21/NSUN3/MRPL32/MRPL35/MRPL15/MRPL13/MRPL17/MRPL47/MRPL27/MRPS30/MRPL20/MRPL39/MRPL57/MRPL1
CC	GO:0005762	mitochondrial large ribosomal subunit	56	-0.387017	-1.35125	0.0391019	0.0391019	0.35891	4233	tags=39%, list=25%, signal=30%	MRPL33/MRPL54/MRPL50/GADD45GIP1/MRPL48/MRPL30/MRPL36/MPV17L2/MRPL21/NSUN3/MRPL32/MRPL35/MRPL15/MRPL13/MRPL17/MRPL47/MRPL27/MRPS30/MRPL20/MRPL39/MRPL57/MRPL1
MF	GO:0015267	channel activity	279	0.340109	1.25873	0.0391499	0.0391499	0.35891	4279	tags=38%, list=25%, signal=29%	SLC12A6/KCNE3/CACNA1F/TRPV4/KCNK5/CLIC6/KCND1/TMEM63B/GJA5/KCNT2/SLC24A1/PKDREJ/CLCN5/KCNK6/KCNJ11/GRIK5/TRPM2/KCNAB2/CACNG8/TMC6/CACNB3/RYR1/CACNA1I/BEST4/ANO9/KCNH2/CLDN4/GRIN2D/GRID2/SCN4A/ANO10/CACNA1D/ATP6V1A/TMEM63C/ANO3/CLIC5/CACNG6/SCN1A/GABRB2/TMEM150C/SLC26A9/SCNN1A/ITPR3/CLCN4/PSEN1/KCNC3/P2RX4/MCL1/GRIA3/MCOLN3/CACNA1S/FXYD3/KCNV1/KCNA5/TMCO1/TRPC3/SCN3A/TMC7/TTYH2/TRPV3/AQP3/KCNK9/CA…
MF	GO:0022803	passive transmembrane transporter activity	279	0.340109	1.25873	0.0391499	0.0391499	0.35891	4279	tags=38%, list=25%, signal=29%	SLC12A6/KCNE3/CACNA1F/TRPV4/KCNK5/CLIC6/KCND1/TMEM63B/GJA5/KCNT2/SLC24A1/PKDREJ/CLCN5/KCNK6/KCNJ11/GRIK5/TRPM2/KCNAB2/CACNG8/TMC6/CACNB3/RYR1/CACNA1I/BEST4/ANO9/KCNH2/CLDN4/GRIN2D/GRID2/SCN4A/ANO10/CACNA1D/ATP6V1A/TMEM63C/ANO3/CLIC5/CACNG6/SCN1A/GABRB2/TMEM150C/SLC26A9/SCNN1A/ITPR3/CLCN4/PSEN1/KCNC3/P2RX4/MCL1/GRIA3/MCOLN3/CACNA1S/FXYD3/KCNV1/KCNA5/TMCO1/TRPC3/SCN3A/TMC7/TTYH2/TRPV3/AQP3/KCNK9/CA…
BP	GO:0048525	negative regulation of viral process	64	0.448884	1.40996	0.0391747	0.0391747	0.35891	3684	tags=42%, list=22%, signal=33%	OAS3/IFIH1/TRIM25/TRIM6/APOBEC3H/LY6E/MX1/TRIM14/IFI16/PLSCR1/RNASEL/BST2/SETDB1/ISG15/APOBEC3B/GSN/EIF2AK2/BTBD17/APOBEC3F/MID2/TRIM32/APOBEC3D/FAM111A/APOBEC3C/TRIM11/TNIP1/APOBEC3G
BP	GO:2000644	regulation of receptor catabolic process	10	0.708003	1.52533	0.0392322	0.0392322	0.35891	852	tags=30%, list=5%, signal=29%	FURIN/APOE/DTX3L
BP	GO:0018216	peptidyl-arginine methylation	16	-0.583292	-1.52932	0.039237	0.039237	0.35891	2605	tags=38%, list=15%, signal=32%	PRMT7/PRMT5/WDR77/PRMT6/PRDM4/PRMT1
BP	GO:0030029	actin filament-based process	664	0.304423	1.18377	0.0392562	0.0392562	0.35891	3278	tags=25%, list=19%, signal=21%	STARD8/IQSEC2/ATP1A2/IQSEC3/STARD13/SYNPO/STC1/MYOZ1/SH3D21/LLGL2/SRCIN1/IQGAP3/GAS2L3/KCNE3/ARHGAP25/OPHN1/CFLAR/TRPV4/PACSIN1/ARHGEF2/SDC4/GJA5/S100A10/CAPG/CARMIL2/BAIAP2L1/PLS1/ACTN3/TRIP10/MICAL2/PDLIM4/SSH3/INF2/F2RL1/MYH14/CLDN3/EPB41L4B/TNXB/MYO7A/RHOU/ARHGEF11/ARHGEF19/ALDOA/ARPC1A/SSH2/CLDN19/TRPM2/TESK2/F11R/PARVB/CORO6/CD2AP/BCAS3/ARPC1B/BST2/SHTN1/LCP1/VILL/HMCN1/SAMD14/FGD5/ANLN/FLN…
BP	GO:1903799	negative regulation of miRNA maturation	7	-0.747736	-1.53422	0.0392953	0.0392953	0.35891	4250	tags=71%, list=25%, signal=54%	LIN28B/ZC3H10/BCDIN3D/ZMPSTE24/TP53
BP	GO:0001775	cell activation	681	0.306189	1.18966	0.0392968	0.0392968	0.35891	3200	tags=23%, list=19%, signal=19%	SLC25A5/NKAP/MICB/MFNG/NFATC2/HPRT1/LGALS1/HLA-DMA/HMGB3/TIMP1/ELF4/ADRA2B/RAB29/HLA-DMB/JAK3/SOX13/NOS3/HLA-DOA/DUSP10/SDC4/PTPN6/RAG1/TMEM106A/KIF13B/CD4/STXBP2/LEPR/CD74/F2RL1/PLSCR1/HLA-DQB1/APOE/TCIRG1/NTRK1/CD200/SOX15/FCHO1/SMARCD2/CCDC88B/LRRC32/BANK1/F11R/IGF1/NMI/TNFAIP3/HES1/BST2/LCP1/SLC18A2/ABL2/HLA-E/UBD/PLCB1/TRAF3IP2/ITGB6/IRF8/BCL11B/SPINK5/CD79B/IMPDH2/ZP3/C1QTNF1/C1GALT1C1/FGF1…
BP	GO:0000394	RNA splicing, via endonucleolytic cleavage and ligation	13	-0.623095	-1.53172	0.0392994	0.0392994	0.35891	4457	tags=62%, list=26%, signal=46%	ERN1/FAM98A/FAM98B/RTCB/TSEN34/ZBTB8OS/TSEN2/DDX1
BP	GO:0140115	export across plasma membrane	50	0.486707	1.46875	0.0393658	0.0393658	0.358996	3484	tags=46%, list=20%, signal=37%	ATP1A2/KCNE3/KCNK5/ATP1B1/KCNT2/ATP1B2/SLC38A5/RALBP1/FXYD2/ATP12A/KCNH2/SLC22A5/ATP1A1/ABCC1/KCNA5/ATP7B/KCNB1/SLC35G1/SLC8A2/KCND3/KCNIP2/SLC15A2/ABCG2
BP	GO:1903053	regulation of extracellular matrix organization	50	0.487342	1.47067	0.0393658	0.0393658	0.358996	3177	tags=36%, list=19%, signal=29%	LAMA2/SLC2A10/ZNF469/CFLAR/CARMIL2/AGT/TNXB/LAMB1/LAMC1/TCF15/TNFRSF1B/HAS2/SOX9/TIE1/SMAD3/AXIN2/EMILIN1/DAG1
BP	GO:0002028	regulation of sodium ion transport	75	0.438523	1.40315	0.0394315	0.0394315	0.35905	3519	tags=32%, list=21%, signal=26%	PTPN3/ATP1A2/ATP2B4/NOS3/ATP1B1/FXYD5/KLHL24/ATP1B2/FXYD2/ATP1A1/PRSS8/CHP1/STOM/TMEM168/ANK3/P2RX4/FXYD3/FGF12/FGF11/SPTBN4/NEDD4/SCN4B/CNTN1/SCN1B
MF	GO:0016835	carbon-oxygen lyase activity	64	0.435664	1.36844	0.0394366	0.0394366	0.35905	3639	tags=30%, list=21%, signal=23%	ENO3/FH/NEIL2/ALAD/ENO2/CYP2S1/HSD17B4/CA4/CA10/GMDS/CDYL/NEIL3/CA14/CYP1B1/HACD4/TPI1/RPS3/PTGIS/FAHD2A
BP	GO:0032990	cell part morphogenesis	588	-0.243493	-1.08619	0.0394569	0.0394569	0.35905	2507	tags=19%, list=15%, signal=17%	SYT3/RAPGEF2/MAP3K13/GAP43/BAIAP2/FOXB1/TAOK3/ANOS1/PLXNC1/KIDINS220/DOCK7/PAX6/SPAST/DPYSL5/MYO16/FOXG1/CFL1/MFSD2A/NOTCH2/HOXA2/PLXNB2/ATL1/PDLIM5/HECW1/SLC23A2/DBN1/PTPRD/MACF1/RAB8A/FBXW8/EFNB2/CDK5/CAPRIN1/RET/MEF2A/ISLR2/TOP2B/TNIK/MYCBP2/PNPT1/ST8SIA2/LRP2/MAPK8IP2/BAX/NLGN1/HECW2/NPTX1/BMP7/NEXN/VCL/DICER1/LLPH/GAS7/CDH2/ARHGEF7/GPM6A/WNT7A/TIAM2/EXT1/FLRT2/SH3GL2/TBC1D24/NCAM1/ADGRB3/CUX…
BP	GO:0043300	regulation of leukocyte degranulation	26	0.558233	1.52065	0.0395398	0.0395398	0.359361	4371	tags=54%, list=26%, signal=40%	STXBP2/F2RL1/ADORA2B/LYN/VAMP8/SYK/GAB2/GATA2/FES/UNC13D/STXBP1/IL4R/NCKAP1L/PLA2G3
BP	GO:0048660	regulation of smooth muscle cell proliferation	103	-0.346236	-1.31897	0.039548	0.039548	0.359361	2078	tags=20%, list=12%, signal=18%	CDKN1A/ITGA2/NPR1/TPM1/CALCRL/FOXP1/JUN/NR4A3/CNN1/FGF2/S1PR1/IL6R/IGF1R/SF1/FGFR2/CX3CL1/NPPC/BMPR1A/CDH13/GJA1/THBS1
CC	GO:0032777	Piccolo NuA4 histone acetyltransferase complex	4	-0.839655	-1.48078	0.0396019	0.0396019	0.359593	1199	tags=75%, list=7%, signal=70%	EPC2/EPC1/ING3
BP	GO:0072331	signal transduction by p53 class mediator	155	-0.307901	-1.2303	0.0398703	0.0398703	0.360057	2191	tags=23%, list=13%, signal=20%	E2F7/PLK2/MDM2/CDKN1A/PRMT5/KAT6A/CASP2/ZMPSTE24/PRMT6/SESN2/BAX/HIPK2/TP53/SPRED2/EDA2R/KMT5A/MYC/EIF5A/DYRK2/BOK/RPS27L/ANKRD1/COPS3/TFAP4/MYBBP1A/TRIAP1/PPM1D/RRS1/AEN/ATRX/USP7/DDX5/BCL2/RPF2/TRIM24
BP	GO:0033599	regulation of mammary gland epithelial cell proliferation	14	0.656332	1.55553	0.0398722	0.0398722	0.360057	1914	tags=36%, list=11%, signal=32%	KDM5B/IQGAP3/ZNF703/GATA3/PYGO2
BP	GO:1902915	negative regulation of protein polyubiquitination	9	-0.708787	-1.57979	0.0398808	0.0398808	0.360057	3456	tags=67%, list=20%, signal=53%	OTUB1/TRIM44/GPS2/TRIP12/PPIA/UBR5
BP	GO:1902410	mitotic cytokinetic process	23	0.581168	1.5382	0.0398828	0.0398828	0.360057	4254	tags=39%, list=25%, signal=29%	KIF20A/CHMP2A/CHMP4C/RHOA/ARF1/CHMP1B/CHMP4B/CHMP7/CHMP2B
MF	GO:0035241	protein-arginine omega-N monomethyltransferase activity	6	-0.770003	-1.52563	0.039888	0.039888	0.360057	2605	tags=50%, list=15%, signal=42%	PRMT7/PRMT6/PRMT1
BP	GO:1901223	negative regulation of NIK/NF-kappaB signaling	20	0.603299	1.53801	0.0399435	0.0399435	0.360057	1354	tags=30%, list=8%, signal=28%	TSPAN6/ADIPOR1/LITAF/NMI/UACA/PPM1B
MF	GO:0022821	solute:potassium antiporter activity	12	0.694114	1.5947	0.039972	0.039972	0.360057	1525	tags=33%, list=9%, signal=30%	SLC9A7/SLC24A1/SLC9A6/SLC9A9
MF	GO:0016661	oxidoreductase activity, acting on other nitrogenous compounds as donors	7	-0.74732	-1.53336	0.0399787	0.0399787	0.360057	3185	tags=43%, list=19%, signal=35%	CBS/GPHN/CYB5B
MF	GO:0005212	structural constituent of eye lens	7	-0.745951	-1.53056	0.0399787	0.0399787	0.360057	250	tags=43%, list=1%, signal=42%	BFSP1/VIM/CRYBG3
BP	GO:0015695	organic cation transport	44	0.486784	1.44009	0.04	0.04	0.360057	1816	tags=30%, list=11%, signal=26%	SLC44A1/SLC44A2/ADRA2B/SLC6A12/SLC19A3/AGT/RALBP1/SLC22A5/SLC44A4/SLC7A8/SEC14L1/ADRA2C/PSEN1
BP	GO:0010954	positive regulation of protein processing	18	0.626629	1.55767	0.0400095	0.0400095	0.360057	4849	tags=67%, list=28%, signal=48%	S100A10/HPN/CNTN2/MMP14/CCBE1/RHBDD1/GSN/ADAM8/SRC/PLGRKT/ENO1/BAG2
MF	GO:0008235	metalloexopeptidase activity	45	0.48987	1.4544	0.0400475	0.0400475	0.360057	3502	tags=36%, list=20%, signal=28%	XPNPEP1/LTA4H/ERMP1/DPEP1/VASH2/CPQ/CPXM2/ERAP1/CPM/NPEPL1/MMP14/FOLH1/ENPEP/AGBL2/RNPEP/AGBL4
BP	GO:0014068	positive regulation of phosphatidylinositol 3-kinase signaling	59	0.445146	1.38648	0.0400572	0.0400572	0.360057	3068	tags=32%, list=18%, signal=27%	ROR2/PTPN6/PRR5L/F2RL1/AGT/NTRK1/IGF1/PDGFD/ERBB3/KDR/SEMA3E/ANGPT1/SOX9/PDGFA/DCN/HAX1/ROR1/UNC5B/NEDD4
BP	GO:0044088	regulation of vacuole organization	47	0.475809	1.42305	0.0401189	0.0401189	0.360057	3650	tags=32%, list=21%, signal=25%	SNX30/MTM1/PIP4K2C/PINK1/WIPI1/MOAP1/MTMR3/LRRK2/SH3GLB1/SCARB2/PIKFYVE/CHMP4B/RNF5/TMEM106B/RAB3GAP2
BP	GO:1901889	negative regulation of cell junction assembly	25	-0.512628	-1.48389	0.0401237	0.0401237	0.360057	316	tags=16%, list=2%, signal=16%	ROCK2/ROBO2/WNT5A/THBS1
BP	GO:0055088	lipid homeostasis	115	0.384174	1.306	0.0401554	0.0401554	0.360057	3301	tags=23%, list=19%, signal=19%	ABCA5/ACOXL/ABCD1/MALL/SCARB1/APOE/ACOX2/EPHX2/PNPLA3/ITGB6/GRAMD1B/DGAT2/LIPC/ACSM3/ADORA1/FABP3/ORMDL3/MLXIPL/SREBF2/INSIG1/APOA2/AKR1C1/ACOX1/NR1D1/USF1/PNPLA4/NR1H3
BP	GO:0044784	metaphase/anaphase transition of cell cycle	93	-0.342297	-1.2923	0.0401611	0.0401611	0.360057	1882	tags=18%, list=11%, signal=16%	ANAPC7/SMARCC2/TRIP13/RB1/ANAPC1/GEN1/HECW2/NEK6/ZNF207/ACTL6A/SMARCE1/ACTB/MAD2L1/CDC16/APC/PHF10/DUSP1
CC	GO:0048786	presynaptic active zone	69	0.430146	1.37009	0.0401662	0.0401662	0.360057	2525	tags=25%, list=15%, signal=21%	ATP2B4/PPFIA4/STX3/SYN1/GRIN2D/PPFIBP2/ATP2B2/GABRB2/ADORA1/RIMS1/CTNND1/SLC32A1/ARHGAP44/SV2A/CNTNAP1/ITGA3/EGFLAM
[truncated: 240 more rows]

## Sheet: HEP_gseGO_Gene_ontology
ONTOLOGY	ID	Description	setSize	enrichmentScore	NES	pvalue	p.adjust	qvalue	rank	leading_edge	core_enrichment
[truncated: 1,913 more rows]

[truncated: 1 more sheets: CAR_gseGO_Gene_ontology]
